# Supplementary material for: Spatial transcriptomics landscape of lesions from non-communicable inflammatory skin diseases
Source: Nat Commun. 2022 Dec 13;13:7729. doi: 10.1038/s41467-022-35319-w (PMC9747967; doi:10.1038/s41467-022-35319-w)
Supplement: Supplementary file 4 — Source Data [file 41467_2022_35319_MOESM4_ESM.xlsx]

## Sheet: Fig. 2
Fig. 2
	b						d
		IFNG	IL13	IL17A	GAPDH			IFNG	IL13	IL17A	GAPDH
	DERdepth1	1	2	0	6575		DERdepth1	122	44	16	169748
	DERdepth2	0	0	0	2412		DERdepth2	34	13	5	80797
	DERdepth3	0	0	0	2566		DERdepth3	18	4	5	44828
	DERdepth4	0	0	0	5699		DERdepth4	14	1	4	38546
	DERdepth5	0	0	0	4381		DERdepth5	8	5	2	31550
	DERdepth6	0	0	0	1779		DERdepth6	4	0	1	13665
	DERdepth7	0	0	0	896		DERdepth7	0	1	1	4620
	basal EPIDERMIS	1	1	0	9022		basal EPIDERMIS	119	28	46	324406
	middle EPIDERMIS	0	1	0	10047		middle EPIDERMIS	83	12	77	280053
	upper EPIDERMIS	1	0	0	3494		upper EPIDERMIS	32	6	67	59718
c	sum	3	4	0	46871	e	Sum	434	114	224	1047931
h			i			j
IFNG UMI counts/cell			IL13 UMI counts/cell			IL17A UMI counts/cell
CD4	CD8		CD4	CD8		CD4	CD8
	10		1			1
	2		2				10
	3		1			1
	1		2			2
	16		1				2
	4		1				5
	8			6			2
	9		1				4
	1		1			1
1							2
	1						3
2							16
	8						5
	5						5
	12						1
	3						4
	16					3
	15					1
	5						2
	3						4
1
	4					1
	1						1
	2						6
	1					1
	5					1
1							7
2							12
	2					2
1							6
	2					2
	7						4
	2					2
	13					5
	5						1
1							5
	1						2
	4						2
	1						3
	6						9
1							6
	5						4
	3					1
	2						10
1						1
1							4
1						1
	2					1
	3						4
1						2
	3						1
	16					1
	4						3
	10						8
	9					1
1							11
	10						3
	5					1
	4						6
	3						9
	5					2
	4
	3
	4
1
	8
3
	3
	4
1
	4
	7
	7
2
	2
	6
	2
	9
	5
2
	4
	1
	4
3
	5
1
	1
	6
	1
	1
	1
	6
	1
	11
1
	10
	7
	2
	8
	6
	11
	9
	12
4
	6
	1
2
	4
	8
1
	2
5
1
1
	1
	5
	2
	6
	5
	3
	5
1
2
	11
1
1
1
	5
	6
	4
	7
1
1
	9
	3
	2
	10
	3
	3
	2
1
	4
	9
	3
2
	2
	2
	5
	7
	4
	7
2
	1
	5
	6
	4
	7
	9
	8
	9
1
1
1
1
	8
	11
	3
1
	6
	3
	9
1
2
	1
	1
k			l			m			g
IFNG UMI counts/ biopsy			IL13 UMI counts/ biopsy			IL17A UMI counts/ biopsy
non-lesional	lesional		non-lesional	lesional		non-lesional	lesional		IFNG LP	IL13 AD	IL17A psoriasis
0	0		11	4		5	8		1	3	3
1	49		10	105		0	2		2	4	9
0	4		0	0		0	0		111	8	11
1	5		1	1		0	0		83		11
0	40		1	116		0	0		109		15
0	45		2	26		0	18
4	79		4	0		0	29
0	0		28	0		0	30
0	9		0	0		0	0
1	55		0	0		3	3
79	16		2	0		0	29
2	1		0	7		1	4
3	61		0	8		0	1
41	44		0	0		0	25
0	62		0	44		1	3
2	30		1	3		0	6
0	29		26	0		0	29
0	4		2	0		0	13
0	42		0	4		0	48
2	174		22	4		0	5
0	26		5	0		0	4
1	2		0	15		0	8
2	25		20	3		0	9
0	14		3	1		0	7
1	27		14	1		0	22
5	16		29	2		0	1
0	5		3	16		0	19
1	14		1	11		0	2
	29		26	34		0	2
	15		0	11		0	35
			0	104		0	55
			0	11		0	3
			9	20		0	8
			2	20		0	39
			0	8		0	19
			5	0		0	4
			4	13		0	14
			0	18		2	40
			4	5		0	37
			2	15		0	1
			0	9		0	3
			4	1		0	16
			0	17		0	21
			1	3		0	0
			4	7		0	14
			0	28		6	34
				0		0	1
				2		0	23
						1	40
						0	1
						0	4
						0	12
						0	62
						0	0
						0	0
						0	51
						0	0
						0	3
						0	1
						0	39
						0	4
						0	40
						1	14
						0	6
						0	13
						0	2
						0	1
						1	11
						3	11
						0	21
						0	33
						0	2
						0	6
						0	6
						0	2
						0	15
						0	9
						0	9
						0	7
						0	7
						0	7
						0	8
						0	2
						0	42
						0	1
						0	0
						0	10
						0	4
							10
							7
n				o				p				q
UMI counts	UMI counts	UMI counts		UMI counts	UMI counts	UMI counts		UMI counts	UMI counts	UMI counts			LP	AD	psoriasis
LP	AD	psoriasis		LP	AD	psoriasis		LP	AD	psoriasis		%IFNg	0.80805	0.243243	0.413613
8	0	4		1	1	0		0	0	4		%IL-13	0.167183	0.743243	0.02356
35	0	3		13	0	0		0	0	8		%IL-17	0.024768	0.013514	0.562827
6	2	2		0	2	2		5	0	9
2	1	2		0	2	0		0	0	4
1	0	4		2	2	0		0	0	2
16	0	13		5	0	0		0	0	16
52	0	2		9	0	0		2	0	3
49	0	2		8	0	1		0	0	3
17	1	6		1	1	0		0	0	12
25	1	11		2	3	1		0	0	26
4	1	3		0	1	0		0	0	4
4	1	8		1	14	4		1	0	9
1	1	15		0	4	0		0	0	15
9	2	30		7	13	1		0	0	13
0	1	21		1	2	0		0	1	18
3	0	15		2	0	0		0	0	35
0	5			0	6			0	0
1	0			0	0			0	0
0				0				0
2				1				0
1				0				0
24				1				0

## Sheet: Fig. 3a
Fig. 3
a
UMAP1	UMAP2	DISEASE
8.61261	-2.22067	Pso
7.61539	-3.05857	Pso
8.82024	-1.61993	Pso
11.0945	-1.27419	Pso
8.05754	-2.99857	Pso
6.6771	-2.19839	Pso
6.16878	-1.68138	Pso
11.6697	-0.581595	Pso
7.1786	-2.39442	Pso
5.93496	-1.9088	Pso
8.287	-2.79716	Pso
5.56966	-1.23026	Pso
10.916	-1.61085	Pso
7.34833	-0.969366	Pso
6.54247	-0.62674	Pso
11.6943	-1.47688	Pso
10.8481	-0.371765	Pso
11.0101	-1.2911	Pso
10.3913	-1.72558	Pso
10.1011	-2.11082	Pso
8.15544	-2.56834	Pso
5.92544	-0.820877	Pso
4.19589	0.627227	Pso
4.32361	-1.59433	Pso
8.43213	-2.3772	Pso
10.7324	-0.629483	Pso
11.6666	-0.928321	Pso
9.98408	-2.05222	Pso
7.53876	-2.4613	Pso
6.40811	-1.78257	Pso
4.31995	-1.5579	Pso
7.56643	-2.2353	Pso
11.2966	-0.981722	Pso
10.9998	-1.92914	Pso
9.98377	-2.10039	Pso
9.51992	-1.28422	Pso
5.74171	-1.77504	Pso
6.63867	-1.92886	Pso
6.70757	-2.17524	Pso
8.04593	-2.70035	Pso
8.26311	-2.37292	Pso
12.3592	-2.01303	Pso
6.96	-2.09231	Pso
10.7597	-0.988856	Pso
7.73136	-2.36577	Pso
11.3254	-0.420556	Pso
7.39088	-2.60923	Pso
7.444	-2.43307	Pso
10.2358	-1.20232	Pso
8.74992	-2.48555	Pso
6.3843	-1.99633	Pso
6.30593	-2.0266	Pso
7.99087	-2.39512	Pso
6.55237	-2.09339	Pso
4.39343	-1.73261	Pso
10.1231	-2.00068	Pso
10.9294	-1.40799	Pso
5.00639	0.392161	Pso
9.10731	-2.28147	Pso
7.336	-0.869285	Pso
5.69438	-1.29758	Pso
12.3198	-2.00402	Pso
10.2161	-2.13789	Pso
9.31725	-1.83171	Pso
8.97748	-1.86093	Pso
4.72349	-1.26211	Pso
11.4419	-0.521837	Pso
7.10088	-2.56862	Pso
9.69108	-2.21988	Pso
11.1327	-0.303705	Pso
8.79065	-2.61871	Pso
8.22932	-2.38016	Pso
6.47683	-1.96806	Pso
11.6249	-0.883312	Pso
4.99351	-1.60334	Pso
7.0875	-2.03616	Pso
5.5729	-1.75817	Pso
7.29034	-2.4859	Pso
3.73421	-1.57008	Pso
10.3263	-1.03886	Pso
9.81931	-2.1519	Pso
11.7942	-1.99309	Pso
10.9377	-2.00259	Pso
11.7888	-0.109398	Pso
5.40083	-1.75772	Pso
7.95506	-2.41491	Pso
4.99703	-1.293	Pso
8.80352	-2.34304	Pso
6.52944	-2.11739	Pso
8.91862	-2.32032	Pso
10.3081	-1.086	Pso
3.85331	-0.480984	Pso
10.7282	-2.04279	Pso
7.83371	-2.13794	Pso
7.27102	-1.84818	Pso
4.70127	-1.46051	Pso
5.57443	-1.4907	Pso
8.18032	-1.11851	Pso
8.51594	-2.37867	Pso
6.65495	-2.04547	Pso
7.70295	-2.27395	Pso
7.68162	-2.25605	Pso
11.6526	-0.969241	Pso
6.42885	-2.00457	Pso
4.21536	-1.48891	Pso
3.20121	-1.10724	Pso
7.51139	-2.38357	Pso
10.9533	-0.628258	Pso
11.8586	-0.541014	Pso
5.2537	-1.87456	Pso
7.86643	-2.56811	Pso
7.62067	-2.15692	Pso
4.69424	-1.45559	Pso
3.68617	-1.0588	Pso
7.77512	-2.34525	Pso
5.22644	-1.67624	Pso
11.0705	-1.61087	Pso
9.52728	-2.22784	Pso
11.0904	-0.820341	Pso
4.18845	-1.23118	Pso
7.22236	-2.08584	Pso
7.35874	-2.07992	Pso
9.1709	3.99823	Pso
7.15036	-2.33405	Pso
11.3791	-1.26968	Pso
4.64614	-1.81713	Pso
11.5039	-0.0314951	Pso
7.58207	-2.49383	Pso
6.87534	-2.01216	Pso
11.8241	-0.426153	Pso
10.7715	-1.78539	Pso
7.05936	-2.23619	Pso
6.69065	-1.77301	Pso
7.07214	-0.329791	Pso
4.02752	-0.438444	Pso
11.5401	0.0043911	Pso
9.71965	-0.158868	Pso
7.25002	-2.48416	Pso
10.6111	-2.10804	Pso
4.43292	-1.58376	Pso
11.6612	-0.321498	Pso
5.69946	-1.73903	Pso
9.39189	-2.40204	Pso
10.4427	-0.661252	Pso
5.66604	-1.75155	Pso
11.7942	-0.822641	Pso
10.1576	1.96515	Pso
9.20753	-0.783609	Pso
6.44541	-1.86141	Pso
11.6517	-0.165186	Pso
7.78329	-3.3518	Pso
5.73613	-1.64076	Pso
6.07409	-1.37602	Pso
9.02659	-2.09053	Pso
10.4859	-0.553892	Pso
4.65621	-1.77814	Pso
11.6651	-0.674766	Pso
11.217	-0.64292	Pso
10.0628	-1.03963	Pso
8.74239	-2.19755	Pso
5.2198	-1.5944	Pso
5.84008	-1.73688	Pso
11.2952	-1.80599	Pso
7.76438	-2.28591	Pso
6.90213	-1.32627	Pso
9.71231	-2.30708	Pso
5.70044	-0.339224	Pso
6.83214	-2.27378	Pso
8.10641	-2.61021	Pso
8.74218	-2.38865	Pso
9.90076	-2.09152	Pso
7.54216	-2.1249	Pso
6.62604	-2.0819	Pso
12.0529	-0.844999	Pso
7.03694	-1.97194	Pso
5.72072	-0.398596	Pso
12.0402	-1.0475	Pso
10.195	-2.14776	Pso
7.08308	-2.36146	Pso
6.37851	-1.23873	Pso
10.6678	-1.42949	Pso
10.8002	-0.746511	Pso
11.583	-1.03813	Pso
4.8539	-1.49176	Pso
7.32914	-2.30682	Pso
11.8746	-1.29808	Pso
10.7554	-2.03841	Pso
7.34329	-2.29842	Pso
9.72863	0.258135	Pso
10.3399	-0.615305	Pso
6.66008	-1.94883	Pso
7.9799	-2.51589	Pso
4.78543	-1.66182	Pso
5.84896	-1.87049	Pso
5.65625	-1.20058	Pso
6.18567	-1.89246	Pso
5.03619	-1.44317	Pso
8.35703	-2.4019	Pso
7.25274	-2.14791	Pso
8.1562	-2.37582	Pso
7.00244	-2.26089	Pso
6.00861	-0.502644	Pso
7.5093	-2.01854	Pso
8.1018	-1.8653	Pso
7.63568	-2.34396	Pso
5.87179	-1.41274	Pso
9.78509	-2.25783	Pso
11.0752	-0.465405	Pso
7.25235	-2.02281	Pso
5.6781	-1.45622	Pso
7.18126	-2.35351	Pso
11.0269	-2.11682	Pso
11.5122	-0.267949	Pso
7.92368	-2.18393	Pso
5.97538	-1.49136	Pso
6.15144	-2.091	Pso
7.94235	-2.62105	Pso
7.09842	-2.53181	Pso
10.5793	-1.89867	Pso
6.14374	-1.72784	Pso
3.06051	-1.02778	Pso
11.2386	-2.07238	Pso
6.1809	-2.0102	Pso
4.23369	-1.32767	Pso
5.51	-1.48531	Pso
11.4176	-0.146949	Pso
7.13491	-2.70324	Pso
8.22002	-1.61389	Pso
3.2601	-0.902984	Pso
7.68572	-1.82215	Pso
4.80391	-0.913079	Pso
7.39477	-2.34997	Pso
6.15219	-1.01424	Pso
6.35381	-1.84991	Pso
6.92847	-2.31854	Pso
4.73224	-1.82746	Pso
11.8749	-2.02634	Pso
7.54196	-2.32732	Pso
4.98335	-1.20056	Pso
9.07136	-2.68982	Pso
5.62401	-1.59908	Pso
11.5994	-1.9221	Pso
10.0356	-2.09149	Pso
10.7925	-1.5591	Pso
12.0487	-2.14746	Pso
4.44349	-0.874662	Pso
9.50116	-2.18379	Pso
6.09926	-1.91819	Pso
5.06956	-1.27874	Pso
7.81345	-3.75533	Pso
11.6344	-0.371145	Pso
8.00881	-2.27438	Pso
4.7778	-1.04358	Pso
5.06721	-1.14434	Pso
10.9979	-1.04895	Pso
6.53605	-1.7733	Pso
8.93512	-2.29306	Pso
6.42221	-0.890318	Pso
8.91623	-1.69829	Pso
11.7309	-0.856839	Pso
11.8195	-1.62378	Pso
7.9521	-2.90264	Pso
10.0318	-2.19657	Pso
6.31709	-0.352434	Pso
10.7731	-2.08729	Pso
7.14594	-2.67685	Pso
4.00107	-1.76748	Pso
5.72709	-0.722767	Pso
11.8685	-2.19263	Pso
11.3082	-0.38979	Pso
6.40854	-0.832709	Pso
5.47367	-1.80401	Pso
11.2395	-1.92116	Pso
5.56277	-0.0363864	Pso
6.30956	-1.50738	Pso
8.4831	-2.55697	Pso
4.86698	-1.54976	Pso
7.91115	-2.71745	Pso
9.64146	-0.198078	Pso
7.72228	-2.22324	Pso
4.81862	-1.63165	Pso
5.34683	-1.06112	Pso
4.48718	-1.6208	Pso
10.7221	-1.67093	Pso
6.41086	-1.94304	Pso
10.8343	-2.14395	Pso
6.67501	-2.07086	Pso
6.96233	-1.99813	Pso
5.32181	-1.13798	Pso
11.746	-0.312325	Pso
11.6729	-1.72977	Pso
10.3037	-1.22663	Pso
10.245	-2.09596	Pso
7.67068	-2.06857	Pso
5.97991	-1.59013	Pso
6.29376	-1.83658	Pso
6.85251	-2.10825	Pso
5.52517	-1.70386	Pso
10.9769	-0.473223	Pso
6.92294	-2.0128	Pso
5.2781	2.73031	Pso
10.5766	-2.00616	Pso
6.6924	-0.537891	Pso
3.96242	-1.38501	Pso
4.48063	-0.878668	Pso
8.8477	-2.57996	Pso
6.03135	-1.95798	Pso
6.16583	-1.88371	Pso
5.02243	-1.23525	Pso
11.1437	-2.06444	Pso
5.93032	-1.76859	Pso
6.6505	-1.76449	Pso
7.93455	-2.55354	Pso
9.0758	-2.32013	Pso
4.99985	-0.955414	Pso
4.58345	-1.49609	Pso
6.56062	-1.8539	Pso
11.3199	-1.65266	Pso
8.10831	-2.66878	Pso
5.97428	-1.45332	Pso
4.64167	-0.670685	Pso
5.98319	-1.54678	Pso
7.28862	-2.45607	Pso
4.94351	-1.76156	Pso
5.33123	-1.43846	Pso
7.79521	-2.32596	Pso
7.178	-2.20008	Pso
5.48025	-1.29976	Pso
1.47607	-0.0722744	Pso
4.55008	-1.61594	Pso
6.91291	-2.16075	Pso
6.30946	-2.1013	Pso
6.72368	-1.57958	Pso
8.9442	-2.49089	Pso
12.0334	-1.6381	Pso
6.24612	-1.91715	Pso
6.1422	-1.36342	Pso
8.53243	-2.40279	Pso
5.69302	-1.09666	Pso
7.09477	-2.56287	Pso
11.8355	-2.13683	Pso
10.7718	-1.94658	Pso
4.63133	-1.45216	Pso
8.76833	-2.25769	Pso
10.3336	-1.88476	Pso
4.41782	-1.19572	Pso
8.86722	-2.43341	Pso
8.36747	-1.67645	Pso
11.018	-0.115002	Pso
8.40282	-2.57579	Pso
6.51993	-1.83935	Pso
6.28661	-1.40846	Pso
6.52635	-1.87391	Pso
5.17751	-0.110388	Pso
10.0147	-2.11215	Pso
5.35548	-1.55008	Pso
5.57643	-1.03273	Pso
5.6116	-1.68612	Pso
9.72259	-2.17296	Pso
10.604	-2.07715	Pso
4.00686	-1.39759	Pso
7.36928	-2.4681	Pso
5.64985	-2.03776	Pso
7.00965	-2.46887	Pso
7.518	-2.40261	Pso
6.04626	0.58888	Pso
4.98412	-1.67049	Pso
11.4819	-0.96582	Pso
8.93643	-2.4971	Pso
11.9262	-1.7893	Pso
4.26457	-1.53791	Pso
11.9166	-0.848631	Pso
4.25474	-1.33486	Pso
12.3374	-2.08855	Pso
6.0024	-1.65043	Pso
6.84076	-2.22985	Pso
8.96335	-2.19976	Pso
6.43919	-0.988539	Pso
5.77268	-1.45319	Pso
3.91788	-1.41739	Pso
5.60645	-1.15063	Pso
11.4913	-0.343007	Pso
10.1696	-2.05733	Pso
6.57287	-1.87573	Pso
11.8638	-0.68876	Pso
11.7879	-0.539846	Pso
10.8167	-1.91689	Pso
6.10187	-1.70596	Pso
6.11438	-1.86419	Pso
12.2172	-1.97308	Pso
6.35427	-0.601265	Pso
10.779	-0.610032	Pso
12.7072	-0.9715	Pso
5.42759	-1.42458	Pso
6.55393	-1.79516	Pso
9.67455	-2.21589	Pso
4.31645	-1.25867	Pso
5.43117	-1.90188	Pso
7.2742	-1.87092	Pso
8.17352	-2.80641	Pso
7.19481	-2.22596	Pso
5.96593	-1.71765	Pso
11.192	-1.83831	Pso
11.6338	-0.95549	Pso
7.80312	-2.23939	Pso
8.84307	-2.31294	Pso
10.0408	-2.04206	Pso
10.8732	-0.629089	Pso
10.313	-1.12804	Pso
5.2789	-0.707542	Pso
11.7493	-0.901203	Pso
11.7565	-0.462909	Pso
7.74296	-2.41487	Pso
7.62323	-1.42122	Pso
11.4784	-2.11583	Pso
11.2928	-0.631081	Pso
6.80462	-1.56093	Pso
9.60715	-1.687	Pso
8.71534	-2.56027	Pso
6.01682	-0.151238	Pso
7.23903	-2.34494	Pso
3.68904	-1.09358	Pso
11.7862	-2.09274	Pso
5.15496	-1.46941	Pso
5.17339	-1.33997	Pso
4.69193	-0.622568	Pso
3.82652	-1.02191	Pso
11.8541	-0.634619	Pso
7.5113	-2.61186	Pso
12.038	-0.699903	Pso
7.73467	-2.45361	Pso
10.4737	-2.03618	Pso
6.48259	-1.84256	Pso
8.22702	-2.58009	Pso
9.84343	-2.19048	Pso
8.81244	-2.44106	Pso
7.46336	-2.3367	Pso
6.33581	-1.74059	Pso
10.9737	-2.00237	Pso
7.41522	-1.84788	Pso
5.97473	-1.64271	Pso
9.22419	-2.4411	Pso
11.0506	-1.11225	Pso
9.73544	2.46181	Pso
5.81053	-1.53761	Pso
5.67874	1.59793	Pso
11.5629	-0.250065	Pso
8.0111	-2.49577	Pso
7.97328	-2.3757	Pso
11.2186	-1.25007	Pso
10.6567	-0.702798	Pso
5.76619	-1.56649	Pso
4.78735	-1.38577	Pso
3.78069	-1.1704	Pso
6.45091	-0.422579	Pso
5.65624	-1.25167	Pso
4.62479	-1.65199	Pso
4.6322	-1.56896	Pso
2.00939	-0.385912	Pso
5.45342	-0.901562	Pso
11.5255	-0.542279	Pso
10.9606	-1.32549	Pso
4.37064	-1.52454	Pso
7.94829	-2.36284	Pso
8.63098	-2.46578	Pso
8.60441	-2.26152	Pso
11.1944	-2.10461	Pso
11.5392	-0.922363	Pso
3.66257	-1.17444	Pso
9.889	-2.05228	Pso
4.98319	-1.62443	Pso
9.82733	-2.05068	Pso
4.70212	-1.4369	Pso
6.68177	-2.04503	Pso
9.75615	-2.23814	Pso
11.4131	-2.19941	Pso
7.06698	-2.13948	Pso
7.31479	-2.36688	Pso
11.0719	-1.72771	Pso
6.94832	-1.98038	Pso
4.55612	-1.38425	Pso
10.7967	-1.2668	Pso
6.56628	-1.11606	Pso
9.978	-2.10221	Pso
11.7633	-0.408636	Pso
5.60404	-1.39579	Pso
10.9723	-2.11584	Pso
10.3098	-1.94481	Pso
5.48724	-1.65236	Pso
6.44383	-1.92916	Pso
9.79781	2.27619	Pso
11.9237	-2.05967	Pso
7.89186	-2.46199	Pso
11.0815	-1.31752	Pso
11.3934	-2.11432	Pso
5.60777	-1.62025	Pso
7.64946	-2.30566	Pso
5.54017	-1.47926	Pso
11.4335	-1.1103	Pso
5.80879	-0.979071	Pso
11.433	-2.10838	Pso
5.73715	-1.75763	Pso
8.11186	-2.4864	Pso
6.49538	-1.81253	Pso
5.16703	-1.66703	Pso
11.6566	-1.02826	Pso
3.64615	-0.675427	Pso
6.45791	-0.645495	Pso
6.07723	-1.75621	Pso
5.40899	-1.64731	Pso
7.25643	-2.26562	Pso
8.40048	-2.32283	Pso
7.29563	-2.4113	Pso
8.71497	-2.35599	Pso
7.79051	-2.61246	Pso
8.2865	-2.86733	Pso
5.62449	-1.70019	Pso
7.68545	-2.02057	Pso
8.64862	-2.35396	Pso
9.85307	-2.20326	Pso
11.6464	-0.227871	Pso
8.00828	-2.96977	Pso
5.25077	-1.41906	Pso
10.6683	-0.905652	Pso
6.87217	-2.05983	Pso
11.7082	-2.189	Pso
9.02832	-1.67721	Pso
8.74399	-2.18	Pso
9.60132	-1.47021	Pso
8.13863	-1.76887	Pso
11.1147	-1.6711	Pso
7.19265	-2.26929	Pso
8.18295	-2.2443	Pso
11.464	-0.398475	Pso
7.39708	-2.54615	Pso
9.11703	-2.33411	Pso
6.99908	-2.23131	Pso
11.1286	-1.84713	Pso
4.68728	-1.39159	Pso
6.67222	-1.90269	Pso
11.6942	-0.50312	Pso
6.87623	-2.01299	Pso
4.44992	-1.21495	Pso
5.36951	-1.17762	Pso
10.9104	-0.558278	Pso
10.832	-1.83172	Pso
8.68249	-1.98317	Pso
4.53938	-1.25393	Pso
7.30925	-2.12429	Pso
7.35444	-2.55893	Pso
4.74491	-1.6283	Pso
5.18036	-1.19436	Pso
6.46296	-1.77452	Pso
5.87497	-1.09347	Pso
7.27364	-2.05946	Pso
1.88254	-0.0417111	Pso
11.3411	-0.959128	Pso
6.4964	-1.49578	Pso
6.70091	-2.20319	Pso
11.4133	-0.0812319	Pso
8.56965	-2.01381	Pso
5.54196	-1.21763	Pso
4.55444	-1.53034	Pso
3.60417	-1.41759	Pso
6.73451	-1.2294	Pso
9.74339	-2.17539	Pso
10.7743	-1.18985	Pso
6.32111	-0.406899	Pso
12.0179	-1.46835	Pso
7.35839	-2.03501	Pso
8.87516	-2.42543	Pso
9.46266	-0.706669	Pso
7.88468	-2.36824	Pso
11.9712	-0.255692	Pso
7.03173	-1.95331	Pso
10.7491	-0.464305	Pso
5.70352	-1.65394	Pso
10.6882	-1.0057	Pso
4.27518	-1.4824	Pso
11.3521	-1.95915	Pso
8.94499	-2.38671	Pso
10.4943	-1.80103	Pso
7.78357	-2.90058	Pso
4.51492	-1.69875	Pso
11.8849	-0.95249	Pso
11.2555	-0.998014	Pso
6.85739	-2.26688	Pso
6.49945	-2.01462	Pso
8.92277	-0.630795	Pso
6.2735	-1.86923	Pso
9.57458	-2.30321	Pso
11.8642	-1.79309	Pso
4.91528	-1.40813	Pso
9.96023	-1.32458	Pso
10.5923	-1.93863	Pso
9.33113	-0.931557	Pso
11.2163	-0.241149	Pso
12.3093	-0.647182	Pso
4.90252	-1.73847	Pso
11.1542	-0.828269	Pso
11.3234	-1.08573	Pso
4.94848	-1.48926	Pso
7.67579	-2.22976	Pso
10.561	-2.14306	Pso
11.785	-0.387617	Pso
3.62826	-0.566492	Pso
5.91459	-1.86905	Pso
10.3891	-1.73119	Pso
11.3993	-2.01373	Pso
10.9394	-0.4639	Pso
6.72439	-1.89332	Pso
11.7855	-1.27434	Pso
4.20291	0.605639	Pso
5.78959	-1.68253	Pso
6.65186	-1.95843	Pso
11.3999	-0.203213	Pso
9.46255	-2.3011	Pso
4.89085	-1.4378	Pso
6.69005	-0.486804	Pso
10.8504	-2.1072	Pso
11.1698	-1.27806	Pso
6.64775	-1.45469	Pso
10.9292	-0.569905	Pso
8.46935	-2.26842	Pso
11.4473	-0.462589	Pso
5.27051	-1.35555	Pso
8.59226	-3.14311	Pso
4.81246	-1.26839	Pso
9.49494	-2.31018	Pso
6.14565	-1.9364	Pso
5.16078	-1.66842	Pso
6.0552	-1.72052	Pso
5.02168	-1.27	Pso
7.02882	-2.28516	Pso
5.69638	-1.50791	Pso
10.9801	-1.2725	Pso
7.92514	-2.12155	Pso
4.53931	-1.58877	Pso
12.3057	-1.41984	Pso
7.15367	-1.51664	Pso
10.7784	-1.46904	Pso
10.875	-1.28649	Pso
7.5837	-2.33861	Pso
6.9218	-2.14124	Pso
6.99832	-1.76345	Pso
5.91297	-1.62284	Pso
11.0763	-1.90829	Pso
10.9982	-2.12648	Pso
7.51449	-2.53713	Pso
4.79088	-1.55045	Pso
10.1681	-2.08429	Pso
7.23654	-2.73485	Pso
-0.0445074	0.880961	Pso
6.53618	-1.62465	Pso
3.95812	-1.53919	Pso
11.6917	-1.45908	Pso
10.8801	-1.5044	Pso
7.03438	-1.80834	Pso
4.98653	-1.44944	Pso
7.94696	-3.29763	Pso
10.6071	-1.9484	Pso
7.84013	-2.3889	Pso
5.88359	-1.54203	Pso
8.97868	-2.52727	Pso
4.1231	-1.41419	Pso
5.64218	-1.22521	Pso
9.34358	-1.58389	Pso
7.67574	-1.81131	Pso
11.3	-1.5298	Pso
6.37239	-1.99796	Pso
5.47257	-1.50037	Pso
3.99674	-0.77049	Pso
6.43053	-1.3438	Pso
7.40595	-2.39879	Pso
4.87728	-1.30694	Pso
5.93493	-1.4341	Pso
4.42168	-1.65625	Pso
6.0262	-1.62851	Pso
7.22419	-2.5369	Pso
7.1211	-1.96969	Pso
10.3752	-2.0268	Pso
6.41456	-1.84005	Pso
7.71406	-2.55038	Pso
11.5423	-1.32376	Pso
11.6074	-1.82408	Pso
8.1291	-2.36298	Pso
6.41595	-1.42306	Pso
6.65546	0.741485	Pso
10.86	-1.69047	Pso
4.59613	-1.13626	Pso
8.03277	-2.81344	Pso
4.94238	-1.62604	Pso
8.9681	-1.76527	Pso
11.6609	-0.492537	Pso
7.08671	-1.99828	Pso
4.07156	-1.43848	Pso
6.39282	-1.69946	Pso
6.90638	-1.73807	Pso
5.72969	-0.878477	Pso
8.76097	-2.77181	Pso
5.41008	-1.3226	Pso
4.02339	-1.54402	Pso
11.0502	-1.6243	Pso
5.03815	-1.78952	Pso
11.7042	-2.15774	Pso
5.53938	-0.737296	Pso
11.1132	-0.445427	Pso
3.97039	-1.41356	Pso
4.89574	0.114925	Pso
9.97362	-0.321644	Pso
4.76668	-1.70579	Pso
10.9381	-1.90413	Pso
11.7134	-0.713886	Pso
6.73967	-1.7506	Pso
5.41472	-1.54859	Pso
8.11211	-2.38344	Pso
4.41582	0.358544	Pso
4.71856	-1.64485	Pso
7.85361	-3.34683	Pso
6.16043	4.45485	Pso
8.05877	-1.83967	Pso
10.2964	-2.11505	Pso
5.23156	-1.8419	Pso
11.8418	-0.597811	Pso
12.8138	-1.38977	Pso
5.76585	-1.69771	Pso
5.03485	-1.19684	Pso
10.6593	-1.74032	Pso
8.8713	-2.40144	Pso
5.25902	-1.45285	Pso
7.18054	-1.84157	Pso
7.46899	-2.54008	Pso
5.39589	-0.0521545	Pso
7.77686	-1.97141	Pso
9.69255	-2.21658	Pso
7.25163	-2.09672	Pso
10.7649	-1.67943	Pso
7.62351	-2.12616	Pso
7.33031	-1.88554	Pso
8.03637	-2.24485	Pso
6.54925	-0.976156	Pso
10.7934	-1.21558	Pso
10.907	-1.20947	Pso
2.76859	-0.209103	Pso
6.32103	-1.86106	Pso
6.35833	-1.18677	Pso
12.1674	-0.574835	Pso
3.31726	-0.898959	Pso
11.7696	-0.96022	Pso
8.44952	-2.3198	Pso
6.03155	-1.60921	Pso
6.11411	-0.16949	Pso
11.2694	-0.684573	Pso
6.71201	-1.48124	Pso
8.55458	-2.32201	Pso
6.11034	-1.25392	Pso
12.0068	-2.01661	Pso
8.62122	-2.37942	Pso
7.59108	-3.16442	Pso
7.18264	-2.51019	Pso
8.41927	-2.64718	Pso
11.6074	-1.52018	Pso
11.502	-0.526588	Pso
9.64214	-2.43533	Pso
1.16969	-0.0492756	Pso
5.26562	-1.5386	Pso
6.29894	-1.86489	Pso
6.75976	-2.33425	Pso
7.90037	-2.16982	Pso
11.2981	-1.34314	Pso
5.18746	-0.0300367	Pso
5.62073	-1.80549	Pso
5.15618	-0.84271	Pso
7.32159	-2.93815	Pso
9.36156	-1.79347	Pso
4.74552	-1.81359	Pso
11.3159	-0.339854	Pso
10.4625	-1.8736	Pso
9.21253	-2.1194	Pso
8.81635	-1.55366	Pso
9.17504	-1.57943	Pso
5.61752	-1.52776	Pso
11.4808	-0.864156	Pso
6.53494	-1.34074	Pso
6.19132	-1.54423	Pso
5.00513	-1.7034	Pso
6.68347	-1.79417	Pso
7.25444	-2.09559	Pso
5.73603	-1.70115	Pso
10.754	-1.89567	Pso
8.50305	-2.48581	Pso
10.939	-1.46723	Pso
7.31875	-2.53737	Pso
9.41613	-1.45329	Pso
7.45384	-2.47799	Pso
11.5538	-0.167201	Pso
11.3788	-1.56538	Pso
5.48085	-1.55016	Pso
6.27335	-1.88044	Pso
11.6307	-1.33533	Pso
11.6194	-0.416032	Pso
4.82298	-0.842273	Pso
10.7182	-1.26257	Pso
6.32407	-1.9763	Pso
8.85585	-2.40656	Pso
6.93915	-0.724024	Pso
6.34369	-1.87464	Pso
10.7263	-1.48252	Pso
5.29602	-1.17805	Pso
7.96508	-2.90118	Pso
9.48615	-2.27211	Pso
5.75033	-0.761627	Pso
11.0221	-1.16823	Pso
5.16047	-1.37107	Pso
4.02063	-1.2776	Pso
3.66315	-1.15641	Pso
3.29517	-1.1717	Pso
11.1332	-1.99357	Pso
9.71963	-2.25915	Pso
12.1212	-2.19762	Pso
7.04421	-2.49802	Pso
3.25117	-1.14756	Pso
10.794	-1.96752	Pso
8.38363	-2.27798	Pso
8.96179	-2.31695	Pso
8.63861	-2.49952	Pso
8.96295	-1.68696	Pso
11.6109	-2.15867	Pso
10.7019	-0.363391	Pso
9.29503	-2.06745	Pso
8.95371	-2.42016	Pso
9.52845	-1.79982	Pso
11.8249	-0.506683	Pso
7.96158	-2.4369	Pso
6.3309	-1.92213	Pso
10.0601	-2.1768	Pso
7.20665	3.81188	Pso
8.6993	-2.45904	Pso
9.51829	-2.29319	Pso
8.41357	-2.52931	Pso
12.58	-1.41408	Pso
8.15883	-2.62056	Pso
8.38754	-2.29472	Pso
8.28237	-3.23897	Pso
9.0701	-2.218	Pso
8.72836	-2.36515	Pso
12.3548	-2.24959	Pso
8.48469	-2.51803	Pso
10.8502	-2.06584	Pso
11.8717	-0.886055	Pso
6.98642	-1.8467	Pso
7.78732	-2.2771	Pso
8.31158	-2.40441	Pso
10.6274	-2.00758	Pso
7.6007	-2.46924	Pso
8.39555	-2.52329	Pso
10.301	-2.06591	Pso
8.71928	-2.41554	Pso
9.05867	-1.98143	Pso
8.45645	-2.38161	Pso
8.9374	-2.12717	Pso
9.30122	-1.55606	Pso
11.5069	-1.2844	Pso
8.42915	-2.32675	Pso
11.5888	-0.388798	Pso
11.9324	-0.410042	Pso
8.05938	-2.62431	Pso
11.4224	-0.591936	Pso
7.74261	-2.50121	Pso
7.31423	-2.13234	Pso
8.71188	-1.93917	Pso
8.56904	-2.09735	Pso
10.2235	-2.10303	Pso
8.82021	-2.41026	Pso
10.0883	-1.22163	Pso
8.17274	-2.45776	Pso
9.33918	-2.06581	Pso
11.7439	-0.611111	Pso
8.34819	-2.61412	Pso
8.89205	-2.45402	Pso
7.5008	-2.34728	Pso
7.82468	-1.85775	Pso
9.81955	-2.19898	Pso
8.82795	-2.29882	Pso
11.8	-1.68218	Pso
11.9127	-0.843412	Pso
11.5355	-1.82426	Pso
10.87	-2.01764	Pso
9.81472	-2.14736	Pso
9.06455	-1.99671	Pso
8.21691	-2.63118	Pso
9.05168	-2.52836	Pso
8.41789	-2.56076	Pso
8.44397	-2.24602	Pso
9.44015	-2.19433	Pso
11.7033	-1.56262	Pso
6.64672	-2.07337	Pso
10.0823	-2.19733	Pso
8.18474	-2.38697	Pso
9.01896	-2.11826	Pso
9.24158	-1.26378	Pso
11.935	-2.08446	Pso
7.82295	-2.36794	Pso
10.8584	-2.11098	Pso
12.3271	-2.02811	Pso
7.80108	-2.34988	Pso
11.3516	-1.86966	Pso
8.62627	-2.82891	Pso
9.12957	-2.41918	Pso
8.96199	-2.48921	Pso
11.2474	-1.79622	Pso
6.14348	-2.02605	Pso
5.8689	-1.64663	Pso
12.0462	-0.623787	Pso
7.6283	-2.44449	Pso
8.37857	-2.38991	Pso
10.4232	-0.880504	Pso
8.87887	-2.35524	Pso
9.71552	-0.0803858	Pso
8.02968	-2.5136	Pso
9.50993	-2.3231	Pso
8.80734	-2.42344	Pso
7.03354	-2.23287	Pso
7.96462	-2.94781	Pso
11.5799	-2.09075	Pso
12.0735	-0.457575	Pso
10.4593	-0.249022	Pso
7.94938	-2.50937	Pso
11.9825	-0.711265	Pso
10.667	-0.918056	Pso
8.6924	-2.12707	Pso
8.2933	-2.39316	Pso
11.1268	-2.18516	Pso
9.16141	-2.15281	Pso
10.3916	-0.796294	Pso
8.87378	-2.40557	Pso
11.7178	-1.04833	Pso
11.5961	-0.672174	Pso
9.84187	-2.19511	Pso
8.23432	-2.14531	Pso
10.5411	-0.820273	Pso
8.94711	-2.07477	Pso
7.09255	-2.46303	Pso
9.67493	-1.53194	Pso
11.0871	-1.73976	Pso
7.27787	-2.19713	Pso
8.86036	-1.76823	Pso
10.6426	-1.82822	Pso
8.24378	-2.29986	Pso
11.2698	-0.308367	Pso
7.06108	3.72497	Pso
8.56469	-2.50963	Pso
8.83894	-1.73883	Pso
9.04194	-1.83354	Pso
8.95752	-2.10197	Pso
8.84533	-2.45741	Pso
9.40674	-2.24416	Pso
10.9651	-1.91134	Pso
11.5891	-1.65704	Pso
8.3502	-2.48333	Pso
8.73837	-2.15076	Pso
9.22839	-2.33053	Pso
11.5228	-0.159091	Pso
8.54644	-2.78897	Pso
8.00507	-2.44508	Pso
6.83532	-1.99997	Pso
9.19743	-2.09052	Pso
7.32516	-2.36489	Pso
8.03458	-3.65856	Pso
8.31637	-2.23439	Pso
8.45151	-2.51752	Pso
11.0579	-1.27298	Pso
7.9768	-2.56143	Pso
7.72467	-2.66679	Pso
8.10107	-2.00589	Pso
8.02437	-2.47268	Pso
8.23917	-2.35507	Pso
9.41079	-2.32117	Pso
8.83064	-2.44055	Pso
8.29318	-2.61701	Pso
9.63181	-1.66937	Pso
8.98841	-2.6625	Pso
9.6887	-1.33706	Pso
7.38218	-2.33893	Pso
8.15123	-2.43358	Pso
8.377	-2.33708	Pso
7.70471	-2.37533	Pso
8.51327	-2.35598	Pso
8.95693	-2.36405	Pso
7.99958	-2.70364	Pso
9.90087	-1.3172	Pso
10.3164	-1.69358	Pso
9.66518	-2.2055	Pso
10.1072	-1.90723	Pso
7.69275	-2.49012	Pso
11.0533	-1.21112	Pso
9.89516	-2.23117	Pso
8.29752	-2.50784	Pso
8.92218	-1.08664	Pso
8.24473	-2.15075	Pso
8.46963	-2.47075	Pso
8.34851	-2.57163	Pso
4.23035	-1.57755	Pso
10.9122	-1.10697	Pso
8.20337	-2.91806	Pso
7.714	-2.30255	Pso
11.4803	-0.131807	Pso
10.1742	-1.20101	Pso
7.66251	-1.95785	Pso
7.37612	-2.27411	Pso
8.57811	-2.31604	Pso
11.8908	-1.84576	Pso
7.5341	-2.31972	Pso
10.2063	-1.1529	Pso
10.4075	-1.95927	Pso
11.0366	-1.73783	Pso
10.1851	-2.14123	Pso
9.6934	-0.723312	Pso
9.84387	-1.12733	Pso
9.73982	-1.6207	Pso
8.72893	-2.30792	Pso
8.45247	-3.24852	Pso
8.11408	-2.46993	Pso
6.92911	3.04785	Pso
7.80546	-2.40499	Pso
11.8206	-0.622387	Pso
8.35251	-3.46003	Pso
7.80178	-2.38764	Pso
9.13997	2.91564	Pso
9.0846	-2.21322	Pso
10.6266	-0.145032	Pso
8.14713	-2.51725	Pso
12.2761	-0.869937	Pso
11.6957	-1.79004	Pso
9.49748	-1.61597	Pso
9.37806	-1.68239	Pso
8.73978	-2.32431	Pso
8.0311	-2.39597	Pso
10.4448	-0.790559	Pso
8.92144	-2.21632	Pso
7.34189	-1.85871	Pso
9.19299	-2.54198	Pso
11.6748	-2.29069	Pso
8.15347	-2.69624	Pso
6.10033	-1.7605	Pso
9.75507	-1.6538	Pso
8.40401	-2.45406	Pso
9.12175	-2.29606	Pso
7.16682	3.8721	Pso
8.45857	-2.37595	Pso
7.37086	-2.30015	Pso
9.18694	-1.9564	Pso
7.79274	-2.48219	Pso
7.00167	-2.38907	Pso
8.05128	-2.33231	Pso
10.1288	-1.93508	Pso
8.5999	-2.49019	Pso
8.65569	-2.30616	Pso
9.00066	-3.26133	Pso
8.63864	-2.35015	Pso
8.67174	-2.25153	Pso
12.1022	-1.75296	Pso
6.15977	-1.67239	Pso
6.85687	-1.65644	Pso
7.63066	-2.268	Pso
10.4265	-2.03113	Pso
7.92034	-2.02706	Pso
10.8384	-0.80969	Pso
11.6871	-0.905189	Pso
8.80581	-2.33375	Pso
11.536	-0.35902	Pso
8.36494	-2.07716	Pso
11.5418	-1.25103	Pso
11.1698	-2.15114	Pso
8.18707	-2.44536	Pso
8.6412	-2.57748	Pso
9.03528	-2.19641	Pso
8.99144	-1.85976	Pso
11.3382	-0.568273	Pso
8.9775	-2.17516	Pso
8.97106	-1.21788	Pso
8.3452	-2.31335	Pso
9.80026	-1.27317	Pso
11.6562	-1.48098	Pso
7.11602	-2.34379	Pso
11.9089	-0.919929	Pso
11.0189	-0.418472	Pso
7.47639	-2.00234	Pso
8.92469	-2.43111	Pso
8.82116	-2.14285	Pso
4.89655	-1.91016	Pso
11.8645	-0.640703	Pso
11.8635	-0.49668	Pso
9.00458	-2.23744	Pso
11.1526	-2.17561	Pso
8.96817	-2.50106	Pso
8.11928	-2.95541	Pso
10.0679	-0.614223	Pso
10.0702	-1.20807	Pso
7.81496	-2.93314	Pso
7.13146	-2.16826	Pso
7.7183	-2.79554	Pso
8.25287	-2.25428	Pso
8.49812	-2.05324	Pso
10.8692	-2.05505	Pso
8.57609	-2.66548	Pso
11.3341	-1.52574	Pso
9.23681	-2.42904	Pso
7.88929	-2.33091	Pso
9.24483	-2.20226	Pso
7.14209	-2.42989	Pso
8.65708	-2.2181	Pso
8.83323	-2.1183	Pso
8.2901	-2.51571	Pso
11.5333	-0.228027	Pso
11.802	-0.676424	Pso
8.34812	-2.5602	Pso
10.5807	-0.811168	Pso
7.62515	-2.41223	Pso
7.77546	-2.69789	Pso
7.04778	3.55283	Pso
11.3819	-1.81134	Pso
8.20112	-3.2161	Pso
8.32352	-2.39122	Pso
11.7542	-0.533376	Pso
11.6788	-2.14031	Pso
8.26534	-2.39734	Pso
11.0452	-0.314844	Pso
11.5559	-1.37765	Pso
10.0035	-2.07288	Pso
7.21504	-2.15916	Pso
6.11496	-1.90747	Pso
6.91748	-2.25462	Pso
7.47522	-2.56807	Pso
10.7769	-1.93427	Pso
8.37985	-2.11703	Pso
11.6935	-1.72769	Pso
8.0668	-2.4552	Pso
7.50171	-2.21341	Pso
11.5806	-2.09874	Pso
10.301	-2.12612	Pso
8.78916	-2.62002	Pso
8.2906	-2.25388	Pso
7.65575	-2.2234	Pso
8.62698	-2.25969	Pso
8.35683	-2.49879	Pso
8.38418	-2.52336	Pso
11.2978	-0.716052	Pso
10.0991	-1.96895	Pso
8.19132	-2.42052	Pso
8.845	-2.38257	Pso
6.87167	-1.63839	Pso
10.1694	-2.10493	Pso
8.82881	-2.56792	Pso
7.05902	-1.73368	Pso
7.7275	-2.16061	Pso
11.8592	-0.382724	Pso
7.92586	-2.31365	Pso
10.0164	-2.10345	Pso
7.85862	-2.51199	Pso
8.58961	-2.19493	Pso
7.81565	-2.89325	Pso
11.1316	-1.19749	Pso
7.75542	-2.43455	Pso
11.3602	-0.277303	Pso
11.1182	-2.05232	Pso
8.32755	-2.59082	Pso
6.51487	-1.26025	Pso
8.8338	-2.28406	Pso
9.14271	-2.28076	Pso
8.42813	-2.30096	Pso
8.15997	-2.49626	Pso
8.91799	-2.50762	Pso
9.87871	-1.43493	Pso
7.89802	-3.1632	Pso
10.9369	-2.24093	Pso
8.95264	-2.22116	Pso
10.0233	-2.00948	Pso
11.8441	-0.797803	Pso
9.72478	-2.12516	Pso
8.5549	-2.31686	Pso
11.0763	-1.77116	Pso
8.86209	-2.5829	Pso
9.40398	-2.16697	Pso
8.40082	-2.41854	Pso
7.4168	-2.81185	Pso
10.7198	-0.828979	Pso
9.71612	-2.12131	Pso
8.75214	-2.32795	Pso
10.0494	-0.909463	Pso
8.64484	-2.35252	Pso
11.954	-0.775685	Pso
13.0529	-1.66161	Pso
7.11686	-2.37115	Pso
10.3861	-0.664507	Pso
11.8352	-0.749931	Pso
7.3211	-2.47209	Pso
7.70053	-2.36853	Pso
9.1038	-1.81173	Pso
8.73946	-2.34871	Pso
10.6718	-1.28573	Pso
7.17411	-2.37009	Pso
9.67838	-2.29932	Pso
9.73689	-2.18402	Pso
9.74198	-2.04161	Pso
11.6757	-2.17559	Pso
11.8208	-0.639398	Pso
8.85752	-2.5224	Pso
8.49445	-2.62629	Pso
11.0137	-1.22107	Pso
8.49458	-2.5145	Pso
7.09214	-2.09408	Pso
6.3409	-1.93322	Pso
10.2784	-1.94365	Pso
7.90354	-2.4872	Pso
7.94162	-2.50975	Pso
7.92697	-2.46186	Pso
8.82597	-2.32011	Pso
8.87082	-1.86036	Pso
5.75216	-1.95966	Pso
11.8413	-0.612273	Pso
8.7973	-2.43238	Pso
10.1565	-0.42184	Pso
8.79813	-2.22861	Pso
11.5423	-2.14763	Pso
5.91574	-1.73764	Pso
7.30611	-2.23123	Pso
9.06399	-2.22277	Pso
7.82817	-2.88504	Pso
8.29842	-2.84337	Pso
7.4305	-2.50866	Pso
10.2159	-2.11335	Pso
11.1294	-0.904583	Pso
8.55418	-2.48561	Pso
8.4852	-2.77247	Pso
10.6777	-0.723294	Pso
8.34337	-2.56248	Pso
11.9346	-0.808513	Pso
11.0535	-0.528734	Pso
6.40273	-2.06459	Pso
10.4887	-1.77179	Pso
9.58846	-2.33455	Pso
8.33894	-2.46554	Pso
7.20428	-2.10651	Pso
10.3885	-2.02207	Pso
9.14236	-2.38344	Pso
10.4627	0.176185	Pso
11.0459	-2.14992	Pso
7.49279	-2.28227	Pso
11.3152	-1.34595	Pso
11.5357	-1.66693	Pso
9.81733	-1.21692	Pso
7.69584	-2.39473	Pso
6.88983	-2.25605	Pso
8.97664	-2.35931	Pso
9.02309	-1.32442	Pso
9.14318	-2.26359	Pso
8.70554	-2.48709	Pso
8.21265	-2.48203	Pso
11.1487	-1.89292	Pso
10.8525	-1.86496	Pso
11.0525	-0.624718	Pso
7.41807	-2.27953	Pso
10.4856	-1.04784	Pso
7.5442	-1.91475	Pso
8.92148	-2.36456	Pso
11.9873	-1.54503	Pso
8.84872	-2.43861	Pso
7.47102	-2.53775	Pso
9.61353	-1.62119	Pso
11.4325	-1.83773	Pso
8.86463	-2.40369	Pso
8.5257	-2.24923	Pso
11.1549	-0.973371	Pso
7.34492	-2.16089	Pso
9.15856	-2.28287	Pso
8.22616	-2.44064	Pso
7.06524	-2.08919	Pso
11.0301	-1.33969	Pso
8.08201	-2.65499	Pso
8.53735	-2.43348	Pso
11.0679	-0.805497	Pso
10.7882	-2.05059	Pso
7.04506	1.49899	Pso
11.0061	-0.551722	Pso
8.80544	-1.62023	Pso
8.02365	-3.02103	Pso
8.71604	-2.50319	Pso
4.88993	-1.69038	Pso
9.21867	-2.06211	Pso
10.8059	-2.15605	Pso
11.7993	-0.83198	Pso
7.22327	-2.28453	Pso
10.2443	-2.10483	Pso
10.7103	-2.07055	Pso
11.5801	-0.541578	Pso
8.03843	-2.32291	Pso
9.19767	-2.26535	Pso
7.85561	-3.18249	Pso
8.0434	-2.65699	Pso
10.6067	-1.95139	Pso
11.3228	-0.994392	Pso
11.3006	-0.258079	Pso
7.31711	-2.58626	Pso
8.96709	-2.01947	Pso
10.1624	-0.131889	Pso
6.88725	-2.33423	Pso
8.47869	-1.66272	Pso
8.11846	-2.38039	Pso
9.8406	-1.8513	Pso
10.8892	-1.88548	Pso
10.8853	-0.829324	Pso
8.36292	-2.16285	Pso
7.8686	-2.62854	Pso
7.30824	-2.14022	Pso
9.00892	-2.40803	Pso
5.75886	-1.2578	Pso
7.67656	-2.45468	Pso
8.8876	-2.55157	Pso
10.4656	-0.0725494	Pso
11.542	-1.34479	Pso
6.64113	-1.83587	Pso
11.583	-1.29098	Pso
11.5252	-0.715724	Pso
9.5653	-2.26739	Pso
8.81117	-2.30901	Pso
7.43488	-2.40806	Pso
8.45986	-1.85845	Pso
11.0579	-1.0826	Pso
11.153	-1.01177	Pso
7.53292	-2.62131	Pso
7.28154	-2.18601	Pso
11.9986	-1.17159	Pso
6.8462	-2.09165	Pso
8.95946	-2.18385	Pso
10.4958	-1.02514	Pso
10.4514	-0.755615	Pso
8.9103	-2.27636	Pso
9.74694	-1.34271	Pso
11.5058	-0.624859	Pso
8.57599	-2.43525	Pso
8.91242	-2.04574	Pso
7.68042	-2.04992	Pso
8.15152	-2.06979	Pso
8.17237	-2.29724	Pso
8.69074	-2.49727	Pso
8.39794	-2.45878	Pso
8.32442	-2.29892	Pso
8.91146	-2.27355	Pso
8.64765	-2.19131	Pso
8.20873	-2.28829	Pso
11.4212	-2.06672	Pso
10.1559	-1.11872	Pso
8.22931	-2.41283	Pso
11.6244	-1.57085	Pso
7.65528	-2.18062	Pso
9.25334	-2.52837	Pso
10.7928	-1.68667	Pso
11.8951	-1.29646	Pso
6.71452	-2.07243	Pso
6.88221	-2.00348	Pso
10.9778	-1.54368	Pso
7.55471	-2.97022	Pso
10.7223	-0.479739	Pso
7.70429	-1.5571	Pso
8.64625	-2.33788	Pso
8.9983	-2.26622	Pso
8.66618	-2.44393	Pso
7.64494	-2.6213	Pso
7.79273	-2.74379	Pso
9.44798	-2.24069	Pso
10.8066	-1.85091	Pso
9.95844	-1.22909	Pso
9.54292	-1.65662	Pso
9.32395	-2.07851	Pso
9.20981	-2.24903	Pso
7.28883	-2.45917	Pso
10.9893	-1.35254	Pso
11.4993	-1.58701	Pso
7.73955	-2.59763	Pso
8.45513	-2.69888	Pso
11.0655	-1.32065	Pso
8.13831	-3.51466	Pso
8.49644	-1.40449	Pso
6.51331	-1.82667	Pso
8.59958	-2.54553	Pso
11.4947	-2.08012	Pso
11.546	-0.242004	Pso
10.6627	-1.97188	Pso
8.29732	-2.49221	Pso
11.8604	-0.757534	Pso
9.13363	-2.3255	Pso
8.17302	-2.4428	Pso
8.51753	-2.77296	Pso
7.76615	-2.29747	Pso
11.5889	-1.31682	Pso
7.77495	-2.35526	Pso
11.2482	-0.222506	Pso
8.59278	-2.51431	Pso
9.6069	-2.27578	Pso
8.67448	-2.50414	Pso
7.71367	-2.24241	Pso
8.75142	-2.41306	Pso
8.09058	-2.47126	Pso
12.2799	-1.68983	Pso
11.3769	-2.08767	Pso
9.4144	-1.75624	Pso
9.21041	-1.50938	Pso
7.33218	-2.16783	Pso
11.8043	-0.616675	Pso
9.10876	-2.4743	Pso
8.66194	-2.79413	Pso
11.8059	-1.54088	Pso
11.4366	-1.97068	Pso
11.4449	-0.808203	Pso
8.31013	-2.37175	Pso
8.45343	-3.48891	Pso
8.77507	-2.48811	Pso
8.77101	-2.50286	Pso
11.3272	-2.0381	Pso
7.60723	-2.41003	Pso
10.2829	-2.13071	Pso
8.19575	-2.58611	Pso
8.71828	-2.28743	Pso
8.02955	-2.34194	Pso
8.61649	-2.13443	Pso
9.81036	-2.08065	Pso
9.38807	-2.26941	Pso
12.0541	-2.17311	Pso
13.8109	-1.26394	Pso
8.09571	-2.2688	Pso
10.7287	-0.941029	Pso
11.5115	-1.86356	Pso
8.09635	-3.02954	Pso
11.9415	-0.730376	Pso
9.82223	-1.61458	Pso
10.6736	-1.60702	Pso
8.91745	-2.16267	Pso
8.85894	-2.27182	Pso
9.27368	-2.02585	Pso
9.5164	-1.91786	Pso
11.9557	-0.444209	Pso
5.54734	-1.86783	Pso
9.81922	-1.32693	Pso
7.84804	-2.4452	Pso
9.83939	-2.38363	Pso
7.45274	-2.31812	Pso
7.9473	-2.86845	Pso
10.8571	-1.86507	Pso
11.0683	-1.33127	Pso
7.82621	-2.77926	Pso
11.0235	-1.95828	Pso
7.24357	-2.05658	Pso
11.5954	-2.134	Pso
6.36185	-1.65448	Pso
8.02234	-2.5929	Pso
11.2197	-1.95235	Pso
8.18393	-2.32216	Pso
8.28284	-2.38885	Pso
8.6188	-2.60546	Pso
10.0326	-2.0492	Pso
7.80532	-2.87563	Pso
9.03765	-2.15651	Pso
8.53369	-2.523	Pso
7.3366	-2.34594	Pso
10.85	-1.49121	Pso
11.8684	-1.26387	Pso
7.69923	-2.4465	Pso
7.90861	-2.58842	Pso
8.1309	-3.10409	Pso
7.26292	3.63811	Pso
10.7855	-0.409462	Pso
9.00067	-2.52338	Pso
11.1403	-1.5812	Pso
8.45846	-2.40007	Pso
11.4696	-0.632181	Pso
7.44816	3.42273	Pso
8.64368	-2.18704	Pso
10.7704	-0.695905	Pso
11.0549	-1.84605	Pso
11.0572	-1.89588	Pso
8.39884	-2.52022	Pso
8.68601	-2.3497	Pso
7.67277	-2.83632	Pso
8.58556	-2.58159	Pso
7.0378	-2.17327	Pso
7.45228	3.69439	Pso
8.27167	-2.61718	Pso
8.55921	-1.43025	Pso
11.9489	-1.4407	Pso
7.51352	-2.32999	Pso
11.9241	-0.402845	Pso
8.79707	-2.01892	Pso
6.31906	-1.6833	Pso
11.7223	-0.228161	Pso
9.15174	-2.60312	Pso
7.2805	-2.02098	Pso
6.49367	-1.81427	Pso
7.95737	-2.34426	Pso
8.7935	-1.25512	Pso
7.95817	-2.65106	Pso
7.90077	-2.32984	Pso
8.87204	-2.16999	Pso
8.78756	-1.68185	Pso
10.0557	-1.21309	Pso
8.95119	-2.49843	Pso
8.40535	-2.71999	Pso
10.8737	-2.12574	Pso
8.87018	-2.40063	Pso
6.69923	-1.47653	Pso
7.39071	-2.35203	Pso
11.7648	-0.484796	Pso
8.72185	-2.48898	Pso
8.50929	-2.74041	Pso
10.8504	-1.86181	Pso
8.24199	-2.37915	Pso
12.0155	-2.08553	Pso
11.8304	-0.543265	Pso
6.92127	-1.87112	Pso
10.6401	-0.628171	Pso
8.32059	-3.03675	Pso
8.89757	-2.27117	Pso
6.9945	2.50722	Pso
8.25947	-2.45525	Pso
8.84328	-2.58105	Pso
9.03589	-2.25346	Pso
8.96112	-2.44024	Pso
7.64081	-2.41954	Pso
5.58985	-1.45785	Pso
8.88812	-2.36475	Pso
6.89161	-2.24845	Pso
11.3737	-2.09723	Pso
8.09786	-2.46173	Pso
8.08277	-2.27049	Pso
10.149	-2.0298	Pso
11.2186	-1.79705	Pso
8.11769	-2.32478	Pso
11.187	-0.230011	Pso
8.70139	-2.3857	Pso
7.58454	-2.11207	Pso
7.53196	-2.57857	Pso
10.1203	-0.98766	Pso
11.6731	-2.23366	Pso
11.5717	-0.179354	Pso
8.54434	-2.4841	Pso
11.1365	-2.05251	Pso
7.59206	-2.31386	Pso
8.92984	-2.05552	Pso
7.11215	-2.22124	Pso
11.8613	-0.380771	Pso
8.84702	-2.59735	Pso
8.25673	-2.15315	Pso
7.49021	-1.99091	Pso
7.6642	-2.48131	Pso
5.19562	-1.4474	Pso
8.80993	-2.28034	Pso
8.41313	-2.58372	Pso
10.293	-0.893935	Pso
7.62763	-2.52362	Pso
8.61465	-2.34362	Pso
9.34683	2.02751	Pso
8.09349	-3.4729	Pso
9.63658	-1.57583	Pso
8.58209	-2.43061	Pso
9.13389	-2.42261	Pso
7.79422	-2.20594	Pso
11.537	-0.184122	Pso
8.33679	-2.36048	Pso
11.6232	-1.71841	Pso
10.5881	-0.333251	Pso
8.68716	-1.75438	Pso
11.2619	-1.9511	Pso
9.55395	-2.22582	Pso
8.32102	-2.3041	Pso
7.21007	9.06591	AD
0.318291	-0.831234	AD
8.224	9.62578	AD
7.62919	5.14223	AD
5.22348	4.20721	AD
-1.53115	4.79072	AD
0.832632	-0.617106	AD
0.58827	-0.70085	AD
4.70467	1.68072	AD
-1.32873	2.20944	AD
7.56864	4.0294	AD
-1.90414	1.33342	AD
-0.858959	1.41168	AD
4.71836	-0.612171	AD
1.44974	1.15553	AD
-0.406389	2.82701	AD
1.32031	4.21213	AD
4.93174	2.88799	AD
6.57415	4.35213	AD
8.71087	9.85408	AD
-0.929016	-2.35487	AD
3.0048	4.08896	AD
5.11078	3.06319	AD
1.78263	4.5231	AD
-0.568515	-2.58607	AD
-0.0592032	-2.83438	AD
6.85668	6.66424	AD
7.53658	6.60788	AD
5.65283	2.65915	AD
-0.783294	0.067494	AD
5.81787	5.3024	AD
7.80368	8.48711	AD
7.78256	7.47273	AD
-0.522265	-2.17827	AD
3.11891	2.50884	AD
7.32893	5.36607	AD
0.240354	-0.806286	AD
7.24012	7.30032	AD
8.98929	9.89918	AD
-0.590785	-0.57355	AD
-0.942207	-2.54567	AD
-3.39939	6.34971	AD
1.69277	5.08357	AD
0.354529	-0.654643	AD
-1.09333	4.03406	AD
-0.520416	3.67556	AD
-0.158517	3.98567	AD
-0.791925	-2.55222	AD
5.46456	5.39212	AD
-1.35167	-2.95693	AD
-1.50547	6.23828	AD
-1.0963	1.94269	AD
3.95696	3.86813	AD
-0.606951	-2.39361	AD
8.39551	8.59649	AD
0.221397	-0.892149	AD
-0.619001	1.49746	AD
-0.343921	3.37183	AD
-0.885638	-2.83595	AD
-1.08119	-0.0234125	AD
3.92221	4.73984	AD
0.182415	-0.755873	AD
4.33666	1.44912	AD
0.0366985	-0.891473	AD
7.28506	9.218	AD
7.79691	7.78411	AD
8.61038	8.58123	AD
-1.3145	3.21942	AD
10.4564	1.68294	AD
-2.23328	1.32863	AD
6.83998	6.94579	AD
0.865095	2.07495	AD
7.782	5.94732	AD
1.69505	2.86321	AD
0.579903	-0.613115	AD
8.07974	6.05547	AD
13.5695	0.624288	AD
14.7171	-0.094297	AD
0.559781	1.74978	AD
5.40841	6.73572	AD
7.35595	9.16636	AD
5.56921	4.20922	AD
1.87145	0.000376	AD
12.4001	3.30679	AD
7.01824	8.49176	AD
8.05166	1.83013	AD
-1.86807	1.65941	AD
-0.472975	-2.26418	AD
6.72569	5.68869	AD
-2.17392	4.4184	AD
7.74298	7.71217	AD
0.293537	4.78075	AD
-0.391605	-1.37458	AD
7.44219	7.66294	AD
5.79358	5.50419	AD
3.11818	4.31445	AD
7.27664	5.81593	AD
9.76133	8.9116	AD
14.7011	-0.0423409	AD
6.32677	7.19717	AD
-1.03609	0.161368	AD
0.45377	-1.21443	AD
-0.887498	-2.35653	AD
-0.186617	2.95909	AD
0.648509	3.28236	AD
4.65908	1.78117	AD
2.61757	5.99911	AD
9.67737	8.26033	AD
-1.08141	0.834334	AD
0.270761	-0.620741	AD
-0.870606	-1.90533	AD
-0.811932	0.129723	AD
6.82573	4.55139	AD
0.995745	-0.109755	AD
0.214698	2.01993	AD
7.0622	6.61428	AD
0.659302	4.14886	AD
-0.693636	-0.215744	AD
-2.48331	4.57917	AD
0.552348	0.463092	AD
7.3434	9.06934	AD
4.32368	-0.332298	AD
7.38217	2.79367	AD
-1.96474	1.49229	AD
8.50605	4.48858	AD
0.336401	2.46483	AD
-0.561532	1.00032	AD
-3.34249	5.67369	AD
-0.643784	-2.21955	AD
-0.71839	-2.3851	AD
-2.55827	4.58561	AD
7.82843	6.02194	AD
0.303105	-0.210083	AD
-2.69871	5.54219	AD
0.438771	-0.735944	AD
1.63395	-0.171191	AD
6.77323	6.15857	AD
4.08385	0.462837	AD
3.47258	4.89297	AD
4.9681	3.91473	AD
-0.636846	-2.30118	AD
0.657131	0.827287	AD
-0.970434	-2.54545	AD
6.59125	7.17488	AD
7.32132	5.85463	AD
6.89171	7.12419	AD
1.17276	4.87509	AD
2.79929	8.45797	AD
6.33393	3.89335	AD
7.00447	4.80832	AD
6.79619	6.75761	AD
7.95915	9.52618	AD
0.369943	-0.669578	AD
-0.83977	-0.135578	AD
3.64129	4.62308	AD
10.8069	-0.473443	AD
-0.262773	-0.774571	AD
8.08336	2.83555	AD
6.68157	3.20615	AD
0.935818	4.14804	AD
6.94436	4.05319	AD
2.73345	-0.215153	AD
-2.59459	4.4851	AD
1.8042	-1.31102	AD
-0.235605	4.1096	AD
5.02721	-0.781865	AD
1.26587	3.30886	AD
3.93903	-0.494262	AD
-0.295198	-0.0307646	AD
6.73462	7.86855	AD
9.92487	8.37406	AD
0.385042	4.12482	AD
9.98818	7.92891	AD
6.96922	7.16486	AD
-0.494889	1.27006	AD
-0.097375	-2.87823	AD
6.8403	8.13361	AD
0.619287	-0.732996	AD
7.23051	4.54507	AD
-0.431438	-2.67745	AD
-2.28909	2.92987	AD
12.5382	0.517735	AD
7.3101	5.15313	AD
6.75426	6.34715	AD
0.00943994	-2.90753	AD
-0.214434	-2.99165	AD
10.0942	9.22464	AD
7.55082	5.5072	AD
6.2963	4.89545	AD
4.28039	0.516241	AD
4.29441	-0.896737	AD
-2.74145	5.02018	AD
-1.35468	-0.1985	AD
-3.41698	6.16063	AD
3.83962	-0.259761	AD
5.81443	4.2078	AD
3.80309	6.88998	AD
0.0347948	1.86549	AD
0.15505	0.142718	AD
-0.998621	2.89208	AD
-3.19686	5.28565	AD
4.40354	3.36787	AD
7.24206	9.05705	AD
0.585186	-0.996712	AD
0.894066	5.59924	AD
6.90448	4.39993	AD
8.02993	7.97716	AD
11.511	-0.0362212	AD
2.93017	5.7319	AD
12.5875	2.23567	AD
8.2339	2.12977	AD
-0.889319	1.4049	AD
4.54183	4.38023	AD
7.38965	9.32256	AD
3.98031	4.75974	AD
6.78591	7.16767	AD
7.30298	9.35253	AD
0.544034	-0.428421	AD
-0.241593	-1.06465	AD
-2.20166	2.75259	AD
0.0227108	-1.60066	AD
-0.388549	-0.489344	AD
-1.24068	-2.89026	AD
-1.00186	2.67899	AD
7.65607	7.836	AD
0.119464	-0.806836	AD
-0.64216	2.95347	AD
8.38471	9.80492	AD
10.5429	4.44579	AD
12.2188	3.113	AD
6.8156	6.45886	AD
0.581681	1.0028	AD
7.15389	3.54054	AD
-3.36518	6.23775	AD
8.51343	9.48985	AD
2.32221	4.47404	AD
-0.217198	4.58357	AD
-1.38309	1.59168	AD
7.15697	5.86916	AD
9.19385	-1.10811	AD
7.95791	8.27928	AD
-0.883852	3.74396	AD
0.415996	-0.700826	AD
5.23636	7.62632	AD
10.2488	3.29073	AD
-0.80255	0.986142	AD
7.91013	4.93674	AD
0.382365	-0.0368413	AD
7.27086	5.62172	AD
8.0301	2.15184	AD
-0.701242	1.43411	AD
6.79816	7.00988	AD
-0.0309028	-0.92359	AD
-0.709331	-1.50194	AD
8.52091	8.6293	AD
-0.98708	1.17775	AD
-0.780181	-2.80627	AD
9.49857	8.70465	AD
5.92224	0.502119	AD
7.39373	4.82874	AD
4.73302	2.9438	AD
0.836901	1.0209	AD
0.175348	-0.694138	AD
5.15619	3.82608	AD
-1.13941	-2.87535	AD
11.6515	0.0734495	AD
7.47362	8.75679	AD
9.71372	8.36157	AD
8.32981	9.67457	AD
0.182311	0.481241	AD
0.228925	-0.656018	AD
-2.00577	2.15774	AD
-1.58192	2.83552	AD
6.67451	2.86703	AD
-0.542166	-2.65803	AD
0.150807	-0.206564	AD
7.27566	9.2256	AD
5.37285	5.2004	AD
-1.05477	1.15753	AD
8.19225	8.43514	AD
7.33389	7.09955	AD
3.68307	4.42168	AD
8.08724	8.68636	AD
0.66681	2.16532	AD
5.35429	0.308638	AD
8.49272	5.15537	AD
1.86401	4.64595	AD
9.40789	9.11057	AD
11.5996	0.499911	AD
2.33173	2.24049	AD
6.77801	5.92942	AD
7.06706	6.36927	AD
6.83612	6.67738	AD
1.59926	1.85123	AD
0.498138	3.69123	AD
-0.437641	-1.63396	AD
9.6993	9.1436	AD
6.18736	3.90519	AD
-1.28449	0.878346	AD
-0.00454626	-1.11163	AD
8.8434	8.65657	AD
12.7261	2.6876	AD
0.767664	3.09529	AD
-3.12091	7.01248	AD
-1.28645	5.92472	AD
0.426293	-0.717859	AD
-0.339146	1.81333	AD
-0.0286194	-0.872192	AD
-2.97277	5.18915	AD
-0.871775	-2.62513	AD
9.8989	9.73273	AD
-1.07046	-2.59036	AD
11.9084	0.919824	AD
1.52252	1.12083	AD
4.80616	7.68536	AD
-0.0251372	-0.962068	AD
7.6678	2.22772	AD
6.8255	4.66782	AD
7.13339	8.75984	AD
-0.267581	-2.7231	AD
5.61932	4.67738	AD
6.55536	4.81412	AD
7.24882	9.0439	AD
5.36954	2.73162	AD
10.56	4.67287	AD
2.43396	1.33093	AD
-0.731456	-2.30253	AD
0.260513	-0.761466	AD
-0.90698	-2.31282	AD
4.60667	2.80841	AD
14.6346	-0.199686	AD
7.45135	4.80746	AD
-0.510276	-0.497761	AD
8.10135	8.51097	AD
0.0169908	0.0537275	AD
12.4039	0.74037	AD
-0.958826	-2.50071	AD
4.60861	4.03539	AD
5.95505	3.41299	AD
8.36089	8.55086	AD
4.28214	3.23096	AD
0.384452	-1.314	AD
3.99147	1.56617	AD
8.36407	9.56656	AD
8.50686	8.5341	AD
-0.389265	-1.71587	AD
0.0997501	-0.676654	AD
-0.283573	3.09765	AD
11.5232	0.380501	AD
-2.20473	3.61238	AD
-0.331849	-0.612954	AD
8.13459	9.77894	AD
7.0693	7.76898	AD
0.0911298	-0.986112	AD
-2.57304	4.44797	AD
7.21191	8.77004	AD
-0.250381	-0.518148	AD
0.491241	-0.436091	AD
-2.86734	4.91573	AD
-1.05429	-0.347032	AD
0.604419	-0.415655	AD
7.34848	9.17749	AD
7.49975	6.79766	AD
13.6798	0.809573	AD
12.4224	2.50926	AD
9.80413	6.22794	AD
7.52152	8.3158	AD
10.2207	8.81533	AD
7.36398	7.65512	AD
8.35365	7.94195	AD
-1.17952	-0.702754	AD
3.35692	6.8132	AD
-2.05519	3.78581	AD
7.94998	9.30832	AD
7.88814	7.24439	AD
8.72454	9.58745	AD
1.88734	3.75653	AD
5.25401	3.13037	AD
7.53849	7.28154	AD
2.91621	2.84523	AD
5.13486	4.11177	AD
8.11272	9.55033	AD
-0.557643	2.76698	AD
0.886535	5.19388	AD
-0.697052	-0.246867	AD
-1.00001	4.01151	AD
8.56504	8.56961	AD
-0.521352	-2.16039	AD
14.6166	0.192216	AD
0.0567223	3.58633	AD
6.89944	5.33724	AD
-0.50421	6.92668	AD
6.24642	3.56777	AD
12.4331	0.412343	AD
7.29098	8.99582	AD
-0.271489	-0.740115	AD
0.452463	3.29122	AD
7.99618	7.82259	AD
4.89114	7.80429	AD
7.5491	4.09323	AD
-0.275163	6.89236	AD
-0.550619	-0.71574	AD
-2.13883	4.31079	AD
-0.987418	-0.783489	AD
1.05356	3.49499	AD
-1.03835	-0.1705	AD
7.52138	2.98617	AD
2.08376	4.71018	AD
9.16382	8.76623	AD
-0.64863	3.96597	AD
-0.351168	0.684333	AD
7.23275	6.80001	AD
0.582331	-0.746512	AD
0.206984	-0.504422	AD
1.20275	4.70678	AD
2.88365	5.58876	AD
2.71395	4.20077	AD
-1.89951	1.93812	AD
8.95782	9.74732	AD
-0.520277	-0.95607	AD
1.81847	4.18138	AD
-0.938729	-2.61913	AD
-1.26494	-0.220289	AD
[truncated: 43,755 more rows]

## Sheet: Fig. 3b
Fig. 3
b
UMAP1	UMAP2	tissue_regions	cytokine_IL17A
-2.59329	4.5123	Dermis	Others
-2.3591	4.9656	Dermis	Others
-3.62236	5.72842	Dermis	Others
-3.84014	6.80433	Epidermis	Others
-4.45351	6.71536	Epidermis	Others
-3.79546	5.85019	Dermis	Others
-2.74715	3.99838	Dermis	Others
-4.41473	6.79585	Epidermis	Others
-3.5261	4.68046	Dermis	Others
-4.00168	6.32122	Epidermis	Others
2.68783	5.14444	Dermis	Others
-3.37481	5.18326	Epidermis	Others
1.14734	5.78422	Dermis	Others
0.569368	1.27414	Dermis	Others
-4.20024	6.307	Epidermis	Others
1.6443	4.12445	Dermis	Others
-4.22589	5.95538	Dermis	Others
-2.93497	5.50814	Epidermis	Others
-4.05879	7.02714	Epidermis	Others
-4.21804	6.85608	Epidermis	Others
-4.39315	6.05845	Dermis	Others
-4.43931	7.56382	Epidermis	Others
-3.83483	7.56171	Epidermis	Others
-3.80852	6.1144	Epidermis	Others
2.79251	4.46014	Dermis	Others
-0.98392	5.02707	Dermis	Others
0.427998	3.17848	Dermis	Others
-1.00911	2.05057	Dermis	Others
-1.43009	2.01376	Dermis	Others
-4.55766	7.03073	Epidermis	Others
-4.38375	6.91116	Epidermis	Others
7.61539	-3.05857	Dermis	Others
11.0945	-1.27419	Epidermis	Others
11.6697	-0.58159	Epidermis	Others
10.916	-1.61085	Epidermis	IL17A
11.6943	-1.47688	Epidermis	Others
11.0101	-1.2911	Epidermis	Others
10.3913	-1.72558	Epidermis	Others
10.7324	-0.62948	Epidermis	Others
9.98408	-2.05222	Epidermis	Others
11.2966	-0.98172	Epidermis	Others
9.51992	-1.28422	Dermis	Others
8.04593	-2.70035	Dermis	Others
10.7597	-0.98886	Epidermis	Others
8.74992	-2.48555	Epidermis	Others
10.9294	-1.40799	Epidermis	Others
8.97748	-1.86093	Dermis	Others
11.4419	-0.52184	Epidermis	Others
11.1327	-0.3037	Epidermis	Others
11.6249	-0.88331	Epidermis	Others
11.7888	-0.1094	Epidermis	Others
10.7282	-2.04279	Epidermis	Others
11.6526	-0.96924	Epidermis	Others
10.9533	-0.62826	Epidermis	Others
11.8586	-0.54101	Epidermis	Others
11.0705	-1.61087	Epidermis	Others
11.0905	-0.82034	Epidermis	Others
11.3791	-1.26968	Epidermis	Others
11.5039	-0.0315	Epidermis	Others
11.8241	-0.42615	Epidermis	Others
10.7715	-1.78539	Epidermis	IL17A
7.07214	-0.32979	Dermis	Others
11.5401	0.004391	Epidermis	Others
9.71965	-0.15887	Dermis	Others
11.6612	-0.3215	Epidermis	Others
10.4428	-0.66125	Epidermis	Others
11.7942	-0.82264	Epidermis	Others
10.1576	1.96515	Epidermis	Others
11.6517	-0.16519	Epidermis	Others
10.4859	-0.55389	Epidermis	Others
11.6651	-0.67477	Epidermis	Others
11.217	-0.64292	Epidermis	Others
10.0628	-1.03963	Epidermis	Others
12.0529	-0.845	Epidermis	IL17A
12.0402	-1.0475	Epidermis	Others
10.8002	-0.74651	Epidermis	Others
11.5831	-1.03813	Epidermis	Others
10.7554	-2.03841	Epidermis	Others
9.72863	0.258135	Dermis	Others
10.3399	-0.61531	Epidermis	Others
9.78509	-2.25783	Epidermis	Others
11.0752	-0.46541	Epidermis	Others
11.0268	-2.11682	Epidermis	Others
11.5122	-0.26795	Epidermis	Others
10.5793	-1.89867	Epidermis	Others
11.2386	-2.07238	Epidermis	Others
11.4176	-0.14695	Epidermis	Others
11.8749	-2.02634	Epidermis	IL17A
11.5994	-1.9221	Epidermis	IL17A
10.7925	-1.5591	Epidermis	Others
12.0487	-2.14746	Epidermis	Others
9.50116	-2.18379	Epidermis	Others
10.9979	-1.04895	Epidermis	Others
8.93512	-2.29306	Epidermis	Others
11.7309	-0.85684	Epidermis	Others
11.8195	-1.62378	Epidermis	Others
11.8685	-2.19263	Epidermis	Others
11.2395	-1.92116	Epidermis	Others
9.64146	-0.19808	Dermis	Others
10.7221	-1.67093	Epidermis	Others
11.746	-0.31232	Epidermis	Others
11.6729	-1.72977	Epidermis	Others
7.67068	-2.06857	Dermis	Others
10.9769	-0.47322	Epidermis	Others
10.5766	-2.00616	Epidermis	Others
11.3199	-1.65266	Epidermis	Others
12.0335	-1.6381	Epidermis	Others
11.8355	-2.13683	Epidermis	Others
11.018	-0.115	Epidermis	Others
11.4819	-0.96582	Epidermis	Others
11.9262	-1.7893	Epidermis	Others
11.9166	-0.84863	Epidermis	Others
12.3374	-2.08855	Epidermis	Others
11.4913	-0.34301	Epidermis	Others
11.8638	-0.68876	Epidermis	Others
11.7879	-0.53985	Epidermis	Others
10.8167	-1.91689	Epidermis	Others
12.2172	-1.97308	Epidermis	Others
10.779	-0.61003	Epidermis	Others
12.7072	-0.9715	Epidermis	Others
11.192	-1.83831	Epidermis	Others
11.6338	-0.95549	Epidermis	Others
10.0409	-2.04206	Epidermis	Others
10.8732	-0.62909	Epidermis	Others
11.7493	-0.9012	Epidermis	Others
11.7565	-0.46291	Epidermis	Others
7.74296	-2.41487	Dermis	Others
11.2928	-0.63108	Epidermis	Others
9.60715	-1.687	Dermis	Others
11.8541	-0.63462	Epidermis	Others
12.0381	-0.6999	Epidermis	IL17A
10.4737	-2.03618	Epidermis	Others
11.0506	-1.11225	Epidermis	Others
9.73544	2.46181	Dermis	Others
11.2186	-1.25007	Epidermis	Others
10.6567	-0.7028	Epidermis	Others
11.5255	-0.54228	Epidermis	Others
10.9606	-1.32549	Epidermis	Others
11.1944	-2.10461	Epidermis	Others
11.5392	-0.92236	Epidermis	Others
11.4131	-2.19941	Epidermis	Others
11.0719	-1.72771	Epidermis	Others
10.7967	-1.2668	Epidermis	Others
10.9723	-2.11584	Epidermis	Others
10.3098	-1.94481	Epidermis	Others
9.79781	2.27619	Dermis	Others
11.9237	-2.05967	Epidermis	Others
11.0815	-1.31752	Dermis	Others
11.3934	-2.11432	Epidermis	IL17A
11.4335	-1.1103	Epidermis	Others
11.433	-2.10838	Epidermis	Others
10.6684	-0.90565	Epidermis	Others
11.7082	-2.189	Epidermis	Others
11.1147	-1.6711	Epidermis	Others
11.464	-0.39848	Epidermis	Others
11.1286	-1.84713	Epidermis	Others
4.68727	-1.39159	Dermis	Others
11.6942	-0.50312	Epidermis	Others
5.36951	-1.17762	Dermis	Others
10.9104	-0.55828	Epidermis	Others
10.8321	-1.83172	Epidermis	Others
10.7743	-1.18985	Epidermis	Others
12.018	-1.46835	Epidermis	Others
11.9712	-0.25569	Epidermis	Others
10.7491	-0.4643	Epidermis	Others
10.6882	-1.0057	Epidermis	Others
11.3521	-1.95915	Epidermis	Others
10.4943	-1.80103	Epidermis	Others
11.8849	-0.95249	Epidermis	Others
11.2555	-0.99801	Epidermis	Others
11.2163	-0.24115	Epidermis	Others
11.1542	-0.82827	Epidermis	Others
11.3234	-1.08573	Epidermis	Others
11.3993	-2.01373	Epidermis	Others
10.9394	-0.4639	Epidermis	Others
11.7855	-1.27434	Epidermis	Others
4.20291	0.605639	Dermis	Others
11.3999	-0.20321	Epidermis	Others
10.8504	-2.1072	Epidermis	IL17A
11.1698	-1.27806	Epidermis	Others
10.9292	-0.5699	Epidermis	Others
10.9801	-1.2725	Epidermis	Others
10.875	-1.28649	Epidermis	Others
11.0763	-1.90829	Epidermis	Others
10.9982	-2.12648	Epidermis	Others
11.6917	-1.45908	Epidermis	IL17A
10.8801	-1.5044	Epidermis	Others
10.6071	-1.9484	Epidermis	Others
8.97868	-2.52727	Dermis	Others
11.3	-1.5298	Epidermis	Others
11.6074	-1.82408	Epidermis	Others
10.86	-1.69047	Epidermis	IL17A
8.9681	-1.76527	Dermis	Others
11.0502	-1.6243	Epidermis	Others
11.7042	-2.15774	Epidermis	Others
11.1133	-0.44543	Epidermis	Others
9.97362	-0.32164	Epidermis	Others
10.9381	-1.90413	Epidermis	Others
10.2964	-2.11505	Epidermis	Others
11.8418	-0.59781	Epidermis	Others
9.69255	-2.21658	Epidermis	Others
10.765	-1.67943	Epidermis	Others
10.7934	-1.21558	Epidermis	Others
10.907	-1.20947	Epidermis	IL17A
12.1674	-0.57483	Epidermis	Others
11.7696	-0.96022	Epidermis	Others
11.2694	-0.68457	Epidermis	Others
8.41927	-2.64718	Dermis	Others
11.6074	-1.52018	Epidermis	Others
11.2981	-1.34314	Epidermis	Others
10.4625	-1.8736	Epidermis	IL17A
8.81635	-1.55366	Dermis	Others
11.4808	-0.86416	Epidermis	Others
10.754	-1.89567	Epidermis	IL17A
10.939	-1.46723	Epidermis	IL17A
11.5539	-0.1672	Epidermis	Others
11.3788	-1.56538	Epidermis	Others
11.6306	-1.33533	Epidermis	IL17A
11.6194	-0.41603	Epidermis	Others
10.7182	-1.26257	Epidermis	Others
10.7263	-1.48252	Epidermis	Others
9.48615	-2.27211	Epidermis	Others
11.1332	-1.99357	Epidermis	Others
12.1212	-2.19762	Epidermis	Others
8.96179	-2.31695	Dermis	Others
8.96295	-1.68696	Dermis	Others
11.6109	-2.15867	Epidermis	Others
10.7019	-0.36339	Epidermis	Others
9.52845	-1.79982	Dermis	Others
11.8249	-0.50668	Epidermis	Others
6.3309	-1.92213	Dermis	Others
7.20664	3.81188	Dermis	Others
12.3548	-2.24959	Epidermis	Others
11.8717	-0.88606	Epidermis	Others
10.301	-2.06591	Epidermis	Others
8.71928	-2.41554	Dermis	Others
11.5069	-1.2844	Epidermis	Others
11.4224	-0.59194	Epidermis	Others
11.7439	-0.61111	Epidermis	Others
11.8	-1.68218	Epidermis	Others
11.9127	-0.84341	Epidermis	Others
11.5355	-1.82426	Epidermis	IL17A
11.7033	-1.56262	Epidermis	Others
6.64672	-2.07337	Dermis	Others
11.935	-2.08446	Epidermis	Others
12.3271	-2.02811	Epidermis	IL17A
11.2474	-1.79622	Epidermis	Others
12.0462	-0.62379	Epidermis	Others
10.4232	-0.8805	Epidermis	Others
8.87887	-2.35524	Dermis	Others
9.71552	-0.08039	Dermis	Others
7.96462	-2.94781	Dermis	Others
11.5799	-2.09075	Epidermis	Others
10.4593	-0.24902	Epidermis	Others
10.667	-0.91806	Epidermis	Others
11.1268	-2.18516	Epidermis	Others
10.3916	-0.79629	Epidermis	Others
11.7178	-1.04833	Epidermis	Others
11.5961	-0.67217	Epidermis	Others
10.5411	-0.82027	Epidermis	Others
11.0871	-1.73976	Epidermis	Others
7.06108	3.72497	Dermis	Others
10.9651	-1.91134	Epidermis	Others
11.5891	-1.65704	Epidermis	IL17A
11.0579	-1.27298	Epidermis	Others
9.63181	-1.66937	Epidermis	Others
9.6887	-1.33706	Dermis	Others
11.0533	-1.21112	Epidermis	Others
10.9122	-1.10697	Epidermis	Others
11.4803	-0.13181	Epidermis	Others
11.8908	-1.84576	Epidermis	Others
10.2063	-1.1529	Epidermis	Others
10.4075	-1.95927	Epidermis	Others
11.0366	-1.73783	Epidermis	Others
10.1851	-2.14123	Epidermis	Others
9.6934	-0.72331	Dermis	Others
9.73982	-1.6207	Dermis	Others
11.8206	-0.62239	Epidermis	Others
9.13997	2.91564	Dermis	Others
10.6266	-0.14503	Epidermis	Others
12.2761	-0.86994	Epidermis	Others
11.6957	-1.79004	Epidermis	Others
10.4448	-0.79056	Epidermis	Others
9.19299	-2.54198	Dermis	Others
11.6748	-2.29069	Epidermis	IL17A
8.40401	-2.45406	Dermis	Others
12.1022	-1.75296	Epidermis	IL17A
10.8384	-0.80969	Epidermis	Others
11.6871	-0.90519	Epidermis	Others
11.5418	-1.25103	Epidermis	Others
11.1698	-2.15114	Epidermis	Others
8.99144	-1.85976	Dermis	Others
8.97106	-1.21788	Dermis	Others
11.9089	-0.91993	Epidermis	Others
11.8645	-0.6407	Epidermis	Others
11.8635	-0.49668	Epidermis	Others
11.1526	-2.17561	Epidermis	Others
10.8692	-2.05505	Epidermis	Others
8.57609	-2.66548	Dermis	Others
11.3341	-1.52574	Epidermis	IL17A
9.24483	-2.20226	Dermis	Others
11.5333	-0.22803	Epidermis	Others
11.802	-0.67642	Epidermis	Others
10.5807	-0.81117	Epidermis	Others
11.3819	-1.81134	Epidermis	Others
11.7542	-0.53338	Epidermis	Others
11.6788	-2.14031	Epidermis	IL17A
10.0036	-2.07288	Dermis	Others
10.7769	-1.93427	Epidermis	Others
11.6935	-1.72769	Epidermis	IL17A
11.2978	-0.71605	Epidermis	Others
11.8592	-0.38272	Epidermis	Others
11.1316	-1.19749	Epidermis	Others
11.1182	-2.05232	Epidermis	Others
8.42813	-2.30096	Epidermis	Others
9.87871	-1.43493	Dermis	Others
10.9369	-2.24093	Epidermis	Others
11.0763	-1.77116	Epidermis	Others
10.0494	-0.90946	Dermis	Others
11.954	-0.77569	Epidermis	Others
13.0529	-1.66161	Epidermis	Others
10.3861	-0.66451	Epidermis	Others
11.8352	-0.74993	Epidermis	Others
9.1038	-1.81173	Dermis	Others
10.6718	-1.28573	Epidermis	Others
11.6757	-2.17559	Epidermis	IL17A
11.0137	-1.22107	Epidermis	Others
11.8413	-0.61227	Epidermis	Others
11.5423	-2.14763	Epidermis	Others
9.06399	-2.22277	Dermis	Others
11.1294	-0.90458	Epidermis	Others
11.9346	-0.80851	Epidermis	Others
10.4627	0.176185	Epidermis	Others
11.0459	-2.14992	Epidermis	Others
11.5357	-1.66693	Epidermis	Others
9.81733	-1.21692	Dermis	Others
9.14318	-2.26359	Dermis	Others
11.1487	-1.89292	Epidermis	Others
10.8525	-1.86496	Epidermis	Others
11.0525	-0.62472	Epidermis	Others
10.4856	-1.04784	Epidermis	Others
11.9873	-1.54503	Epidermis	Others
9.61353	-1.62119	Dermis	Others
11.4325	-1.83773	Epidermis	IL17A
11.1549	-0.97337	Epidermis	Others
11.0679	-0.8055	Epidermis	Others
10.7882	-2.05059	Epidermis	Others
11.0061	-0.55172	Epidermis	Others
10.8059	-2.15605	Epidermis	Others
10.7103	-2.07055	Epidermis	Others
11.5801	-0.54158	Epidermis	Others
11.3228	-0.99439	Epidermis	Others
10.1624	-0.13189	Epidermis	Others
10.8892	-1.88548	Epidermis	Others
10.8853	-0.82932	Epidermis	Others
7.8686	-2.62854	Dermis	Others
10.4656	-0.07255	Epidermis	Others
11.542	-1.34479	Epidermis	Others
11.583	-1.29098	Epidermis	IL17A
11.5252	-0.71572	Epidermis	Others
11.0579	-1.0826	Epidermis	Others
11.153	-1.01177	Epidermis	Others
11.9985	-1.17159	Epidermis	Others
9.74694	-1.34271	Dermis	Others
11.5058	-0.62486	Epidermis	Others
8.39794	-2.45878	Dermis	Others
8.91146	-2.27355	Dermis	Others
8.64765	-2.19131	Epidermis	Others
11.4212	-2.06672	Epidermis	Others
10.1559	-1.11872	Epidermis	Others
11.6244	-1.57085	Epidermis	Others
10.7928	-1.68667	Epidermis	Others
11.8951	-1.29646	Epidermis	Others
10.7223	-0.47974	Epidermis	Others
8.64625	-2.33788	Dermis	Others
9.95844	-1.22909	Epidermis	Others
9.20981	-2.24903	Dermis	Others
10.9893	-1.35254	Epidermis	Others
11.4993	-1.58701	Epidermis	Others
11.0655	-1.32065	Epidermis	Others
11.4947	-2.08012	Epidermis	Others
11.8604	-0.75753	Epidermis	Others
8.17302	-2.4428	Epidermis	Others
11.5889	-1.31682	Epidermis	Others
12.2799	-1.68983	Epidermis	Others
11.8042	-0.61668	Epidermis	Others
11.8059	-1.54088	Epidermis	Others
11.4366	-1.97068	Epidermis	Others
11.4449	-0.8082	Epidermis	Others
11.3272	-2.0381	Epidermis	IL17A
7.60723	-2.41003	Dermis	Others
12.0541	-2.17311	Epidermis	IL17A
10.7287	-0.94103	Epidermis	Others
11.5115	-1.86356	Epidermis	Others
11.9415	-0.73038	Epidermis	Others
9.5164	-1.91786	Dermis	Others
11.9557	-0.44421	Epidermis	Others
10.8571	-1.86507	Epidermis	Others
11.0683	-1.33127	Epidermis	Others
11.5954	-2.134	Epidermis	Others
11.2197	-1.95235	Epidermis	Others
8.6188	-2.60546	Dermis	Others
11.8684	-1.26387	Epidermis	Others
11.1403	-1.5812	Epidermis	IL17A
11.4696	-0.63218	Epidermis	Others
11.0549	-1.84605	Epidermis	Others
11.0572	-1.89588	Epidermis	Others
11.9241	-0.40285	Epidermis	Others
11.7223	-0.22816	Epidermis	Others
10.0557	-1.21309	Epidermis	Others
10.8505	-1.86181	Epidermis	Others
12.0155	-2.08553	Epidermis	IL17A
11.8304	-0.54326	Epidermis	Others
10.6401	-0.62817	Epidermis	Others
8.32059	-3.03675	Dermis	Others
8.96112	-2.44024	Epidermis	Others
8.09786	-2.46173	Dermis	Others
11.2186	-1.79705	Epidermis	Others
11.1869	-0.23001	Epidermis	Others
11.6731	-2.23366	Epidermis	IL17A
11.5717	-0.17935	Epidermis	Others
11.1364	-2.05251	Epidermis	IL17A
11.8613	-0.38077	Epidermis	Others
10.293	-0.89394	Epidermis	Others
9.34683	2.02751	Dermis	Others
9.63658	-1.57583	Dermis	Others
11.537	-0.18412	Epidermis	Others
10.5881	-0.33325	Epidermis	Others
8.68716	-1.75438	Dermis	Others
11.2619	-1.9511	Epidermis	Others
9.55395	-2.22582	Epidermis	Others
-4.24185	8.60999	Epidermis	Others
0.823691	6.75397	Dermis	Others
0.971097	6.34626	Dermis	Others
-2.72959	7.86498	Dermis	Others
1.27895	6.19503	Dermis	Others
-0.56096	6.71125	Dermis	Others
-0.15036	7.21147	Dermis	Others
-0.15456	6.19981	Dermis	Others
-4.25902	7.16962	Epidermis	Others
-1.06272	6.54879	Dermis	Others
1.35122	5.97857	Dermis	Others
-0.55111	6.20664	Dermis	Others
1.341	6.08622	Dermis	Others
0.478472	5.97284	Dermis	Others
0.039815	6.06149	Dermis	Others
-0.40512	5.83522	Dermis	Others
0.018166	6.18454	Dermis	Others
-2.33102	7.65646	Epidermis	Others
-0.8292	6.84363	Dermis	Others
-2.46095	7.76044	Dermis	Others
-3.43729	7.83234	Epidermis	Others
-0.46676	6.85585	Dermis	Others
-0.62899	6.04751	Dermis	Others
-0.61255	6.52067	Dermis	Others
-3.3412	8.10724	Epidermis	Others
1.53252	5.68411	Dermis	Others
0.080611	6.2662	Dermis	Others
-3.57866	7.96405	Epidermis	Others
-0.21837	5.89545	Dermis	Others
-0.43412	6.70744	Dermis	Others
-0.23255	6.75838	Dermis	Others
-0.13176	6.23531	Dermis	Others
-3.5286	8.28342	Epidermis	Others
-0.17219	5.94988	Dermis	Others
-0.21784	5.57998	Dermis	Others
-3.6085	6.20634	Epidermis	Others
-1.39208	7.03317	Dermis	Others
-3.06218	7.8949	Epidermis	Others
-2.4148	7.71109	Epidermis	Others
-0.46026	6.82558	Dermis	Others
-2.76984	6.36641	Dermis	Others
1.22209	6.18701	Dermis	Others
0.24428	6.26499	Dermis	Others
-0.28195	6.55149	Dermis	Others
-0.09033	5.12239	Dermis	Others
-2.34123	6.7508	Dermis	Others
-3.1637	8.14188	Epidermis	Others
1.36938	5.81232	Dermis	Others
-3.54827	8.39371	Epidermis	Others
0.645809	6.29439	Dermis	Others
0.051994	6.53638	Dermis	Others
0.127331	4.74708	Dermis	Others
1.15162	6.46785	Dermis	Others
0.068829	6.1875	Dermis	Others
0.949856	6.35606	Dermis	Others
-4.38787	8.29327	Epidermis	Others
-4.26446	7.16909	Epidermis	Others
-3.58577	8.01172	Epidermis	Others
1.11311	4.22273	Dermis	Others
-2.73923	7.06705	Epidermis	Others
1.19394	6.36497	Dermis	Others
-0.35562	6.15664	Dermis	Others
-0.41515	6.85721	Dermis	Others
-2.10867	7.67923	Dermis	Others
0.741471	6.23221	Dermis	Others
-4.41	8.26301	Epidermis	Others
-3.77491	8.25289	Epidermis	Others
-2.4236	5.12943	Dermis	Others
1.27964	6.08543	Dermis	Others
-1.43273	6.66432	Dermis	Others
1.12225	6.27651	Dermis	Others
-0.53502	6.96172	Dermis	Others
-3.32863	6.73514	Dermis	Others
-1.59451	7.35848	Dermis	Others
1.83842	0.868912	Dermis	Others
1.04901	6.64172	Dermis	Others
-0.73353	7.09819	Dermis	Others
-3.76255	6.21299	Epidermis	Others
0.010342	5.60766	Dermis	Others
-3.25223	8.28825	Epidermis	Others
-4.39702	8.01417	Epidermis	Others
-2.47349	7.45139	Dermis	Others
-2.50496	7.22847	Dermis	Others
-1.0995	6.69229	Dermis	Others
-0.08649	5.75923	Dermis	Others
0.26559	6.36795	Dermis	Others
0.899666	7.09269	Dermis	Others
0.362784	6.98891	Dermis	Others
-4.2429	8.73306	Epidermis	Others
-0.23225	6.83576	Dermis	Others
-3.47226	7.7916	Epidermis	Others
-0.39327	6.23595	Dermis	Others
0.571876	6.71892	Dermis	Others
-1.39122	7.17696	Dermis	Others
-3.62612	8.16571	Epidermis	Others
-4.31742	8.40582	Epidermis	Others
-0.04939	6.37286	Dermis	Others
-3.86958	8.34929	Epidermis	Others
-3.1796	7.77241	Epidermis	Others
-4.2707	8.67512	Epidermis	Others
-2.62614	7.75519	Epidermis	Others
-3.10025	7.99528	Epidermis	Others
-0.04275	6.47868	Dermis	Others
-3.5061	7.99016	Epidermis	Others
-1.48023	7.02245	Dermis	Others
0.096089	4.26507	Dermis	Others
0.781982	6.85965	Dermis	Others
-2.94464	7.9582	Epidermis	Others
-3.73552	8.27385	Epidermis	Others
-3.20445	4.70993	Epidermis	Others
-0.72877	6.48792	Dermis	Others
-0.09591	5.85907	Dermis	Others
-0.76073	3.80475	Dermis	Others
0.477738	6.31815	Dermis	Others
-0.06927	6.13059	Dermis	Others
-0.55311	6.05847	Dermis	Others
-3.63638	7.98937	Epidermis	Others
-3.85922	7.8709	Epidermis	Others
-0.17499	6.53304	Dermis	Others
0.69092	7.0433	Dermis	Others
1.26197	4.80821	Dermis	Others
-3.83279	8.22499	Epidermis	Others
-0.33954	5.77142	Dermis	Others
-0.26378	6.79368	Dermis	Others
-2.88709	7.98249	Dermis	Others
0.562659	7.06022	Dermis	Others
-3.42765	7.78962	Epidermis	Others
-0.63476	5.50761	Dermis	Others
-3.30811	8.03187	Epidermis	Others
1.00345	7.13887	Dermis	Others
-0.14265	5.28545	Dermis	Others
-4.17344	7.97049	Epidermis	Others
0.606162	7.03787	Dermis	Others
-2.41115	7.82117	Dermis	Others
-0.41661	5.32596	Dermis	Others
-1.02205	2.54265	Dermis	Others
-0.88413	6.62457	Dermis	Others
-3.43461	7.75742	Epidermis	Others
-0.22637	5.63069	Dermis	Others
-0.09128	5.24656	Dermis	Others
-0.23666	5.28556	Dermis	Others
-3.07255	8.11857	Epidermis	Others
-3.39807	7.60896	Epidermis	Others
0.778256	6.86527	Dermis	Others
0.337771	5.3597	Dermis	Others
-0.33964	6.19382	Dermis	Others
0.620692	5.78879	Dermis	Others
-2.43335	8.16481	Epidermis	Others
0.082319	6.62688	Dermis	Others
2.05447	5.68342	Dermis	Others
0.572002	6.53492	Dermis	Others
-1.0817	6.35827	Dermis	Others
-4.15764	8.74241	Epidermis	Others
-0.72298	5.20681	Dermis	Others
-0.21414	6.51227	Dermis	Others
0.285997	6.9583	Dermis	Others
-1.16142	7.24386	Dermis	Others
1.21897	6.3183	Dermis	Others
-4.1954	8.82293	Epidermis	Others
0.236748	6.95754	Dermis	Others
0.149067	6.54106	Dermis	Others
-0.1576	5.85146	Dermis	Others
0.323552	6.71754	Dermis	Others
-1.2329	6.6569	Dermis	Others
-3.28283	8.24128	Epidermis	Others
-3.60216	8.13939	Epidermis	Others
-3.67591	8.3718	Epidermis	Others
-0.12143	7.00446	Dermis	Others
-3.72012	7.79212	Epidermis	Others
-4.45763	8.14131	Epidermis	Others
-1.48391	7.12319	Dermis	Others
-1.05874	6.62812	Dermis	Others
-0.96768	5.87411	Dermis	Others
-0.13624	4.87698	Dermis	Others
0.784596	7.22653	Dermis	Others
0.508996	6.60813	Dermis	Others
-0.38314	6.93878	Dermis	Others
0.2507	3.94416	Dermis	Others
0.166858	5.09668	Dermis	Others
-0.15067	5.75057	Dermis	Others
0.547039	6.8552	Dermis	Others
-1.44093	6.42588	Dermis	Others
-2.5548	7.78388	Dermis	Others
-0.18735	6.30412	Dermis	Others
-1.47068	6.90043	Dermis	Others
8.71087	9.85408	Epidermis	Others
-0.0592	-2.83438	Dermis	Others
6.85668	6.66424	Dermis	Others
5.81787	5.3024	Dermis	Others
7.80368	8.48711	Epidermis	Others
7.78256	7.47273	Epidermis	Others
7.24012	7.30032	Dermis	Others
-0.59078	-0.57355	Dermis	Others
0.354529	-0.65464	Dermis	Others
-1.35167	-2.95693	Dermis	Others
3.95696	3.86813	Dermis	Others
8.39551	8.59648	Epidermis	Others
7.79691	7.78411	Epidermis	Others
8.61038	8.58123	Epidermis	Others
6.83998	6.94579	Dermis	Others
8.07974	6.05547	Dermis	Others
5.40841	6.73572	Dermis	Others
7.35595	9.16636	Epidermis	Others
1.87145	0.000376	Dermis	Others
12.4001	3.30679	Epidermis	Others
7.01824	8.49176	Dermis	Others
-0.47297	-2.26418	Dermis	Others
7.74298	7.71217	Epidermis	Others
7.44219	7.66294	Dermis	Others
5.79358	5.50419	Dermis	Others
9.76133	8.9116	Epidermis	Others
14.7011	-0.04234	Epidermis	Others
6.32677	7.19717	Dermis	Others
-0.8875	-2.35653	Dermis	Others
9.67737	8.26032	Epidermis	Others
8.50605	4.48858	Dermis	Others
-0.64378	-2.21955	Dermis	Others
7.82843	6.02194	Epidermis	Others
6.59125	7.17488	Dermis	Others
6.89171	7.12419	Dermis	Others
1.17276	4.87509	Dermis	Others
2.79929	8.45797	Dermis	Others
7.00447	4.80832	Dermis	Others
6.79619	6.75761	Dermis	Others
6.94437	4.05319	Dermis	Others
6.73462	7.86855	Dermis	Others
6.2963	4.89545	Dermis	Others
3.80309	6.88998	Dermis	Others
6.90447	4.39993	Dermis	Others
6.78591	7.16767	Dermis	Others
7.65607	7.836	Epidermis	Others
7.15389	3.54054	Dermis	Others
8.51343	9.48985	Epidermis	Others
5.23636	7.62632	Dermis	Others
10.2488	3.29073	Epidermis	Others
7.91013	4.93674	Dermis	Others
7.47362	8.75679	Epidermis	Others
8.32981	9.67457	Epidermis	Others
7.27566	9.2256	Epidermis	Others
5.37285	5.2004	Dermis	Others
8.19225	8.43514	Epidermis	Others
3.68307	4.42168	Dermis	Others
8.08724	8.68636	Epidermis	Others
1.86401	4.64595	Dermis	Others
9.40789	9.11056	Epidermis	Others
9.6993	9.1436	Epidermis	Others
12.7261	2.6876	Epidermis	Others
-3.12091	7.01248	Dermis	Others
-1.07046	-2.59036	Dermis	Others
4.80616	7.68536	Dermis	Others
6.8255	4.66782	Dermis	Others
6.55536	4.81412	Dermis	Others
7.45135	4.80746	Dermis	Others
8.10135	8.51097	Epidermis	Others
12.4039	0.74037	Epidermis	Others
8.36407	9.56656	Epidermis	Others
8.50686	8.5341	Epidermis	Others
8.13458	9.77895	Epidermis	Others
7.0693	7.76898	Dermis	Others
7.34848	9.17749	Epidermis	Others
12.4224	2.50926	Epidermis	Others
10.2207	8.81533	Epidermis	Others
7.36398	7.65512	Epidermis	Others
7.88814	7.24439	Epidermis	Others
8.72454	9.58745	Epidermis	Others
7.53849	7.28154	Dermis	Others
8.11272	9.55033	Epidermis	Others
0.886535	5.19388	Dermis	Others
6.89944	5.33724	Dermis	Others
7.29098	8.99582	Epidermis	Others
4.89114	7.80429	Dermis	Others
7.5491	4.09323	Dermis	Others
1.20275	4.70678	Dermis	Others
-0.93873	-2.61913	Dermis	Others
14.1459	-0.27076	Epidermis	Others
7.71858	8.47741	Epidermis	Others
5.3702	5.30246	Dermis	Others
7.42449	7.30952	Dermis	Others
9.498	8.77061	Epidermis	Others
-0.90402	-2.44725	Dermis	Others
7.3303	7.58378	Epidermis	Others
-1.11182	-2.92168	Dermis	Others
5.86219	5.32757	Dermis	Others
7.82215	5.09612	Dermis	Others
8.10027	9.68143	Epidermis	Others
5.73287	5.37967	Dermis	Others
1.72039	5.5591	Dermis	Others
7.49494	7.41279	Dermis	Others
12.5813	1.34164	Epidermis	Others
-1.11602	-2.80562	Dermis	Others
5.56876	7.3958	Dermis	Others
7.58439	7.11328	Dermis	Others
-0.47817	-2.83021	Dermis	Others
8.56738	9.86219	Epidermis	Others
7.16254	8.93269	Epidermis	Others
-0.99736	-2.67094	Dermis	Others
6.39563	6.50296	Dermis	Others
8.35053	8.6525	Epidermis	Others
7.11621	8.8353	Epidermis	Others
-1.1028	-2.51452	Dermis	Others
9.58775	9.41022	Epidermis	Others
9.81553	8.9136	Epidermis	Others
10.1071	4.03693	Dermis	Others
7.34974	9.34102	Epidermis	Others
7.24592	7.22106	Dermis	Others
6.62399	6.21462	Dermis	Others
-0.91231	-2.48126	Dermis	Others
1.30994	4.39662	Dermis	Others
7.19512	7.44624	Dermis	Others
7.55288	7.76003	Dermis	Others
7.58259	8.37156	Epidermis	Others
7.68605	7.1979	Dermis	Others
7.74959	7.9467	Dermis	Others
7.5484	8.27512	Epidermis	Others
8.51692	9.9119	Epidermis	Others
-0.70617	-2.6061	Dermis	Others
7.11271	7.03719	Dermis	Others
7.43916	6.39696	Dermis	Others
7.56783	7.68265	Dermis	Others
4.95607	7.63954	Dermis	Others
5.65294	7.69503	Dermis	Others
8.25985	8.15783	Epidermis	Others
-0.94939	-2.42293	Dermis	Others
1.38875	4.26063	Dermis	Others
7.13082	8.90122	Epidermis	Others
7.29262	6.87312	Dermis	Others
6.79231	6.75583	Dermis	Others
8.08147	8.25863	Epidermis	Others
11.2992	2.97972	Epidermis	Others
5.92865	7.60225	Dermis	Others
13.5183	0.733058	Epidermis	Others
-0.17972	-3.02346	Dermis	Others
7.15463	6.71311	Dermis	Others
10.2055	8.89188	Epidermis	Others
7.70788	6.90605	Dermis	Others
-0.83299	2.5192	Dermis	Others
7.81438	8.18373	Epidermis	Others
7.64872	7.1378	Dermis	Others
-1.15817	-2.64825	Dermis	Others
6.63582	6.92201	Dermis	Others
7.11904	6.43435	Dermis	Others
8.61037	8.4516	Epidermis	Others
7.98143	8.2415	Epidermis	Others
7.40831	9.2939	Epidermis	Others
6.52192	5.99819	Dermis	Others
7.97757	7.66695	Dermis	Others
9.63688	9.65479	Epidermis	Others
7.96264	7.65617	Dermis	Others
7.16097	8.43048	Epidermis	Others
7.47088	6.9888	Dermis	Others
7.65387	7.96262	Dermis	Others
6.01144	6.15108	Dermis	Others
7.79024	7.39489	Dermis	Others
7.27337	9.17504	Epidermis	Others
12.6958	0.581383	Epidermis	Others
7.53905	9.34872	Epidermis	Others
7.89177	7.30166	Dermis	Others
7.63729	4.73956	Dermis	Others
2.5416	4.49919	Dermis	Others
8.89804	9.49352	Epidermis	Others
7.31974	6.84957	Dermis	Others
8.1816	7.88976	Epidermis	Others
7.05663	9.07192	Epidermis	Others
8.07154	8.48425	Epidermis	Others
-0.92636	-2.71274	Dermis	Others
6.95064	6.24374	Dermis	Others
7.89662	9.42437	Epidermis	Others
6.1092	6.55347	Dermis	Others
7.7859	7.06294	Dermis	Others
8.31004	8.49285	Epidermis	Others
7.76511	7.38571	Dermis	Others
8.19687	9.67018	Epidermis	Others
-0.9537	-2.64659	Dermis	Others
7.78388	7.09065	Dermis	Others
7.25307	6.80744	Dermis	Others
6.65085	8.14698	Dermis	Others
6.56915	6.08656	Dermis	Others
5.60095	7.43044	Dermis	Others
6.92891	6.96895	Dermis	Others
7.99902	8.50767	Epidermis	Others
7.36288	7.15978	Dermis	Others
8.7569	8.20984	Epidermis	Others
7.61538	7.09682	Dermis	Others
12.6699	0.884751	Epidermis	Others
-1.08641	-1.93833	Dermis	Others
8.57512	8.48485	Epidermis	Others
7.52533	7.24137	Dermis	Others
7.31363	9.29313	Epidermis	Others
7.63524	7.56361	Dermis	Others
7.23438	7.01956	Dermis	Others
9.13497	8.61801	Epidermis	Others
12.24	2.69418	Epidermis	Others
11.8579	3.13629	Epidermis	Others
12.0909	3.3494	Epidermis	Others
5.37391	7.61711	Dermis	Others
7.61767	8.59424	Epidermis	Others
7.72456	8.06691	Epidermis	Others
5.16415	7.56164	Dermis	Others
-0.76782	-2.58777	Dermis	Others
7.22206	7.28088	Dermis	Others
6.56533	6.08988	Dermis	Others
-1.08597	-2.86683	Dermis	Others
-0.64117	-1.30102	Dermis	Others
5.15123	7.40529	Dermis	Others
7.94242	7.51676	Dermis	Others
10.2447	8.27641	Epidermis	Others
7.24503	9.30217	Epidermis	Others
6.84115	6.85064	Dermis	Others
7.66456	9.38772	Epidermis	Others
7.52555	7.11543	Dermis	Others
14.2582	-0.45413	Epidermis	Others
8.24024	9.68479	Epidermis	Others
7.18863	9.10371	Epidermis	Others
7.4416	7.44674	Dermis	Others
8.20002	9.091	Epidermis	Others
7.2073	9.35584	Epidermis	Others
-1.14252	-2.56534	Dermis	Others
7.28251	6.88019	Dermis	Others
-0.08314	-2.80569	Dermis	Others
9.33341	9.42494	Epidermis	Others
8.67098	8.67695	Epidermis	Others
3.55877	4.00361	Dermis	Others
7.68733	8.64698	Epidermis	Others
12.1726	2.93259	Epidermis	Others
1.13077	2.04351	Dermis	Others
-2.62443	7.01189	Dermis	Others
2.61556	2.38389	Dermis	Others
1.93094	4.06526	Dermis	Others
3.39376	4.28193	Dermis	Others
-1.26651	7.29154	Dermis	Others
0.74136	3.26169	Dermis	Others
1.92675	4.14058	Dermis	Others
-2.7038	6.72354	Dermis	Others
0.060878	5.59448	Dermis	Others
2.30204	4.13187	Dermis	Others
-0.70762	4.7474	Dermis	Others
-2.87945	7.11236	Epidermis	Others
-2.74211	7.05741	Dermis	Others
0.803504	3.46438	Dermis	Others
2.49077	2.86172	Dermis	Others
0.992841	3.78662	Dermis	Others
2.089	1.31004	Dermis	Others
1.89017	3.95008	Dermis	Others
-2.24379	5.62665	Dermis	Others
-2.34921	7.08722	Epidermis	Others
-3.24982	5.13121	Dermis	Others
1.94998	3.28765	Dermis	Others
2.51478	0.773253	Dermis	Others
0.943864	3.98589	Dermis	Others
2.57191	2.33507	Dermis	Others
-3.81785	6.09307	Epidermis	Others
0.952688	3.01634	Dermis	Others
0.803174	3.60721	Dermis	Others
-3.44192	5.35991	Dermis	Others
2.39646	4.94613	Dermis	Others
2.78601	2.3288	Dermis	Others
1.32122	3.00449	Dermis	Others
1.01391	3.56556	Dermis	Others
2.72471	4.17132	Dermis	Others
1.9911	4.03503	Dermis	Others
2.24991	0.768953	Dermis	Others
0.706595	3.52949	Dermis	Others
2.50384	3.6204	Dermis	Others
7.18991	6.70965	Dermis	Others
8.70373	7.61409	Dermis	Others
11.7338	8.10252	Epidermis	Others
8.356	7.95372	Dermis	Others
9.12566	7.12099	Dermis	Others
11.4298	8.8487	Epidermis	Others
9.99034	6.72924	Dermis	Others
10.3338	5.74119	Epidermis	Others
10.3607	5.92651	Epidermis	Others
10.8421	7.13865	Epidermis	Others
10.2896	6.14716	Dermis	Others
10.8867	9.09226	Epidermis	Others
11.7973	8.47698	Epidermis	Others
11.1358	8.64318	Epidermis	Others
9.35579	7.94485	Dermis	Others
10.7957	6.70362	Dermis	Others
9.42447	7.23383	Epidermis	Others
7.16781	6.72893	Dermis	Others
11.6447	8.08133	Epidermis	Others
10.0651	5.97595	Dermis	Others
8.28704	8.06246	Dermis	Others
10.9309	8.4179	Dermis	Others
6.76546	6.78144	Dermis	Others
10.4443	8.27766	Epidermis	Others
9.88987	7.70802	Dermis	Others
9.55027	6.46523	Dermis	Others
8.70394	8.17226	Dermis	Others
9.48782	6.70788	Dermis	Others
9.18346	7.62222	Epidermis	Others
9.75312	8.85975	Dermis	Others
8.63579	6.6229	Dermis	Others
9.3091	8.06455	Dermis	Others
9.51686	7.08705	Dermis	Others
10.6267	6.40856	Epidermis	Others
9.30377	8.81736	Epidermis	Others
10.2579	7.73673	Epidermis	Others
10.4894	5.93943	Epidermis	Others
10.2554	6.23369	Dermis	Others
8.9624	7.16262	Dermis	Others
6.98078	6.61692	Dermis	Others
10.633	8.00335	Epidermis	Others
9.79981	7.12153	Dermis	Others
9.78148	6.98238	Dermis	Others
9.83166	7.16606	Dermis	Others
9.9758	6.79581	Epidermis	Others
10.0987	6.18055	Dermis	Others
10.4505	7.49389	Epidermis	Others
8.98896	8.61704	Epidermis	Others
10.1707	7.69087	Epidermis	Others
7.48646	6.82173	Dermis	Others
9.2262	7.45283	Dermis	Others
8.80144	7.36573	Dermis	Others
9.60224	6.55098	Dermis	Others
7.99529	7.76086	Dermis	Others
10.1275	5.83241	Epidermis	Others
11.524	8.52313	Epidermis	Others
8.96024	7.0164	Dermis	Others
10.3781	8.50476	Epidermis	Others
11.3921	8.77489	Epidermis	Others
9.74612	7.43431	Epidermis	Others
11.7532	8.35802	Epidermis	Others
8.42949	8.04969	Dermis	Others
9.7769	6.93981	Dermis	Others
9.89565	6.78848	Dermis	Others
11.622	8.84958	Epidermis	Others
9.92386	6.01746	Dermis	Others
11.7347	8.90029	Epidermis	Others
9.1983	7.32039	Dermis	Others
10.8459	7.69284	Epidermis	Others
10.6297	6.18207	Epidermis	Others
9.5691	5.82858	Dermis	Others
8.48173	8.22738	Dermis	Others
9.10264	9.98516	Epidermis	Others
10.5536	7.80401	Epidermis	Others
10.9135	9.00588	Epidermis	Others
9.01501	8.70672	Epidermis	Others
8.57357	7.98754	Dermis	Others
11.2645	8.23137	Epidermis	Others
10.0376	7.35022	Dermis	Others
10.1699	6.27795	Dermis	Others
10.0924	9.2774	Epidermis	Others
9.05858	6.95048	Dermis	Others
9.96556	7.62923	Dermis	Others
10.472	7.4705	Epidermis	Others
10.6553	9.13509	Epidermis	Others
10.0181	6.731	Dermis	Others
10.7987	6.34715	Epidermis	Others
8.3454	8.30896	Dermis	Others
11.0333	8.95131	Epidermis	Others
8.98523	7.50891	Dermis	Others
11.0186	8.80816	Epidermis	Others
10.3657	8.52462	Epidermis	Others
10.692	7.30198	Epidermis	Others
9.37974	7.28598	Epidermis	Others
9.81881	6.98444	Dermis	Others
11.2158	8.41466	Epidermis	Others
11.1257	8.75659	Epidermis	Others
9.65567	7.39708	Dermis	Others
10.4693	7.72943	Epidermis	Others
8.68288	8.22874	Epidermis	Others
9.85255	6.0073	Dermis	Others
10.8208	8.21762	Epidermis	Others
8.93586	6.96086	Dermis	Others
6.9387	6.71843	Dermis	Others
9.57619	7.3315	Dermis	Others
10.7218	8.34694	Epidermis	Others
10.0591	5.74478	Dermis	Others
10.6997	8.14404	Epidermis	Others
9.86115	5.44	Dermis	Others
9.88177	7.22685	Dermis	Others
10.1787	6.02511	Dermis	Others
10.2506	7.78916	Epidermis	Others
8.87638	7.98711	Dermis	Others
9.8149	7.1135	Dermis	Others
6.94539	6.70414	Dermis	Others
9.98964	10.1077	Epidermis	Others
10.1664	5.68685	Epidermis	Others
9.80478	6.90538	Dermis	Others
9.35382	7.59072	Dermis	Others
10.0972	5.62978	Dermis	Others
7.29789	6.67468	Dermis	Others
9.24293	7.07806	Dermis	Others
10.0302	6.72549	Dermis	Others
9.10753	7.9812	Dermis	Others
8.62932	8.53977	Epidermis	Others
11.6317	8.10462	Epidermis	Others
8.11423	7.74049	Dermis	Others
9.04076	7.61846	Dermis	Others
10.9537	7.05132	Epidermis	Others
9.20481	7.98139	Dermis	Others
9.80672	5.34603	Dermis	Others
9.50703	7.60557	Dermis	Others
9.86263	7.1605	Dermis	Others
9.43692	7.01076	Epidermis	Others
9.03346	8.13224	Dermis	Others
10.6892	8.11495	Epidermis	Others
10.461	7.06767	Epidermis	Others
9.56188	8.9193	Epidermis	Others
6.68846	6.37809	Dermis	Others
10.5936	6.02338	Epidermis	Others
9.65287	6.93932	Dermis	Others
11.2622	8.51954	Epidermis	Others
8.55809	7.9935	Dermis	Others
9.1712	8.46036	Dermis	Others
9.19547	9.48705	Epidermis	Others
10.2652	7.5129	Epidermis	Others
9.50999	7.15599	Dermis	Others
10.1461	5.59223	Dermis	Others
11.12	8.82975	Epidermis	Others
8.785	8.25262	Epidermis	Others
6.95716	7.10844	Dermis	Others
9.84183	7.31031	Dermis	Others
9.04212	7.21112	Dermis	Others
10.5534	6.18869	Epidermis	Others
9.20694	7.96062	Epidermis	Others
9.72564	7.26248	Dermis	Others
10.1201	8.5732	Epidermis	Others
9.86854	5.45421	Epidermis	Others
9.84895	5.47728	Dermis	Others
9.81247	6.86113	Dermis	Others
9.88856	6.27641	Dermis	Others
9.67842	7.42828	Dermis	Others
9.81199	6.76052	Epidermis	Others
9.72199	7.17605	Dermis	Others
9.93807	5.78778	Dermis	Others
9.31029	7.18882	Dermis	Others
11.6177	8.26924	Epidermis	Others
10.0569	6.7896	Dermis	Others
9.11937	9.96752	Epidermis	Others
9.73847	7.18276	Dermis	Others
11.564	7.8819	Epidermis	Others
9.59719	7.84601	Dermis	Others
10.7504	6.86273	Epidermis	Others
11.4025	8.95702	Epidermis	Others
10.9151	7.90748	Epidermis	Others
11.8651	8.00952	Epidermis	Others
10.785	8.95841	Epidermis	Others
10.5105	6.36891	Epidermis	Others
10.5585	8.4471	Epidermis	Others
9.03226	9.6928	Epidermis	Others
9.32384	7.86581	Dermis	Others
8.09973	8.03889	Dermis	Others
9.84198	5.92656	Dermis	Others
10.5265	7.81008	Epidermis	Others
9.12751	9.87531	Epidermis	Others
9.82512	6.49316	Dermis	Others
9.32146	6.78389	Dermis	Others
9.29227	9.52316	Epidermis	Others
10.1297	6.70917	Epidermis	Others
11.2837	8.86255	Epidermis	Others
9.71574	7.43343	Epidermis	Others
10.5885	8.94131	Epidermis	Others
7.21669	6.84218	Dermis	Others
9.2491	7.37847	Dermis	Others
10.0137	8.90867	Epidermis	Others
9.7051	5.74269	Dermis	Others
9.54681	7.76433	Epidermis	Others
10.6943	8.31198	Epidermis	Others
8.98555	8.09672	Dermis	Others
7.29898	6.38416	Dermis	Others
11.4984	8.93913	Epidermis	Others
9.14187	7.23415	Dermis	Others
10.7103	8.28517	Epidermis	Others
8.92443	8.62214	Epidermis	Others
11.3266	8.95034	Epidermis	Others
11.994	8.68954	Epidermis	Others
8.86916	7.79973	Epidermis	Others
8.94311	7.94348	Dermis	Others
9.92278	6.07221	Dermis	Others
8.44623	7.09743	Dermis	Others
10.7626	9.12612	Epidermis	Others
9.83671	5.80236	Dermis	Others
9.2611	7.50499	Dermis	Others
9.22201	6.79496	Dermis	Others
8.9557	8.11666	Dermis	Others
8.58659	8.0545	Dermis	Others
10.1454	7.65569	Epidermis	Others
12.0938	7.94807	Epidermis	Others
4.1678	2.13575	Dermis	Others
9.9827	7.36258	Epidermis	Others
9.11851	8.15876	Dermis	Others
8.50205	8.49749	Dermis	Others
11.0257	7.60553	Epidermis	Others
8.64291	7.80933	Dermis	Others
11.0087	6.38953	Dermis	Others
10.5793	7.89287	Epidermis	Others
9.74412	6.15429	Dermis	Others
8.01352	8.34927	Dermis	Others
10.7169	6.56047	Dermis	Others
11.6471	8.9378	Epidermis	Others
9.34956	6.33312	Dermis	Others
8.77766	8.27319	Dermis	Others
11.4824	8.83579	Epidermis	Others
7.74512	7.77072	Dermis	Others
10.4837	7.63293	Epidermis	Others
9.44374	8.66628	Epidermis	Others
10.52	6.46451	Dermis	Others
9.27245	7.90131	Dermis	Others
10.9984	6.2573	Dermis	Others
8.05885	7.81712	Dermis	Others
8.89942	7.88929	Dermis	Others
10.3748	5.64708	Dermis	Others
10.317	5.72014	Dermis	Others
11.7984	8.24337	Epidermis	Others
10.9307	6.0506	Dermis	Others
9.5734	8.03852	Epidermis	Others
10.6566	8.70855	Epidermis	Others
10.8071	6.54183	Dermis	Others
8.80909	7.62802	Dermis	Others
10.7024	8.04534	Epidermis	Others
10.7571	7.71411	Epidermis	Others
11.5388	8.73802	Epidermis	Others
8.64468	3.42929	Dermis	Others
9.28397	7.93382	Dermis	Others
10.714	7.92429	Epidermis	Others
10.4662	7.59865	Epidermis	Others
8.29242	8.33071	Dermis	Others
11.7423	8.29954	Epidermis	Others
10.2544	8.87139	Epidermis	Others
6.45678	6.57667	Dermis	Others
10.6722	9.0934	Epidermis	Others
10.115	6.43296	Dermis	Others
10.7834	6.05309	Dermis	Others
9.43404	6.93639	Dermis	Others
12.2753	8.6001	Epidermis	Others
11.0787	6.23485	Dermis	Others
11.6286	7.43566	Epidermis	Others
11.934	7.76371	Epidermis	Others
10.4812	6.80692	Dermis	Others
10.5953	5.87706	Dermis	Others
8.48386	8.37646	Epidermis	Others
9.76596	6.89888	Dermis	Others
8.68938	8.21263	Dermis	Others
8.74829	8.02774	Dermis	Others
8.62004	8.53954	Dermis	Others
10.5732	7.49341	Epidermis	Others
9.4547	7.63276	Dermis	Others
8.63952	7.54808	Dermis	Others
8.24071	8.14734	Dermis	Others
9.04345	7.97675	Dermis	Others
8.51756	8.36218	Dermis	Others
11.3733	8.97846	Epidermis	Others
8.87179	7.91302	Dermis	Others
8.32024	7.67964	Dermis	Others
8.62722	7.92145	Dermis	Others
10.5434	8.52101	Epidermis	Others
9.41429	7.92372	Epidermis	Others
10.6903	5.9532	Dermis	Others
10.8752	6.93419	Epidermis	Others
9.82309	5.86102	Dermis	Others
10.8708	7.23981	Epidermis	Others
11.6611	7.9416	Epidermis	Others
11.5598	8.91776	Epidermis	Others
9.11852	8.61263	Epidermis	Others
8.90859	7.48608	Dermis	Others
10.4398	7.47267	Epidermis	Others
8.85718	7.36379	Dermis	Others
8.99057	5.75201	Dermis	Others
9.35371	8.07308	Epidermis	Others
9.41963	7.64367	Dermis	Others
10.7168	6.66027	Dermis	Others
10.8146	6.0044	Dermis	Others
9.15593	8.06702	Dermis	Others
8.72972	8.16007	Dermis	Others
10.4963	6.56323	Dermis	Others
8.62438	8.2772	Epidermis	Others
9.12192	6.11109	Dermis	Others
8.55505	7.00836	Dermis	Others
8.68077	7.6457	Dermis	Others
10.8699	6.43715	Dermis	Others
9.66871	7.89942	Epidermis	Others
8.65663	7.55098	Dermis	Others
8.7501	6.13258	Dermis	Others
8.90632	8.04825	Dermis	Others
10.83	6.34037	Dermis	Others
11.946	8.6049	Epidermis	Others
9.18755	8.06362	Dermis	Others
9.18584	6.41418	Dermis	Others
10.1915	7.43007	Epidermis	Others
9.23549	7.61328	Dermis	Others
7.88945	8.05564	Dermis	Others
9.27981	7.96489	Dermis	Others
11.5882	7.78691	Epidermis	Others
9.40764	8.001	Dermis	Others
10.9249	6.27724	Dermis	Others
12.1137	8.98804	Epidermis	Others
5.44435	5.99749	Dermis	Others
10.5868	6.50363	Dermis	Others
9.01159	7.10877	Dermis	Others
8.90585	7.5124	Dermis	Others
8.63793	8.02007	Dermis	Others
9.40474	6.474	Dermis	Others
8.02004	8.41561	Dermis	Others
9.92114	7.79334	Epidermis	Others
5.76089	6.8703	Dermis	Others
8.51632	8.41075	Dermis	Others
8.75803	6.32923	Dermis	Others
11.6659	8.40747	Epidermis	Others
9.14279	8.02106	Dermis	Others
9.22172	8.00536	Dermis	Others
8.56977	8.03532	Dermis	Others
10.8004	6.58486	Dermis	Others
8.37247	8.41236	Dermis	Others
10.6364	6.87273	Epidermis	Others
12.1446	8.00818	Epidermis	Others
9.09991	8.02653	Dermis	Others
9.74748	6.72076	Dermis	Others
11.277	8.18178	Epidermis	Others
9.77655	7.29119	Epidermis	Others
9.31971	9.81747	Epidermis	Others
10.737	6.93379	Epidermis	Others
8.59428	8.51705	Dermis	Others
7.9238	7.77797	Dermis	Others
11.4495	9.01864	Epidermis	Others
9.38477	7.89442	Epidermis	Others
11.724	8.03671	Epidermis	Others
9.33801	7.2331	Dermis	Others
9.98306	8.98232	Epidermis	Others
8.83454	7.49994	Dermis	Others
7.99227	8.2229	Dermis	Others
9.32424	6.60522	Dermis	Others
9.44746	6.18157	Dermis	Others
9.74634	7.62985	Epidermis	Others
8.33588	8.24213	Dermis	Others
9.00726	7.24152	Dermis	Others
10.1046	6.16575	Dermis	Others
10.962	9.01839	Epidermis	Others
8.10319	7.86897	Dermis	Others
8.84601	8.17644	Dermis	Others
9.40682	6.15118	Dermis	Others
10.1539	7.29091	Epidermis	Others
8.53929	8.42569	Dermis	Others
8.80668	8.04005	Dermis	Others
8.5168	8.41258	Dermis	Others
10.212	6.39735	Dermis	Others
10.2536	6.0834	Dermis	Others
8.41803	8.35111	Dermis	Others
8.43138	8.22691	Dermis	Others
9.02218	8.00969	Dermis	Others
10.8852	8.46282	Epidermis	Others
11.0576	8.8864	Epidermis	Others
8.72931	8.07927	Dermis	Others
10.7336	6.95815	Epidermis	Others
10.7937	6.96516	Epidermis	Others
9.93145	5.98312	Dermis	Others
8.37114	7.46635	Dermis	Others
11.0432	6.08748	Dermis	Others
9.82197	6.18722	Dermis	Others
11.0689	8.49672	Epidermis	Others
12.0601	8.0569	Epidermis	Others
8.76907	8.24472	Dermis	Others
12.2639	8.38036	Epidermis	Others
10.6223	6.26114	Dermis	Others
10.2845	7.4982	Epidermis	Others
10.5931	8.04473	Epidermis	Others
9.5227	7.95325	Epidermis	Others
8.59627	8.32146	Dermis	Others
7.01674	6.15163	Dermis	Others
11.2061	7.68534	Epidermis	Others
8.76397	8.22503	Dermis	Others
8.28781	7.83632	Dermis	Others
8.84265	8.08241	Dermis	Others
9.39222	7.83615	Dermis	Others
9.09784	7.73592	Dermis	Others
12.2206	8.0793	Epidermis	Others
8.87884	7.40046	Dermis	Others
10.5537	7.73393	Epidermis	Others
8.58119	8.19098	Dermis	Others
10.4828	5.70877	Dermis	Others
10.8247	6.14844	Dermis	Others
8.15513	8.03044	Dermis	Others
10.3904	6.14832	Dermis	Others
9.94726	5.50389	Dermis	Others
10.0143	7.03466	Epidermis	Others
10.9758	6.23937	Dermis	Others
8.97453	7.32324	Dermis	Others
9.35121	7.89627	Dermis	Others
10.5224	7.73265	Epidermis	Others
10.3879	7.51901	Epidermis	Others
8.36494	8.3908	Dermis	Others
10.9764	6.01731	Dermis	Others
10.7098	6.05241	Dermis	Others
7.97607	8.32648	Dermis	Others
8.7613	8.14006	Dermis	Others
10.6842	6.54183	Dermis	Others
12.2039	8.28988	Epidermis	Others
9.61206	7.59156	Epidermis	Others
8.17728	8.03282	Dermis	Others
9.691	7.94118	Epidermis	Others
10.686	6.94222	Epidermis	Others
8.63497	8.20797	Dermis	Others
9.78983	7.26782	Epidermis	Others
12.2312	8.11871	Epidermis	Others
11.0127	8.77627	Epidermis	Others
12.1719	8.80133	Epidermis	Others
9.11334	8.03586	Epidermis	Others
10.7844	6.70952	Dermis	Others
9.57221	7.83506	Epidermis	Others
6.19732	6.61436	Dermis	Others
9.05282	7.35354	Dermis	Others
9.38956	7.67726	Epidermis	Others
8.45161	8.4149	Dermis	Others
9.15495	8.02335	Epidermis	Others
8.75978	8.10326	Dermis	Others
8.64171	8.35107	Dermis	Others
12.3013	8.35521	Epidermis	Others
12.1468	8.8995	Epidermis	Others
8.4358	7.92379	Dermis	Others
11.0205	8.90366	Epidermis	Others
9.81878	6.53666	Dermis	Others
12.2951	8.77926	Epidermis	Others
9.42146	5.79195	Dermis	Others
12.0979	8.07193	Epidermis	Others
9.14186	6.52046	Dermis	Others
8.88227	8.08981	Dermis	Others
11.7342	8.43199	Epidermis	Others
10.7812	8.19229	Epidermis	Others
9.7081	6.36878	Dermis	Others
8.54503	6.78876	Dermis	Others
9.01929	7.19026	Dermis	Others
5.00924	3.38089	Dermis	Others
8.56902	8.38763	Dermis	Others
11.9044	7.7981	Epidermis	Others
7.91451	7.70069	Dermis	Others
9.5748	6.38937	Dermis	Others
10.2852	7.53278	Epidermis	Others
11.1594	8.11311	Epidermis	Others
4.64128	3.43901	Dermis	Others
11.5847	7.77339	Epidermis	Others
11.3884	8.89692	Epidermis	Others
10.8504	6.83324	Epidermis	Others
11.9003	7.83413	Epidermis	Others
10.6668	8.07752	Epidermis	Others
12.0783	8.82825	Epidermis	Others
11.9389	8.87804	Epidermis	Others
9.27505	7.94253	Epidermis	Others
8.20457	7.74935	Dermis	Others
10.054	7.69592	Epidermis	Others
8.56419	8.24428	Dermis	Others
9.15019	8.07166	Dermis	Others
8.03549	7.41577	Dermis	Others
11.1955	8.71767	Epidermis	Others
8.88401	7.72339	Dermis	Others
9.2476	6.73649	Dermis	Others
10.443	7.64379	Epidermis	Others
10.4479	8.48326	Epidermis	Others
10.4483	8.7439	Epidermis	Others
11.0401	6.15541	Dermis	Others
8.75334	7.57102	Dermis	Others
8.62942	8.26315	Dermis	Others
11.8078	7.90466	Epidermis	Others
9.37902	6.35863	Dermis	Others
8.81874	5.90796	Dermis	Others
8.41646	8.19362	Dermis	Others
10.9639	5.91263	Dermis	Others
9.84832	7.64999	Epidermis	Others
9.54943	9.44637	Epidermis	Others
10.8712	6.78363	Epidermis	Others
8.54053	8.30877	Dermis	Others
10.3437	5.80839	Dermis	Others
8.51675	8.0702	Dermis	Others
8.61367	7.92549	Dermis	Others
11.8729	8.20184	Epidermis	Others
9.55722	5.48652	Dermis	Others
10.8533	8.39705	Epidermis	Others
9.97803	7.69096	Dermis	Others
8.73021	8.10089	Dermis	Others
9.87137	7.15111	Dermis	Others
10.62	6.93942	Epidermis	Others
9.78092	7.81113	Epidermis	Others
11.0302	7.57037	Epidermis	Others
8.75229	7.71983	Dermis	Others
11.7723	8.48123	Epidermis	Others
10.7148	7.55886	Epidermis	Others
11.6127	8.05649	Epidermis	Others
10.4201	6.46148	Dermis	Others
9.58754	7.62571	Dermis	Others
11.8969	8.82243	Epidermis	Others
10.0326	7.36292	Epidermis	Others
8.97056	6.59066	Dermis	Others
10.9223	6.00628	Dermis	Others
11.0675	7.45548	Epidermis	Others
11.1735	6.18518	Dermis	Others
8.51707	8.50403	Dermis	Others
8.96068	7.9048	Dermis	Others
10.5818	8.28301	Epidermis	Others
8.88546	7.2021	Dermis	Others
12.1195	8.72328	Epidermis	Others
10.8904	6.90165	Epidermis	Others
11.2796	8.88683	Epidermis	Others
9.73239	6.47819	Dermis	Others
8.02858	7.1639	Dermis	Others
12.2116	7.95744	Epidermis	Others
7.52576	7.68653	Dermis	Others
9.83661	6.74634	Dermis	Others
4.07922	3.07072	Dermis	Others
10.8277	8.22624	Epidermis	Others
7.90643	7.80375	Dermis	Others
11.7107	7.98215	Epidermis	Others
11.1903	8.28021	Epidermis	Others
9.33239	7.9495	Dermis	Others
8.60076	7.73747	Dermis	Others
8.76587	7.99693	Epidermis	Others
11.8658	7.87403	Epidermis	Others
10.3191	5.89597	Dermis	Others
10.9774	6.18542	Dermis	Others
10.8763	8.24024	Epidermis	Others
9.37627	8.03659	Epidermis	Others
8.96463	8.00148	Dermis	Others
8.2688	8.16868	Dermis	Others
10.6481	6.57051	Dermis	Others
7.8853	8.35737	Dermis	Others
11.9999	8.82215	Epidermis	Others
9.98697	9.02754	Epidermis	Others
11.1997	8.76736	Epidermis	Others
10.3938	6.65702	Dermis	Others
8.36066	8.23041	Dermis	Others
8.96426	6.85991	Dermis	Others
10.6323	5.87641	Dermis	Others
8.22846	7.73757	Dermis	Others
9.27792	8.13006	Epidermis	Others
8.73181	7.95288	Dermis	Others
10.964	7.01875	Epidermis	Others
9.48006	8.07518	Epidermis	Others
11.5608	8.94362	Epidermis	Others
9.70419	7.8673	Epidermis	Others
11.7507	7.97591	Epidermis	Others
8.25824	8.27385	Dermis	Others
8.77953	8.08025	Dermis	Others
10.1391	8.74183	Epidermis	Others
11.19	6.19229	Dermis	Others
9.05536	8.02849	Epidermis	Others
10.239	6.67626	Dermis	Others
11.8426	7.67424	Epidermis	Others
8.62704	8.30191	Dermis	Others
12.25	8.22885	Epidermis	Others
11.7875	8.84604	Epidermis	Others
11.5338	8.31609	Epidermis	Others
9.00744	8.42939	Epidermis	Others
8.99582	7.96925	Dermis	Others
11.1624	8.79476	Epidermis	Others
8.98867	7.00027	Dermis	Others
10.0351	5.75986	Dermis	Others
8.77827	7.46458	Dermis	Others
8.60642	8.20974	Epidermis	Others
9.84636	7.79073	Epidermis	Others
11.7859	7.5901	Epidermis	Others
10.3836	6.14127	Dermis	Others
8.15308	8.08699	Dermis	Others
10.6802	7.36048	Epidermis	Others
11.6232	8.87468	Epidermis	Others
9.19471	6.65686	Dermis	Others
9.78877	7.73079	Epidermis	Others
8.28064	7.91861	Dermis	Others
10.9688	6.12723	Dermis	Others
10.7739	6.87839	Epidermis	Others
10.2523	6.23172	Dermis	Others
11.0983	8.75552	Epidermis	Others
11.4398	7.86062	Epidermis	Others
10.1298	6.55726	Dermis	Others
12.0689	8.90828	Epidermis	Others
8.45715	8.14586	Dermis	Others
9.99715	7.64506	Dermis	Others
11.5308	7.69497	Epidermis	Others
8.66833	7.92635	Dermis	Others
9.26325	7.01266	Dermis	Others
11.8861	8.41857	Epidermis	Others
9.75254	7.77313	Epidermis	Others
11.648	8.22513	Epidermis	Others
9.77922	6.10827	Dermis	Others
11.008	8.68376	Epidermis	Others
9.36111	7.16138	Dermis	Others
8.71912	8.1067	Dermis	Others
9.53063	9.35256	Epidermis	Others
9.25342	7.03256	Dermis	Others
8.98701	7.96536	Dermis	Others
9.27066	6.52271	Dermis	Others
10.6905	9.17194	Epidermis	Others
11.0005	8.07367	Epidermis	Others
8.63428	8.3722	Dermis	Others
9.42717	7.87454	Dermis	Others
9.42507	7.24865	Dermis	Others
8.39663	8.17352	Dermis	Others
7.9689	7.16039	Dermis	Others
9.32698	7.84203	Dermis	Others
9.74562	5.56863	Dermis	Others
10.6505	6.875	Epidermis	Others
10.5914	5.86292	Dermis	Others
8.39349	8.33041	Dermis	Others
11.7361	7.74592	Epidermis	Others
11.6762	8.39022	Epidermis	Others
9.14318	6.77857	Dermis	Others
12.3176	8.62559	Epidermis	Others
9.75988	7.70463	Dermis	Others
9.69319	7.70523	Epidermis	Others
10.6921	8.59143	Epidermis	Others
9.65905	7.84636	Epidermis	Others
9.35238	7.68841	Dermis	Others
10.8535	7.68909	Epidermis	Others
9.25059	9.88912	Epidermis	Others
9.5589	7.63784	Dermis	Others
8.83965	8.03406	Dermis	Others
-4.40885	7.2535	Epidermis	Others
-4.63972	7.84648	Epidermis	Others
-3.7032	6.21887	Dermis	Others
-4.66694	7.85303	Epidermis	Others
-4.7553	7.84705	Epidermis	Others
-4.45301	6.98482	Epidermis	Others
-2.7015	6.21159	Dermis	Others
-2.55124	6.53202	Dermis	Others
-1.99444	3.93305	Dermis	Others
-4.19371	6.10753	Epidermis	Others
-3.33577	5.23715	Epidermis	Others
-4.18087	6.36063	Epidermis	Others
-3.67171	6.05399	Dermis	Others
-3.36152	6.0396	Dermis	Others
1.69288	6.32993	Dermis	Others
-4.5013	7.25925	Epidermis	Others
-2.00676	5.81619	Dermis	Others
0.441878	6.17362	Dermis	Others
-4.65474	7.17179	Epidermis	Others
1.14754	6.40846	Dermis	Others
-3.55792	5.6388	Dermis	Others
-3.32874	6.70549	Dermis	Others
0.254984	5.10359	Dermis	Others
-2.71446	6.60459	Dermis	Others
-4.55784	7.26896	Epidermis	Others
1.90249	6.09629	Dermis	Others
-1.49258	4.88464	Dermis	Others
-3.1358	6.37777	Dermis	Others
0.352583	5.91808	Dermis	Others
1.4904	6.35459	Dermis	Others
0.611279	6.02096	Dermis	Others
-4.68001	7.29117	Epidermis	Others
-0.49539	5.75344	Dermis	Others
-4.52982	7.26826	Epidermis	Others
-2.32435	5.75934	Dermis	Others
1.04937	6.44031	Dermis	Others
-2.32133	5.97625	Dermis	Others
-4.24844	6.69266	Dermis	Others
0.711462	6.74113	Dermis	Others
4.63544	7.56088	Dermis	Others
1.02499	6.3582	Dermis	Others
-1.24112	4.21005	Dermis	Others
-3.36456	5.34187	Dermis	Others
-3.89203	6.13135	Epidermis	Others
-4.45831	7.54324	Epidermis	Others
0.41547	5.36103	Dermis	Others
1.28007	6.34131	Dermis	Others
-2.36819	5.9245	Dermis	Others
2.31668	5.80208	Dermis	Others
-2.48447	6.54761	Dermis	Others
-2.76862	6.22039	Dermis	Others
-0.43408	4.65867	Dermis	Others
-4.31318	8.14881	Epidermis	Others
0.234326	6.31172	Dermis	Others
-0.39253	5.02098	Dermis	Others
0.198761	5.75825	Dermis	Others
0.450272	6.22912	Dermis	Others
-4.70556	7.19236	Epidermis	Others
-1.0416	6.57528	Dermis	Others
1.21781	6.65567	Dermis	Others
-1.18386	3.5946	Dermis	Others
-0.34037	5.60175	Dermis	Others
-1.25676	4.6772	Dermis	Others
0.578262	6.47105	Dermis	Others
-3.03264	6.54589	Dermis	Others
-0.14578	4.57808	Dermis	Others
-4.47836	7.25027	Epidermis	Others
-0.50792	4.37147	Dermis	Others
-1.71964	4.05964	Dermis	Others
-2.50517	6.05748	Dermis	Others
0.297337	6.03213	Dermis	Others
-3.6629	7.15984	Dermis	Others
-0.59555	3.16687	Dermis	Others
-3.77078	7.27168	Epidermis	Others
-2.83805	5.65002	Dermis	Others
0.759606	6.1382	Dermis	Others
0.449153	6.0117	Dermis	Others
1.80877	5.74644	Dermis	Others
-2.09969	2.01981	Dermis	Others
-2.98511	6.48367	Dermis	Others
1.10328	6.42982	Dermis	Others
-2.90312	5.69283	Dermis	Others
-3.76354	6.46604	Dermis	Others
-3.71105	7.11391	Dermis	Others
-0.26557	2.4628	Dermis	Others
0.012442	5.63424	Dermis	Others
-1.45769	5.71276	Dermis	Others
-0.68515	5.11622	Dermis	Others
-3.72614	6.51722	Dermis	Others
-3.96101	7.30012	Epidermis	Others
-3.86072	7.265	Epidermis	Others
1.07669	4.4275	Dermis	Others
-2.18278	5.84302	Dermis	Others
-1.55599	6.61733	Dermis	Others
-3.99814	7.19067	Epidermis	Others
-4.37545	7.60865	Epidermis	Others
1.42376	5.86207	Dermis	Others
-0.54055	5.23758	Dermis	Others
-4.37408	6.29079	Dermis	Others
-4.92474	7.14172	Epidermis	Others
-2.37079	5.96976	Dermis	Others
-4.40241	6.4132	Dermis	Others
-4.77235	8.1738	Epidermis	Others
-3.85736	6.60765	Dermis	Others
-0.75041	5.14099	Dermis	Others
0.017673	5.0476	Dermis	Others
-1.21561	5.74603	Dermis	Others
-3.33178	6.40879	Dermis	Others
-0.2193	6.03797	Dermis	Others
-4.61671	7.66648	Epidermis	Others
-4.41971	6.6431	Epidermis	Others
-1.25589	4.95573	Dermis	Others
-4.67281	6.8619	Epidermis	Others
1.31151	5.47427	Dermis	Others
-4.38919	6.54064	Dermis	Others
-1.07673	4.68538	Dermis	Others
1.27224	4.04957	Dermis	Others
-4.48345	6.75884	Epidermis	Others
-0.50844	2.85785	Dermis	Others
-1.21141	4.45651	Dermis	Others
1.81669	5.73215	Dermis	Others
2.52702	5.06487	Dermis	Others
-4.75961	7.23471	Epidermis	Others
-3.65221	5.97392	Dermis	Others
-2.6646	5.91179	Dermis	Others
-1.10736	3.75307	Dermis	Others
0.110953	5.23822	Dermis	Others
3.25349	3.97079	Dermis	Others
-2.22134	4.18517	Dermis	Others
-3.88571	7.21228	Epidermis	Others
1.38999	5.60592	Dermis	Others
-1.86799	5.50716	Dermis	Others
-3.20793	5.76962	Dermis	Others
1.76564	5.1635	Dermis	Others
-0.09525	4.80246	Dermis	Others
-2.63815	5.77479	Dermis	Others
-4.58955	6.82864	Epidermis	Others
-0.61152	4.00508	Dermis	Others
1.69851	5.64565	Dermis	Others
-4.57745	6.68198	Dermis	Others
-1.08159	5.98176	Dermis	Others
-0.65938	4.73766	Dermis	Others
-2.89948	6.0309	Dermis	Others
-4.57536	8.17006	Epidermis	Others
-0.65957	3.42816	Dermis	Others
0.347416	5.2132	Dermis	Others
-4.67875	7.07482	Epidermis	Others
-4.77044	8.13533	Epidermis	Others
-1.10573	4.64298	Dermis	Others
-3.17258	6.44731	Dermis	Others
-4.87123	7.78599	Epidermis	Others
0.440789	5.33713	Dermis	Others
-0.17985	4.58329	Dermis	Others
-4.12474	6.0181	Dermis	Others
-4.72922	7.76564	Epidermis	Others
-0.20641	5.14391	Dermis	Others
-4.70349	7.68289	Epidermis	Others
-2.32041	2.94288	Dermis	Others
-4.63657	6.77822	Epidermis	Others
-4.03126	6.7459	Dermis	Others
-0.18191	4.64552	Dermis	Others
-4.80319	7.19483	Epidermis	Others
-4.31903	6.94088	Dermis	Others
-0.76294	6.12465	Dermis	Others
-4.70041	6.87729	Epidermis	Others
2.12076	4.9104	Dermis	Others
-0.6856	4.58261	Dermis	Others
2.12263	4.75724	Dermis	Others
0.253363	5.48845	Dermis	Others
-4.39625	7.75392	Epidermis	Others
-4.02193	7.31498	Epidermis	Others
2.29106	5.61694	Dermis	Others
-4.05168	7.35303	Epidermis	Others
-4.11383	7.07985	Epidermis	Others
-2.59027	4.7154	Dermis	Others
2.66146	4.27536	Dermis	Others
-4.19162	7.11745	Epidermis	Others
2.16911	5.21988	Dermis	Others
2.4393	4.23919	Dermis	Others
-3.90506	7.24093	Epidermis	Others
0.55678	4.49536	Dermis	Others
0.00634	5.45873	Dermis	Others
-0.07038	4.50763	Dermis	Others
-3.97634	7.09264	Epidermis	Others
-3.73631	6.73325	Dermis	Others
-4.46668	7.9176	Epidermis	Others
-3.64183	6.89021	Epidermis	Others
-4.42476	7.88113	Epidermis	Others
1.4033	5.66966	Dermis	Others
-3.84978	7.31497	Epidermis	Others
-4.15875	7.13681	Epidermis	Others
-4.22451	7.7508	Epidermis	Others
1.90161	4.6383	Dermis	Others
-3.45277	6.77512	Epidermis	Others
0.550336	5.2572	Dermis	Others
2.89058	4.82294	Dermis	Others
-4.35908	8.40784	Epidermis	Others
-3.8139	7.48981	Epidermis	Others
-3.56015	7.08839	Epidermis	Others
-3.98594	7.3364	Epidermis	Others
-0.44364	3.04025	Dermis	Others
2.43671	4.61245	Dermis	Others
1.30654	5.09302	Dermis	Others
1.33686	4.76633	Dermis	Others
2.53297	5.06678	Dermis	Others
0.957542	4.81641	Dermis	Others
-3.60226	6.93841	Epidermis	Others
0.169012	3.4818	Dermis	Others
-3.07041	6.07043	Dermis	Others
0.309854	5.04628	Dermis	Others
-4.07378	7.38859	Dermis	Others
1.621	5.42211	Dermis	Others
-4.27454	7.95652	Epidermis	Others
-0.71649	6.79236	Epidermis	Others
-4.05038	7.06165	Epidermis	Others
2.67098	5.54382	Dermis	Others
9.72802	10.3851	Epidermis	Others
8.89164	5.62727	Dermis	Others
6.45104	1.38161	Dermis	Others
8.29114	6.64159	Dermis	Others
10.1255	10.8954	Epidermis	Others
8.07347	6.00356	Dermis	Others
8.56263	6.51221	Dermis	Others
10.1154	10.9581	Epidermis	Others
8.12067	6.57571	Dermis	Others
10.1618	10.836	Epidermis	Others
8.85122	9.11186	Epidermis	Others
5.38811	1.79551	Dermis	Others
9.06559	10.1551	Epidermis	Others
8.58149	6.8441	Dermis	Others
8.45706	7.29849	Dermis	Others
9.18835	4.99299	Dermis	Others
8.24308	5.14922	Dermis	Others
9.80359	10.4808	Epidermis	Others
7.22635	3.42309	Dermis	Others
9.29624	5.01225	Dermis	Others
9.11804	10.1781	Epidermis	Others
8.23669	7.74039	Epidermis	Others
8.2231	10.3393	Epidermis	Others
10.0175	10.3991	Epidermis	Others
8.50899	5.74673	Dermis	Others
8.83723	9.52609	Epidermis	Others
8.14606	7.56678	Epidermis	Others
8.44222	7.46943	Epidermis	Others
8.38195	6.52702	Dermis	Others
8.71549	8.85529	Epidermis	Others
8.55272	7.22547	Dermis	Others
8.13932	7.25556	Dermis	Others
9.23619	10.2599	Epidermis	Others
8.55819	5.9535	Dermis	Others
8.60161	8.95328	Epidermis	Others
8.87913	5.98877	Dermis	Others
9.75887	8.3278	Epidermis	Others
10.0144	10.1712	Epidermis	Others
9.73439	9.27689	Epidermis	Others
9.58148	10.2445	Epidermis	Others
5.2234	2.19641	Dermis	Others
8.15244	7.24415	Dermis	Others
8.60325	8.47578	Epidermis	Others
9.99647	10.383	Epidermis	Others
6.74097	3.90431	Dermis	Others
8.58094	8.72157	Epidermis	Others
8.1942	7.74711	Epidermis	Others
8.78181	5.05124	Dermis	Others
8.25653	7.79882	Epidermis	Others
10.0495	10.6665	Epidermis	Others
8.57247	4.62831	Dermis	Others
8.91961	5.60507	Dermis	Others
8.54445	6.8709	Dermis	Others
8.39299	6.09893	Dermis	Others
8.66782	8.8674	Epidermis	Others
9.15009	9.8988	Epidermis	Others
8.80695	9.16353	Epidermis	Others
8.24917	10.1354	Epidermis	Others
8.81124	4.32207	Dermis	Others
8.32595	6.98872	Dermis	Others
9.28403	4.89217	Dermis	Others
8.95529	5.17228	Dermis	Others
8.20007	7.19487	Dermis	Others
7.71535	3.91609	Dermis	Others
8.14263	6.83903	Dermis	Others
10.1236	10.8321	Epidermis	Others
8.31466	9.35703	Epidermis	Others
8.26985	7.35055	Dermis	Others
8.51999	9.23658	Epidermis	Others
8.27709	7.41145	Dermis	Others
7.80179	5.12901	Dermis	Others
6.92958	4.04033	Dermis	Others
9.9525	10.0297	Epidermis	Others
10.091	10.8112	Epidermis	Others
8.61139	10.2862	Epidermis	Others
5.05997	1.10336	Dermis	Others
8.50608	6.13191	Dermis	Others
9.22651	10.0277	Epidermis	Others
8.32906	5.28389	Dermis	Others
10.0253	10.9137	Epidermis	Others
7.72937	6.56163	Dermis	Others
8.57789	9.07897	Epidermis	Others
7.12682	-0.83377	Dermis	Others
9.6052	5.07881	Dermis	Others
8.03727	3.14637	Dermis	Others
8.35672	7.40101	Dermis	Others
6.69059	0.542013	Dermis	Others
9.40819	4.76729	Dermis	Others
8.99744	5.9024	Dermis	Others
8.18427	4.37443	Dermis	Others
8.81876	7.05036	Dermis	Others
8.26248	6.64012	Dermis	Others
8.20651	6.67575	Dermis	Others
8.38343	7.45757	Dermis	Others
8.7526	5.40645	Dermis	Others
8.14718	6.82948	Dermis	Others
8.06825	7.12578	Dermis	Others
7.20732	3.34079	Dermis	Others
7.96474	4.36759	Dermis	Others
8.66782	6.02212	Dermis	Others
7.85642	4.21376	Dermis	Others
8.54012	5.51042	Dermis	Others
9.50183	10.07	Epidermis	Others
8.09677	8.6644	Epidermis	Others
6.22653	3.58121	Dermis	Others
8.60197	6.35753	Dermis	Others
5.47881	2.33778	Dermis	Others
7.90069	5.01255	Dermis	Others
8.53411	8.30694	Epidermis	Others
8.59747	5.36151	Dermis	Others
8.90571	9.10925	Epidermis	Others
5.13555	3.05081	Dermis	Others
8.22966	7.35463	Dermis	Others
8.70686	4.62011	Dermis	Others
8.43151	6.2893	Dermis	Others
8.03665	6.28712	Dermis	Others
5.8555	-1.84268	Dermis	Others
8.21157	6.73993	Dermis	Others
9.45316	4.91933	Dermis	Others
8.14878	4.13442	Dermis	Others
8.68921	5.5349	Dermis	Others
8.60324	6.46544	Dermis	Others
8.64843	4.77611	Dermis	Others
8.23271	7.25066	Dermis	Others
8.12188	6.32289	Dermis	Others
6.2274	2.07363	Dermis	Others
9.97486	10.6374	Epidermis	Others
6.26622	2.49024	Dermis	Others
8.06623	7.2597	Dermis	Others
8.17153	8.64031	Epidermis	Others
8.27299	7.84739	Epidermis	Others
9.57794	4.80072	Dermis	Others
8.21259	6.28649	Dermis	Others
8.29504	7.35581	Dermis	Others
7.85527	4.79502	Dermis	Others
9.98367	10.5462	Epidermis	Others
8.65189	9.2924	Epidermis	Others
8.69082	7.12407	Dermis	Others
7.22432	1.89463	Dermis	Others
9.83749	10.3708	Epidermis	Others
6.60209	1.76497	Dermis	Others
9.16927	5.18078	Dermis	Others
8.26088	7.36428	Dermis	Others
8.03586	5.16463	Dermis	IL17A
9.17908	4.86169	Dermis	Others
5.67183	2.2266	Dermis	Others
8.39444	6.25659	Dermis	Others
8.37082	8.12874	Epidermis	Others
8.66992	9.29007	Epidermis	Others
9.39703	10.2717	Epidermis	Others
8.14228	4.95481	Dermis	Others
8.45696	8.40826	Epidermis	Others
9.91027	10.1808	Epidermis	Others
9.41195	4.91272	Dermis	Others
8.05448	8.90296	Epidermis	Others
8.62619	7.25016	Dermis	Others
8.15467	5.4883	Dermis	Others
8.56654	3.88651	Dermis	Others
8.31107	6.15914	Dermis	Others
9.24107	5.19978	Dermis	Others
5.65618	2.16121	Dermis	Others
8.54097	8.37498	Epidermis	Others
8.5243	6.82161	Dermis	Others
8.38388	7.30305	Dermis	Others
8.63268	7.87338	Dermis	IL17A
8.7606	5.73922	Dermis	Others
8.29519	7.25807	Dermis	Others
8.38745	7.1341	Dermis	Others
6.04412	2.69517	Dermis	Others
6.15495	2.60078	Dermis	Others
8.99856	5.26522	Dermis	Others
8.25617	7.50583	Epidermis	Others
8.95209	9.54181	Epidermis	Others
8.63953	5.52695	Dermis	Others
7.86911	4.75678	Dermis	Others
8.21715	6.41318	Dermis	Others
8.84141	9.91769	Epidermis	Others
8.55261	8.04457	Epidermis	Others
8.11038	6.74132	Dermis	Others
9.43158	4.95251	Dermis	Others
8.46211	5.97703	Dermis	Others
9.4159	4.82897	Dermis	Others
8.50289	5.57034	Dermis	Others
8.6712	6.95254	Dermis	Others
5.38174	1.97343	Dermis	Others
8.89155	5.0087	Dermis	Others
8.56222	5.69804	Dermis	Others
8.62286	6.71427	Dermis	Others
9.94061	10.7345	Epidermis	Others
9.17473	10.1917	Epidermis	Others
7.55528	4.04841	Dermis	Others
9.07743	5.59127	Dermis	Others
8.35392	8.67499	Epidermis	Others
8.8876	4.6801	Dermis	Others
9.15818	5.11793	Dermis	Others
8.50182	5.27324	Dermis	Others
8.33196	8.51017	Epidermis	Others
6.22823	1.23838	Dermis	Others
7.98264	5.17936	Dermis	Others
8.55141	6.46884	Dermis	Others
9.17774	5.09422	Dermis	Others
8.39958	5.98988	Dermis	Others
8.26666	6.30066	Dermis	Others
7.53919	2.40498	Dermis	Others
9.31915	5.21258	Dermis	Others
8.34667	8.98659	Epidermis	Others
8.26351	6.09911	Dermis	Others
8.00794	4.37716	Dermis	Others
9.14921	4.8505	Dermis	Others
10.0996	10.9234	Epidermis	Others
9.96412	10.8163	Epidermis	Others
8.74793	9.41857	Epidermis	Others
6.77489	2.78699	Dermis	Others
8.73096	5.42692	Dermis	Others
8.31675	7.15846	Dermis	Others
9.89377	10.6468	Epidermis	Others
6.70818	2.89017	Dermis	Others
8.56927	6.39555	Dermis	Others
8.8244	9.14278	Epidermis	Others
10.077	10.8465	Epidermis	Others
8.93752	4.72435	Dermis	Others
8.40709	7.6985	Dermis	Others
9.35242	10.0741	Epidermis	Others
8.57709	8.8854	Epidermis	Others
8.4193	7.05949	Dermis	Others
8.29232	10.3753	Epidermis	Others
9.87734	10.583	Epidermis	Others
8.77696	4.78598	Dermis	Others
8.65443	5.94269	Dermis	Others
9.13496	5.01083	Dermis	Others
8.065	7.20643	Dermis	Others
8.80645	5.44174	Dermis	Others
8.40193	6.4786	Dermis	Others
7.73612	4.92443	Dermis	Others
9.14263	6.09694	Dermis	Others
8.66754	9.22993	Epidermis	Others
8.63138	8.26954	Epidermis	Others
5.13307	1.9925	Dermis	Others
8.50329	7.50588	Dermis	Others
8.61028	8.89706	Epidermis	Others
8.13451	4.96407	Dermis	Others
9.33006	4.90795	Dermis	Others
10.1817	10.9018	Epidermis	Others
6.12618	1.60481	Dermis	Others
9.14694	4.91677	Dermis	Others
[truncated: 11,540 more rows]

## Sheet: Fig. 3c
Fig. 3
c
gene_symbol	pval	padj	log2fc	hkg	ENSEMBLID	entrezid	cyto-_counts	cyto+_counts	cyto-_Numberspots	cyto+_Numberspots
IL17A	3.01247e-173	5.0263e-169	38.4288	n	ENSG00000112115	3605	0	174	0	121
HEPHL1	3.97839e-45	3.31897e-41	1.69478	n	ENSG00000181333	341208	9572	1117	2610	91
IL36G	5.18857e-41	2.88571e-37	1.51223	n	ENSG00000136688	56300	36024	3597	4383	107
ATP1B1	2.99798e-40	1.25053e-36	1.43229	n	ENSG00000143153	481	19042	1396	5314	112
TGM3	5.51179e-36	1.83928e-32	1.30285	n	ENSG00000125780	7053	14319	1293	3559	95
RHCG	1.20619e-35	3.35421e-32	1.58777	n	ENSG00000140519	51458	32596	4564	4031	111
SLC6A14	1.38017e-34	3.28974e-31	1.63735	n	ENSG00000268104	11254	10903	1331	2435	91
ANXA1	1.07689e-33	2.246e-30	1.05061	n	ENSG00000135046	301	91612	3321	10190	114
CXCL1	4.76062e-33	8.82565e-30	2.14924	n	ENSG00000163739	2919	2708	284	1452	67
ACP7	2.9336e-32	4.89471e-29	1.49066	n	ENSG00000183760	390928	10799	1269	2636	93
SERPINB7	1.08305e-31	1.64279e-28	1.34583	n	ENSG00000166396	8710	32034	2024	4890	102
FERMT1	4.77178e-31	6.63476e-28	1.09033	n	ENSG00000101311	55612	17223	989	5018	109
GM2A	9.69035e-31	1.24372e-27	0.783025	n	ENSG00000196743	2760	70188	3689	8698	119
C15orf48	2.70598e-30	3.22495e-27	1.39513	n	ENSG00000166920	84419	19890	1383	4235	92
SPRR2D	2.96826e-30	3.30169e-27	1.59274	n	ENSG00000163216	6703	213971	23076	7786	118
IL36RN	7.04678e-30	7.34847e-27	1.11108	n	ENSG00000136695	26525	45543	3301	5787	110
ALDH1A3	1.15761e-29	1.13616e-26	1.96679	n	ENSG00000184254	220	3072	422	1288	57
SPRR2F	2.90609e-29	2.55201e-26	2.23679	n	ENSG00000244094	6705	64760	10191	3622	111
FAM43A	2.80572e-29	2.55201e-26	1.16148	n	ENSG00000185112	131583	13279	880	4380	98
PRSS22	3.31976e-29	2.76951e-26	1.41956	n	ENSG00000005001	64063	6258	685	2395	83
KLK13	5.21415e-27	4.14277e-24	1.13729	n	ENSG00000167759	26085	18476	1366	3926	107
ATP12A	1.26888e-24	9.62331e-22	1.65027	n	ENSG00000075673	479	7593	694	1846	82
SLC26A9	1.40174e-24	1.01687e-21	1.61281	n	ENSG00000174502	115019	3194	339	1405	73
LCN2	2.10673e-24	1.46461e-21	1.48133	n	ENSG00000148346	3934	22416	2278	3432	104
CCL20	2.23981e-24	1.49485e-21	2.36661	n	ENSG00000115009	6364	1891	201	746	53
CCL4	4.80473e-24	3.08334e-21	2.261	n	ENSG00000275302	6351	2210	158	1275	33
SPRR2E	6.39025e-24	3.94894e-21	1.45241	n	ENSG00000203785	6704	457138	39606	9294	120
S100A12	1.11319e-23	6.6334e-21	1.28301	n	ENSG00000163221	6283	8269	653	2339	84
SPRR2B	2.71803e-23	1.5638e-20	1.56164	n	ENSG00000196805	6701	113143	11027	5761	114
FCHSD1	3.63149e-23	2.01972e-20	1.11547	n	ENSG00000197948	89848	11003	825	3812	92
SERPINB1	1.68155e-22	9.05055e-20	0.946095	n	ENSG00000021355	1992	30634	1342	6897	111
SERPINB4	2.67472e-22	1.39461e-19	1.38673	n	ENSG00000206073	6318	242595	19978	7816	119
WARS1	2.79318e-22	1.41225e-19	1.00337	n	ENSG00000140105	7453	31693	1435	7139	109
SERPINB3	4.80885e-22	2.35987e-19	1.16281	n	ENSG00000057149	6317	184610	13374	8011	120
SOD2	6.66674e-22	3.17813e-19	0.875102	n	ENSG00000112096	6648	42042	1477	8261	116
DEFB103B	7.55608e-22	3.50203e-19	1.48343	n	ENSG00000177243	55894	5647	655	1479	69
ZC3H12A	1.10773e-21	4.99526e-19	0.863681	n	ENSG00000163874	80149	28421	1585	5534	114
UPP1	1.61685e-21	7.09924e-19	1.0811	n	ENSG00000183696	7378	12480	766	4551	99
NAMPT	5.85061e-21	2.50301e-18	0.717469	n	ENSG00000105835	10135	53279	2267	7898	117
NOS2	2.02508e-20	8.4471e-18	2.52318	n	ENSG00000007171	4843	1014	221	330	50
ALOX12B	9.37798e-20	3.81638e-17	0.862212	n	ENSG00000179477	242	27337	1594	4971	103
TMPRSS11D	1.60297e-19	6.368e-17	1.16717	n	ENSG00000153802	9407	6010	513	2074	93
IL1RN	4.46009e-19	1.73062e-16	0.725334	n	ENSG00000136689	3557	37789	1870	6512	114
EREG	6.39598e-19	2.37149e-16	1.16404	n	ENSG00000124882	2069	11166	588	3131	87
DEFB4A	6.30429e-19	2.37149e-16	1.92124	n	ENSG00000171711	1673	59292	6060	2856	96
PLA2G4D	6.57077e-19	2.38333e-16	0.938043	n	ENSG00000159337	283748	31305	2148	4896	104
CHI3L2	1.09554e-18	3.88915e-16	1.01669	n	ENSG00000064886	1117	19588	1165	4327	103
GK	1.31436e-18	4.56878e-16	1.06817	n	ENSG00000198814	2710	6111	366	3055	98
CD24	3.66608e-18	1.24834e-15	0.872477	n	ENSG00000272398	100133941	121115	6988	8087	119
SLC5A1	4.09705e-18	1.36719e-15	0.995788	n	ENSG00000100170	6523	11077	679	3288	94
GLUL	1.4198e-17	4.64498e-15	0.796294	n	ENSG00000135821	2752	49379	1431	9102	116
STEAP4	2.31416e-17	7.42535e-15	0.979011	n	ENSG00000127954	79689	13880	570	5362	99
CXCL8	1.11345e-16	3.50528e-14	1.74727	n	ENSG00000169429	3576	3494	313	1223	60
SPRR2A	2.56109e-16	7.91331e-14	1.30383	n	ENSG00000241794	6700	505214	42384	8989	120
FAM3D	3.28798e-16	9.93996e-14	1.91757	n	ENSG00000198643	131177	1199	144	667	49
CA2	3.33616e-16	9.93996e-14	-1.63509	n	ENSG00000104267	760	34515	180	5372	67
PLA2G2F	3.68512e-16	1.06011e-13	0.989773	n	ENSG00000158786	64600	8406	491	3045	84
CCL3	3.64713e-16	1.06011e-13	2.37498	n	ENSG00000277632	6348	832	79	599	34
ELF3	4.62783e-16	1.30874e-13	1.34198	n	ENSG00000163435	1999	3516	291	1650	74
UGCG	7.57097e-16	2.10536e-13	0.728063	n	ENSG00000148154	7357	17862	773	5727	109
TGFA	1.02005e-15	2.79008e-13	0.980892	n	ENSG00000163235	7039	6308	376	2932	83
IL19	1.21678e-15	3.2745e-13	1.93957	n	ENSG00000142224	29949	2220	315	623	56
CNFN	1.75076e-15	4.63675e-13	0.903322	n	ENSG00000105427	84518	190125	10411	9324	120
SUCO	2.05583e-15	5.35961e-13	0.820638	n	ENSG00000094975	51430	9448	495	4418	99
GZMB	3.22208e-15	8.19719e-13	1.41762	n	ENSG00000100453	3002	5139	225	2543	61
LGALS3	3.24252e-15	8.19719e-13	-0.616567	n	ENSG00000131981	3958	191412	1976	11574	118
S100A7A	3.3029e-15	8.2252e-13	1.17169	n	ENSG00000184330	338324	81738	6402	5379	117
SULF2	4.71963e-15	1.15804e-12	-1.69232	n	ENSG00000196562	55959	12866	61	4928	38
STAT3	7.89093e-15	1.90812e-12	0.584431	n	ENSG00000168610	6774	34065	1159	8090	116
IL20	1.00237e-14	2.38921e-12	2.22907	n	ENSG00000162891	50604	934	125	377	41
TGM1	1.62733e-14	3.82424e-12	0.77094	n	ENSG00000092295	7051	35358	1951	5353	105
CCL27	2.04857e-14	4.74729e-12	-1.95974	n	ENSG00000213927	10850	59564	221	5832	62
ALAS1	1.35686e-13	3.10127e-11	0.816077	n	ENSG00000023330	211	8923	379	4241	97
SPRR2G	1.41242e-13	3.18463e-11	1.13241	n	ENSG00000159516	6706	223810	11792	8253	115
XDH	2.15701e-13	4.79862e-11	1.3716	n	ENSG00000158125	7498	1986	169	1246	54
PLAT	2.23958e-13	4.91677e-11	1.05303	n	ENSG00000104368	5327	9881	538	3032	95
SHC1	2.97014e-13	6.43595e-11	0.607955	n	ENSG00000160691	6464	20044	717	6666	108
NT5C3A	3.11949e-13	6.67291e-11	0.748365	n	ENSG00000122643	51251	21735	830	5669	106
NDRG2	5.42755e-13	1.14631e-10	0.606387	n	ENSG00000165795	57447	26090	928	7382	114
CDKN1A	7.47985e-13	1.556e-10	0.598197	n	ENSG00000124762	1026	34818	1317	7034	110
CYSRT1	7.55383e-13	1.556e-10	0.680699	n	ENSG00000197191	375791	24617	1041	5264	103
HIGD1A	1.00186e-12	2.03854e-10	0.460911	n	ENSG00000181061	25994	71502	2521	8077	117
MAF	1.11662e-12	2.24467e-10	-0.713988	n	ENSG00000178573	4094	59408	659	9096	106
TNIP1	1.8367e-12	3.64826e-10	0.634321	n	ENSG00000145901	10318	19658	628	6971	108
OLFM1	2.27487e-12	4.46545e-10	0.893528	n	ENSG00000130558	10439	6376	283	3484	84
GBA	2.34544e-12	4.55042e-10	0.682224	n	ENSG00000177628	2629	17804	815	5806	106
KLK10	2.52371e-12	4.84001e-10	0.660286	n	ENSG00000129451	5655	56793	3117	6726	114
BCL2A1	2.57207e-12	4.87671e-10	1.58194	n	ENSG00000140379	597	1830	88	1359	45
CMTM6	3.11609e-12	5.8418e-10	0.547814	n	ENSG00000091317	54918	35217	1145	7869	110
SLCO4A1	7.17554e-12	1.33026e-09	0.972311	n	ENSG00000101187	28231	4499	251	2507	73
PLA2G4E	8.20426e-12	1.50426e-09	0.574192	n	ENSG00000188089	123745	38721	1935	6078	116
LRG1	9.97045e-12	1.80823e-09	0.943923	n	ENSG00000171236	116844	6363	371	2667	90
ECM1	1.20495e-11	2.16179e-09	-1.17237	n	ENSG00000143369	1893	21815	151	6681	62
NFKBIZ	1.28412e-11	2.27931e-09	0.606553	n	ENSG00000144802	64332	22220	840	5959	111
CARHSP1	1.36452e-11	2.39653e-09	0.511169	n	ENSG00000153048	23589	37625	1605	7248	116
CRABP2	1.41336e-11	2.45645e-09	0.617419	n	ENSG00000143320	1382	142233	6589	9105	120
THBS2	1.73196e-11	2.97915e-09	-1.1398	n	ENSG00000186340	7058	26044	171	7375	73
SERPINB11	2.78878e-11	4.74804e-09	1.62861	n	ENSG00000206072	89778	1136	124	610	31
RND1	2.88477e-11	4.86186e-09	1.96308	n	ENSG00000172602	27289	601	92	364	35
PRSS27	3.22094e-11	5.37415e-09	0.806327	n	ENSG00000172382	83886	8240	468	2981	82
EPHA2	3.3923e-11	5.60401e-09	0.652456	n	ENSG00000142627	1969	12046	600	4306	100
ZDHHC13	3.64177e-11	5.95715e-09	0.76151	n	ENSG00000177054	54503	7916	329	3834	97
ATP6V1G1	4.94915e-11	8.01714e-09	0.406565	n	ENSG00000136888	9550	70309	2094	8730	117
NELL2	5.55496e-11	8.91198e-09	-1.59727	n	ENSG00000184613	4753	12359	65	3476	37
ITPKC	6.03543e-11	9.59058e-09	0.670863	n	ENSG00000086544	80271	9922	426	4545	94
PI3	7.92393e-11	1.24727e-08	1.10841	n	ENSG00000124102	5266	503769	40809	8756	121
PRSS3	9.03812e-11	1.40936e-08	0.564806	n	ENSG00000010438	5646	41255	1563	6191	113
CHAC1	1.20953e-10	1.86861e-08	1.42269	n	ENSG00000128965	79094	1780	171	778	55
AMPD3	1.3435e-10	2.05655e-08	0.810342	n	ENSG00000133805	272	6063	267	3231	86
CSNK2A2	1.86743e-10	2.83255e-08	-0.855932	n	ENSG00000070770	1459	23183	234	6229	86
ARG1	1.97715e-10	2.97196e-08	0.843622	n	ENSG00000118520	383	58468	1988	5977	109
SPRR5	2.17891e-10	3.24599e-08	0.952571	n		110806278	12000	603	2970	81
LCE3D	2.21871e-10	3.2473e-08	0.819919	n	ENSG00000163202	84648	106504	4783	7770	112
TNIP3	2.21065e-10	3.2473e-08	1.59321	n	ENSG00000050730	79931	929	91	653	49
ALOXE3	2.33398e-10	3.38631e-08	0.692702	n	ENSG00000179148	59344	11327	491	3673	95
TMEM30B	2.89973e-10	4.17086e-08	0.820406	n	ENSG00000182107	161291	5577	239	3249	88
BMP2	2.98864e-10	4.26201e-08	1.19592	n	ENSG00000125845	650	3515	140	2134	61
LYPD5	4.11747e-10	5.82203e-08	0.704216	n	ENSG00000159871	284348	19224	1059	4312	98
NFKBIA	4.51827e-10	6.33506e-08	0.482529	n	ENSG00000100906	4792	51442	1592	9160	118
ANKRD22	5.09876e-10	7.0894e-08	0.576606	n	ENSG00000152766	118932	20728	839	5278	104
LYN	5.21512e-10	7.19126e-08	0.742177	n	ENSG00000254087	4067	8207	309	4349	94
HPSE	5.91726e-10	8.09259e-08	0.726354	n	ENSG00000173083	10855	8328	427	3148	91
VNN3	6.18174e-10	8.31793e-08	1.42883	n	ENSG00000093134	55350	1021	104	690	53
CCND1	6.17009e-10	8.31793e-08	-0.714818	n	ENSG00000110092	595	32164	384	7843	97
TRIM15	7.46353e-10	9.96232e-08	1.74414	n	ENSG00000204610	89870	658	65	516	42
EPOP	1.00842e-09	1.33536e-07	1.25479	n	ENSG00000273604	100170841	1734	112	1291	47
NES	1.06516e-09	1.39939e-07	0.849954	n	ENSG00000132688	10763	5374	286	3200	83
VAV3	1.10482e-09	1.44015e-07	-0.839324	n	ENSG00000134215	10451	17074	201	5242	73
PEA15	1.19554e-09	1.54632e-07	0.507892	n	ENSG00000162734	8682	26752	779	7910	115
BATF2	1.37894e-09	1.76982e-07	1.50825	n	ENSG00000168062	116071	1118	91	826	40
PTGS1	1.56677e-09	1.99554e-07	-0.688067	n	ENSG00000095303	5742	26786	368	6072	93
GDA	1.76269e-09	2.22807e-07	1.04969	n	ENSG00000119125	9615	3547	210	1536	61
HMGCS1	1.90742e-09	2.39287e-07	0.611162	n	ENSG00000112972	3157	38931	1642	6460	111
SCNN1D	1.96302e-09	2.44425e-07	1.24256	n	ENSG00000162572	6339	1702	132	1155	52
MAST4	1.97938e-09	2.44636e-07	0.498752	n	ENSG00000069020	375449	22923	732	6657	110
CAT	2.16156e-09	2.65189e-07	-0.756759	n	ENSG00000121691	847	21143	207	6588	78
LAMTOR4	2.25535e-09	2.74676e-07	-0.480049	n	ENSG00000188186	389541	56965	770	9093	103
FLG2	2.41518e-09	2.9201e-07	-1.6462	n	ENSG00000143520	388698	188278	603	8325	73
CD274	2.53484e-09	3.04272e-07	1.19169	n	ENSG00000120217	29126	2095	124	1424	54
DEFB4B	2.68028e-09	3.19432e-07	2.69972	n	ENSG00000177257	100289462	3910	138	334	18
APOL1	2.7451e-09	3.24836e-07	0.691908	n	ENSG00000100342	8542	12585	548	5009	99
TMEM40	2.86451e-09	3.36579e-07	0.472432	n	ENSG00000088726	55287	36617	1302	6494	110
APOBEC3A	2.93899e-09	3.42916e-07	1.9752	n	ENSG00000128383	200315	937	93	507	18
APCDD1	3.03988e-09	3.52225e-07	-0.698773	n	ENSG00000154856	147495	64763	711	8662	104
S100P	3.75061e-09	4.31579e-07	0.997757	n	ENSG00000163993	6286	10588	486	2747	68
PLCXD1	3.78504e-09	4.32558e-07	0.654135	n	ENSG00000182378	55344	10048	478	3890	89
RDH10	4.5012e-09	5.10902e-07	0.840551	n	ENSG00000121039	157506	4690	210	2899	55
PSORS1C2	4.72152e-09	5.32288e-07	0.938579	n	ENSG00000204538	170680	9353	421	2508	64
S100A10	5.03661e-09	5.63999e-07	-0.416122	n	ENSG00000197747	6281	317315	4010	12110	121
SERPINB2	5.20674e-09	5.79164e-07	0.625911	n	ENSG00000197632	5055	20588	700	4900	97
DNAJB1	5.77105e-09	6.37682e-07	0.41064	n	ENSG00000132002	3337	36536	1187	7336	116
LYNX1-SLURP2	6.29211e-09	6.90683e-07	0.942007	n			5468	291	1904	48
GATA3	6.5573e-09	7.10445e-07	-0.836837	n	ENSG00000107485	2625	45783	444	7013	94
TMC5	6.5555e-09	7.10445e-07	1.3552	n	ENSG00000103534	79838	1842	114	1025	36
PDCD4	6.65743e-09	7.16641e-07	-0.663869	n	ENSG00000150593	27250	35942	367	8106	94
SH3RF2	7.04989e-09	7.54022e-07	-0.696839	n	ENSG00000156463	153769	17023	251	5187	79
COL6A2	7.18816e-09	7.63913e-07	-1.02838	n	ENSG00000142173	1292	146144	726	11047	102
HPGD	9.62386e-09	1.01629e-06	-1.15599	n	ENSG00000164120	3248	22863	130	5501	52
IL17F	9.80586e-09	1.029e-06	2.89723	n	ENSG00000112116	112744	91	33	68	17
EGLN3	1.01617e-08	1.05968e-06	0.644524	n	ENSG00000129521	112399	16567	597	4725	91
ARHGAP40	1.1738e-08	1.21645e-06	0.889085	n	ENSG00000124143	343578	3589	225	1835	72
TMBIM1	1.45137e-08	1.49482e-06	-0.453919	n	ENSG00000135926	64114	41533	611	8371	110
ABCA12	1.49834e-08	1.53373e-06	0.529048	n	ENSG00000144452	26154	20912	856	4883	108
KYNU	1.7651e-08	1.79578e-06	0.731694	n	ENSG00000115919	8942	7566	372	2979	92
SPTSSA	1.86792e-08	1.88887e-06	0.426128	n	ENSG00000165389	171546	43082	1447	7049	117
COMT	1.95193e-08	1.96193e-06	-0.490305	n	ENSG00000093010	1312	35113	488	7715	101
SULT2B1	2.45912e-08	2.45691e-06	0.477631	n	ENSG00000088002	6820	36992	1474	6381	109
ERO1A	2.78256e-08	2.76352e-06	0.543882	n	ENSG00000197930	30001	14531	526	5546	95
CCDC69	2.88611e-08	2.8494e-06	0.904097	n	ENSG00000198624	26112	5305	149	3520	74
CYP4B1	3.25864e-08	3.19826e-06	-2.24561	n	ENSG00000142973	1580	2836	11	1544	8
A2ML1	3.85558e-08	3.74014e-06	0.515318	n	ENSG00000166535	144568	58627	2332	6496	117
KRT5	3.83769e-08	3.74014e-06	-0.577958	n	ENSG00000186081	3852	1851851	24759	12707	121
PPP1R3C	3.92388e-08	3.77362e-06	-2.40475	n	ENSG00000119938	5507	3406	11	1606	9
UBB	3.93533e-08	3.77362e-06	-0.349262	n	ENSG00000170315	7314	125846	1662	11066	120
CRCT1	4.15677e-08	3.96318e-06	0.817094	n	ENSG00000169509	54544	52330	1661	5782	97
TIMP2	4.43593e-08	4.20531e-06	-0.762132	n	ENSG00000035862	7077	39433	261	9776	97
NR4A3	4.4612e-08	4.20537e-06	1.65651	n	ENSG00000119508	8013	1217	51	915	27
IL1B	4.69832e-08	4.40402e-06	1.49975	n	ENSG00000125538	3553	1076	85	664	45
ARHGEF12	5.2071e-08	4.8267e-06	-0.545825	n	ENSG00000196914	23365	27447	380	7684	97
FUT3	5.1864e-08	4.8267e-06	1.01949	n	ENSG00000171124	2525	2009	143	1258	56
FRY	5.46174e-08	5.03476e-06	0.771789	n	ENSG00000073910	10129	5701	226	3227	73
DCUN1D3	6.25033e-08	5.73004e-06	0.893088	n	ENSG00000188215	123879	3278	151	2197	70
HBEGF	6.85695e-08	6.25182e-06	0.90765	n	ENSG00000113070	1839	4027	195	2053	69
RAB27A	7.55232e-08	6.81137e-06	0.575079	n	ENSG00000069974	5873	10376	360	4833	97
ZBP1	7.54881e-08	6.81137e-06	1.76432	n	ENSG00000124256	81030	668	46	551	19
KRT80	7.63494e-08	6.84887e-06	0.531394	n	ENSG00000167767	144501	51287	1814	6944	107
PEBP1	7.82657e-08	6.98322e-06	-0.36221	n	ENSG00000089220	5037	72340	1134	9999	119
SPON2	8.05725e-08	7.15081e-06	-1.37296	n	ENSG00000159674	10417	9717	47	4517	26
EIF4A2	8.88395e-08	7.84279e-06	-0.478072	n	ENSG00000156976	1974	35175	499	8336	110
ZFP36L1	8.99736e-08	7.85056e-06	-0.441062	n	ENSG00000185650	677	81859	1096	10529	116
GDPD3	9.08095e-08	7.85056e-06	0.633434	n	ENSG00000102886	79153	8959	425	3468	91
WFDC5	8.99827e-08	7.85056e-06	0.483684	n	ENSG00000175121	149708	31064	1054	5622	106
NOP53	9.06998e-08	7.85056e-06	-0.447027	n	ENSG00000105373	29997	92330	1103	10584	114
HAL	9.4229e-08	8.10418e-06	0.64007	n	ENSG00000084110	3034	38991	1259	5595	111
TMEM45B	9.58436e-08	8.20077e-06	0.507553	n	ENSG00000151715	120224	24446	996	4779	103
HACD2	1.03872e-07	8.84238e-06	-0.74493	n	ENSG00000206527	201562	11829	142	5011	71
CD81	1.07753e-07	9.12621e-06	-0.392792	n	ENSG00000110651	975	101973	1253	11024	120
STK25	1.09436e-07	9.22189e-06	-0.537893	n	ENSG00000115694	10494	19243	295	6530	94
IFNG	1.1112e-07	9.31673e-06	2.33439	n	ENSG00000111537	3458	362	26	305	21
ENDOU	1.23177e-07	1.02761e-05	0.659597	n	ENSG00000111405	8909	8522	382	3065	83
CRIP2	1.24781e-07	1.03279e-05	-0.704443	n	ENSG00000182809	1397	35717	336	8095	83
IL4I1	1.25037e-07	1.03279e-05	1.23016	n	ENSG00000104951	259307	3690	98	2064	46
SLC2A4RG	1.32104e-07	1.08579e-05	-0.565854	n	ENSG00000125520	56731	21877	269	7141	82
SHISA5	1.35031e-07	1.10209e-05	-0.49427	n	ENSG00000164054	51246	27652	404	7734	102
FLNA	1.36198e-07	1.10209e-05	-0.50475	n	ENSG00000196924	2316	95644	1079	10688	117
PTPA	1.36166e-07	1.10209e-05	-0.541942	n	ENSG00000119383	5524	19139	272	6811	92
SDR9C7	1.36729e-07	1.10209e-05	0.573552	n	ENSG00000170426	121214	12225	509	3694	91
CAVIN1	1.46697e-07	1.17675e-05	-0.633158	n	ENSG00000177469	284119	43297	351	10050	98
BZW1	1.47818e-07	1.18007e-05	0.340828	n	ENSG00000082153	9689	57190	1635	8738	120
NFIC	1.50815e-07	1.19826e-05	-0.646791	n	ENSG00000141905	4782	31813	340	8797	97
SLC44A1	1.89712e-07	1.50016e-05	-0.473361	n	ENSG00000070214	23446	34001	510	7723	102
HNRNPH1	2.06763e-07	1.61965e-05	-0.417213	n	ENSG00000169045	3187	56712	936	9237	114
ZFAND2A	2.06714e-07	1.61965e-05	0.727496	n	ENSG00000178381	90637	5080	178	3181	81
RCAN1	2.09392e-07	1.63257e-05	-0.772709	n	ENSG00000159200	1827	11534	142	4525	59
NRBP2	2.14488e-07	1.66453e-05	-1.01816	n	ENSG00000185189	340371	6154	59	3654	42
ZDHHC21	2.28504e-07	1.76509e-05	0.603046	n	ENSG00000175893	340481	8369	329	3786	90
LIPG	2.30671e-07	1.77362e-05	1.0389	n	ENSG00000101670	9388	1824	124	1214	57
TJP2	2.37416e-07	1.8171e-05	0.650474	n	ENSG00000119139	9414	7083	263	3425	77
FLNB	2.46136e-07	1.87524e-05	-0.48867	n	ENSG00000136068	2317	31606	484	7454	103
OVOL1	2.55984e-07	1.9414e-05	0.524277	n	ENSG00000172818	5017	15158	627	4346	103
TNNI2	2.70945e-07	2.04224e-05	-2.05007	n	ENSG00000130598	7136	3196	12	1803	11
HSPA2	2.71728e-07	2.04224e-05	-0.872072	n	ENSG00000126803	3306	10691	109	4583	51
POU3F1	2.79633e-07	2.09223e-05	-0.632123	n	ENSG00000185668	5453	22019	304	5337	80
CHP2	2.85664e-07	2.12782e-05	-0.912427	n	ENSG00000166869	63928	12422	120	3903	47
AQP3	3.0068e-07	2.22971e-05	-0.453813	n	ENSG00000165272	360	290442	5174	10274	118
ID1	3.14799e-07	2.32408e-05	0.44783	n	ENSG00000125968	3397	47057	1775	7775	112
PRDX6	3.34695e-07	2.46008e-05	-0.323539	n	ENSG00000117592	9588	72351	1268	9494	117
IL20RB	3.38776e-07	2.47915e-05	-0.477811	n	ENSG00000174564	53833	28356	493	5988	104
PKP1	3.46302e-07	2.5122e-05	-0.420095	n	ENSG00000081277	5317	274845	5218	10739	121
PMP22	3.45655e-07	2.5122e-05	-0.902922	n	ENSG00000109099	5376	20463	119	7475	67
APOE	3.50362e-07	2.52773e-05	-0.748392	n	ENSG00000130203	348	51406	326	8912	99
COL6A1	3.51473e-07	2.52773e-05	-0.853662	n	ENSG00000142156	1291	110853	624	10935	105
SDCBP2	3.91046e-07	2.80026e-05	0.489601	n	ENSG00000125775	27111	18386	613	5106	103
SOX21	3.99575e-07	2.84911e-05	-0.830232	n	ENSG00000125285	11166	8964	115	3608	58
SERPINE2	4.05749e-07	2.88082e-05	-1.68014	n	ENSG00000135919	5270	6971	24	3495	19
SMIM5	4.16792e-07	2.94668e-05	0.596716	n	ENSG00000204323	643008	10797	386	3695	83
CYB5R2	4.18866e-07	2.94885e-05	0.544147	n	ENSG00000166394	51700	10076	412	4019	99
PRDM1	4.33216e-07	3.03706e-05	0.596576	n	ENSG00000057657	639	13543	433	4929	96
FAM83A	4.51311e-07	3.15068e-05	0.655172	n	ENSG00000147689	84985	6605	297	3044	93
IL18	4.56094e-07	3.17081e-05	-0.532755	n	ENSG00000150782	3606	47585	688	6687	100
ANXA2	4.75125e-07	3.2894e-05	-0.269195	n	ENSG00000182718	302	344652	5557	12275	121
ANO1	4.99078e-07	3.44095e-05	-0.738988	n	ENSG00000131620	55107	15834	188	4932	72
PGF	5.6084e-07	3.85087e-05	-1.14058	n	ENSG00000119630	5228	5200	45	3040	32
VSIG8	5.73785e-07	3.92361e-05	1.00379	n	ENSG00000243284	391123	1777	118	1312	49
MMP28	6.0412e-07	4.09966e-05	-0.797354	n	ENSG00000271447	79148	12568	129	4415	68
RTL10	6.04445e-07	4.09966e-05	-0.915746	n	ENSG00000215012	79680	6391	66	3871	48
KLK6	6.31979e-07	4.26906e-05	0.83548	n	ENSG00000167755	5653	13025	594	2743	81
CAPG	6.39213e-07	4.28324e-05	-0.396868	n	ENSG00000042493	822	52144	785	8666	110
NCL	6.39045e-07	4.28324e-05	-0.387472	n	ENSG00000115053	4691	65850	1073	9700	115
SETBP1	6.56764e-07	4.38324e-05	-1.93349	n	ENSG00000152217	26040	2590	10	2085	10
CCL4L2	6.81972e-07	4.53335e-05	1.78489	n	ENSG00000276070	9560	798	42	577	17
LAIR2	7.18938e-07	4.76011e-05	1.40549	n	ENSG00000167618	3904	1378	71	867	28
PTMS	7.31162e-07	4.82191e-05	-0.477761	n	ENSG00000159335	5763	38897	430	9243	113
TMEM86A	7.34073e-07	4.82205e-05	0.763853	n	ENSG00000151117	144110	6655	237	2685	74
ALOX15B	7.9901e-07	5.22804e-05	0.846744	n	ENSG00000179593	247	11691	417	3292	95
CD83	8.87738e-07	5.7859e-05	0.962074	n	ENSG00000112149	9308	5917	171	2759	61
GBP5	9.48875e-07	6.16031e-05	1.08657	n	ENSG00000154451	115362	3935	101	2271	52
S100A7	1.00051e-06	6.47038e-05	0.714655	n	ENSG00000143556	6278	3835905	187942	11659	121
AP2A1	1.01204e-06	6.51965e-05	-0.647378	n	ENSG00000196961	160	11016	143	5148	69
GLTP	1.13891e-06	7.30876e-05	0.346033	n	ENSG00000139433	51228	165374	5755	9681	121
TACC2	1.22171e-06	7.81005e-05	-0.552547	n	ENSG00000138162	10579	15506	243	5333	84
SQOR	1.32346e-06	8.42822e-05	0.394136	n	ENSG00000137767	58472	24124	712	6602	110
PNISR	1.40439e-06	8.90963e-05	-0.593364	n	ENSG00000132424	25957	19561	213	7675	79
SORD	1.41693e-06	8.95511e-05	-0.777509	n	ENSG00000140263	6652	14147	151	4645	77
PPIF	1.42283e-06	8.95848e-05	0.424074	n	ENSG00000108179	10105	26408	935	6252	108
F3	1.49727e-06	9.39171e-05	-1.38484	n	ENSG00000117525	2152	11440	55	3150	38
P4HB	1.54372e-06	9.64681e-05	0.226692	n	ENSG00000185624	5034	186326	5599	11074	121
ITGB5	1.605e-06	9.99231e-05	-0.509783	n	ENSG00000082781	3693	27763	335	7996	101
ITGAV	1.67843e-06	0.000104106	-0.507719	n	ENSG00000138448	3685	26492	348	7401	99
KRT14	1.70532e-06	0.000105383	-0.530306	n	ENSG00000186847	3861	3634760	49201	12988	121
CLDN7	1.72738e-06	0.000106352	1.3701	n	ENSG00000181885	1366	1360	65	891	30
VNN1	1.73397e-06	0.000106365	1.04129	n	ENSG00000112299	8876	1991	107	1185	56
DHRS9	1.78949e-06	0.000109369	1.05631	n	ENSG00000073737	10170	2761	120	1498	50
GPR153	1.85399e-06	0.000112487	-0.887954	n	ENSG00000158292	387509	6735	66	3945	38
ENAH	1.84732e-06	0.000112487	-0.467749	n	ENSG00000154380	55740	31344	480	7406	100
SYNGR2	1.86496e-06	0.000112742	-0.406363	n	ENSG00000108639	9144	51294	712	8603	112
TENT5B	1.88188e-06	0.000112947	-0.412682	n	ENSG00000158246	115572	32209	706	6221	108
CASP14	1.87888e-06	0.000112947	-0.651536	n	ENSG00000105141	23581	77735	827	7812	101
TPT1	1.93075e-06	0.000115464	0.220096	n	ENSG00000133112	7178	1491951	35200	13121	121
CUTA	2.03404e-06	0.000121207	-0.42763	n	ENSG00000112514	51596	33209	411	8216	99
SMPD1	2.16839e-06	0.000128753	0.502601	n	ENSG00000166311	6609	11319	377	5115	104
COL16A1	2.22962e-06	0.000131919	-0.756163	n	ENSG00000084636	1307	16407	154	6203	73
COL18A1	2.34712e-06	0.00013838	-0.661333	n	ENSG00000182871	80781	58195	522	9223	100
CXCR2	2.51538e-06	0.000147778	0.769511	n	ENSG00000180871	3579	3135	155	1902	68
LRATD1	2.6027e-06	0.000152372	-0.486832	n	ENSG00000162981	151354	25648	436	6136	100
CDHR1	2.6441e-06	0.000154254	-0.722277	n	ENSG00000148600	92211	27696	357	5706	93
DST	2.71263e-06	0.000157701	-0.545412	n	ENSG00000151914	667	65526	796	9833	108
PCNP	2.73804e-06	0.000158626	-0.432994	n	ENSG00000081154	57092	24692	364	7478	97
POSTN	2.83796e-06	0.000163845	-1.2856	n	ENSG00000133110	10631	31704	131	6779	56
GADD45GIP1	2.86421e-06	0.000164791	-0.377055	n	ENSG00000179271	90480	41401	645	8234	105
PALMD	3.02096e-06	0.000173212	-0.633818	n	ENSG00000099260	54873	14842	177	5534	70
ITPR2	3.13455e-06	0.000179109	-0.637925	n	ENSG00000123104	3709	14993	171	5880	84
IGFBP6	3.14568e-06	0.000179132	-1.38213	n	ENSG00000167779	3489	13267	59	4721	31
RBM47	3.18034e-06	0.00018049	0.523146	n	ENSG00000163694	54502	12534	399	5084	98
LMO4	3.20586e-06	0.000180843	-0.589661	n	ENSG00000143013	8543	27437	272	7852	89
EGFR	3.20825e-06	0.000180843	-0.504934	n	ENSG00000146648	1956	25308	353	7116	99
MT1X	3.2376e-06	0.000181883	-0.697227	n	ENSG00000187193	4501	144838	1539	8964	110
DNAJB2	3.29109e-06	0.000183427	-0.542539	n	ENSG00000135924	3300	16274	242	5979	94
RNF19A	3.28384e-06	0.000183427	-0.726061	n	ENSG00000034677	25897	10141	111	5021	60
CXADR	3.29805e-06	0.000183427	-0.505296	n	ENSG00000154639	1525	41908	638	7188	104
CXCL13	3.37859e-06	0.000187239	1.35409	n	ENSG00000156234	10563	3257	92	1322	37
LAMP1	3.39377e-06	0.000187239	-0.317743	n	ENSG00000185896	3916	78493	1494	9735	116
NPTX1	3.40026e-06	0.000187239	-4.83067	n	ENSG00000171246	4884	1448	1	607	1
LCE3E	3.43893e-06	0.000188745	0.647578	n	ENSG00000185966	353145	37061	1326	5231	99
CHI3L1	3.52607e-06	0.000192893	0.59704	n	ENSG00000133048	1116	13520	489	4217	102
UNC93A	3.55321e-06	0.000193743	0.631138	n	ENSG00000112494	54346	5713	262	2527	82
SET	3.65296e-06	0.000198533	-0.336439	n	ENSG00000119335	6418	66437	979	9926	117
SOCS1	3.86232e-06	0.00020923	0.901243	n	ENSG00000185338	8651	3496	118	2073	55
ANKRD12	3.93465e-06	0.000212458	-0.603892	n	ENSG00000101745	23253	38554	379	9249	93
NCCRP1	4.22874e-06	0.000227602	0.449541	n	ENSG00000188505	342897	77118	2722	7648	111
KIF21A	4.44092e-06	0.000238253	-1.04303	n	ENSG00000139116	55605	5485	49	2988	34
ANXA7	4.68706e-06	0.000250652	-0.379896	n	ENSG00000138279	310	37727	584	7726	110
VCL	4.75198e-06	0.000253312	-0.500603	n	ENSG00000035403	7414	25659	329	7736	106
GJB2	4.78852e-06	0.000254447	0.560514	n	ENSG00000165474	2706	362489	16904	9543	119
ATL3	4.83848e-06	0.000256286	-0.450738	n	ENSG00000184743	25923	23196	317	7359	103
LCE3A	5.291e-06	0.000279368	1.23533	n	ENSG00000185962	353142	2280	141	784	32
DNPH1	5.5005e-06	0.000289514	-0.473435	n	ENSG00000112667	10591	19750	284	6400	89
KREMEN2	5.63413e-06	0.000295615	-1.50435	n	ENSG00000131650	79412	4106	23	2021	21
PPP1R14C	5.78219e-06	0.000302432	-0.472544	n	ENSG00000198729	81706	20486	331	5315	91
UQCC2	5.96708e-06	0.000311127	-0.480695	n	ENSG00000137288	84300	20843	274	6308	92
GSDMA	6.24997e-06	0.000324862	0.583433	n	ENSG00000167914	284110	17679	565	4114	91
FBLIM1	6.31677e-06	0.000325528	-0.716551	n	ENSG00000162458	54751	8832	112	4239	67
TNRC6A	6.30556e-06	0.000325528	-0.683241	n	ENSG00000090905	27327	11205	117	5745	71
EHD2	6.32131e-06	0.000325528	-0.631826	n	ENSG00000024422	30846	16589	165	6919	79
PPARD	6.39466e-06	0.000328292	0.519632	n	ENSG00000112033	5467	8648	337	4053	86
FOXN3	6.42385e-06	0.000328779	-0.521671	n	ENSG00000053254	1112	24461	284	7897	103
DSP	6.50383e-06	0.000331855	-0.391158	n	ENSG00000096696	1832	580071	9937	12009	121
SPARC	6.55531e-06	0.000333461	-0.664764	n	ENSG00000113140	6678	133213	978	11554	110
COL1A1	6.6725e-06	0.000338391	-0.917124	n	ENSG00000108821	1277	296638	1351	11892	116
TPRG1	6.74281e-06	0.000340921	0.58843	n	ENSG00000188001	285386	10080	310	3584	75
FABP7	6.79953e-06	0.000342443	1.32516	n	ENSG00000164434	2173	8253	270	1403	39
BLVRA	6.81396e-06	0.000342443	-0.628076	n	ENSG00000106605	644	12037	136	5327	60
CCNE1	6.95836e-06	0.00034865	0.801011	n	ENSG00000105173	898	2327	127	1610	65
KLC3	6.98082e-06	0.000348727	-0.481497	n	ENSG00000104892	147700	17260	291	5445	88
SBSN	7.05363e-06	0.000351313	0.408644	n	ENSG00000189001	374897	467176	20752	10859	120
GAS6	7.19617e-06	0.000357346	-0.443268	n	ENSG00000183087	2621	33274	448	8583	104
PHPT1	7.49225e-06	0.000370944	-0.389007	n	ENSG00000054148	29085	42279	551	8419	108
CCNG2	7.75782e-06	0.000382956	0.582361	n	ENSG00000138764	901	9216	226	4869	94
CLSTN1	7.81866e-06	0.000383689	-0.427614	n	ENSG00000171603	22883	40552	612	8077	109
CSRP2	7.81622e-06	0.000383689	-0.867144	n	ENSG00000175183	1466	7966	80	3715	47
RABGAP1L	7.86359e-06	0.000383724	-0.924751	n	ENSG00000152061	9910	6147	51	3950	42
DUSP2	7.86536e-06	0.000383724	0.712434	n	ENSG00000158050	1844	4854	151	2820	66
FGF11	8.28882e-06	0.000403204	-1.0937	n	ENSG00000161958	2256	3363	36	2196	26
EIF4H	8.7171e-06	0.000422805	-0.296771	n	ENSG00000106682	7458	68033	1149	9543	120
MAPKAPK3	8.78341e-06	0.000424513	0.353102	n	ENSG00000114738	7867	24130	761	6587	111
ISLR	8.80321e-06	0.000424513	-1.33284	n	ENSG00000129009	3671	10647	33	5083	27
CYB5R3	9.39313e-06	0.000451655	-0.382391	n	ENSG00000100243	1727	44851	569	9583	116
POLD2	9.63346e-06	0.00046188	-0.438029	n	ENSG00000106628	5425	20258	341	6322	92
SPTAN1	9.66563e-06	0.000462095	-0.439249	n	ENSG00000197694	6709	23127	313	7927	99
NFIX	9.94857e-06	0.000474263	-0.657865	n	ENSG00000008441	4784	15473	153	6904	68
SPTLC2	1.01254e-05	0.00047995	0.416016	n	ENSG00000100596	9517	13149	507	5147	99
SERPINA12	1.01153e-05	0.00047995	-1.11324	n	ENSG00000165953	145264	21473	148	3795	50
SATB1	1.02364e-05	0.000483834	-1.04996	n	ENSG00000182568	6304	4780	38	3204	28
FHOD1	1.05939e-05	0.00049932	-0.83436	n	ENSG00000135723	29109	6299	67	3727	46
IL37	1.09475e-05	0.000513089	-1.9909	n	ENSG00000125571	27178	4954	14	1649	11
EVA1C	1.09344e-05	0.000513089	0.605758	n	ENSG00000166979	59271	5103	184	3222	83
HCAR3	1.10963e-05	0.000518602	0.75429	n	ENSG00000255398	8843	3365	144	1938	67
QPCT	1.11423e-05	0.000519299	0.467193	n	ENSG00000115828	25797	17550	493	5700	96
B4GALT2	1.12963e-05	0.000521373	-0.563981	n	ENSG00000117411	8704	12522	179	5354	75
TUBA1A	1.12676e-05	0.000521373	-0.546565	n	ENSG00000167552	7846	30368	272	8635	93
SYNE2	1.1254e-05	0.000521373	-0.622228	n	ENSG00000054654	23224	19051	188	7368	73
CENPB	1.13118e-05	0.000521373	-0.433469	n	ENSG00000125817	1059	22769	335	7245	100
FLG	1.14678e-05	0.000527108	-0.956468	n	ENSG00000143631	2312	637889	3570	10743	96
UBE2F	1.187e-05	0.000542607	0.368598	n	ENSG00000184182	140739	19986	649	5691	105
DNAJB6	1.18429e-05	0.000542607	0.279554	n	ENSG00000105993	10049	55641	1580	8437	118
PRXL2A	1.22359e-05	0.000557803	-0.509802	n	ENSG00000122378	84293	57031	762	8051	109
INF2	1.23632e-05	0.000562072	-0.492926	n	ENSG00000203485	64423	15696	228	6367	92
GALK1	1.24287e-05	0.000563513	-0.667174	n	ENSG00000108479	2584	8502	105	4463	59
PALLD	1.26675e-05	0.000572784	-0.479886	n	ENSG00000129116	23022	25572	343	7373	97
PYCARD	1.29e-05	0.000581718	-0.290647	n	ENSG00000103490	29108	83915	1611	8887	117
NCF2	1.30139e-05	0.000585276	0.767563	n	ENSG00000116701	4688	4363	120	2825	61
PMM1	1.33208e-05	0.000597466	-0.66634	n	ENSG00000100417	5372	8559	110	4389	58
SPNS2	1.38759e-05	0.000620047	0.669346	n	ENSG00000183018	124976	7619	264	3203	69
CDC25B	1.38986e-05	0.000620047	-0.529694	n	ENSG00000101224	994	18369	278	5751	84
BLMH	1.40546e-05	0.000625335	-0.573643	n	ENSG00000108578	642	39045	462	6548	102
TUBB	1.43192e-05	0.000635415	-0.328784	n	ENSG00000196230	203068	107358	1550	10882	118
AP1B1	1.46427e-05	0.000648045	-0.385043	n	ENSG00000100280	162	25597	473	7277	105
LMNA	1.49983e-05	0.00066203	-0.289463	n	ENSG00000160789	4000	165277	2509	11468	121
CSTB	1.50401e-05	0.000662122	0.370598	n	ENSG00000160213	1476	285855	8329	10456	121
C11orf49	1.55999e-05	0.00068496	-0.86024	n	ENSG00000149179	79096	5051	54	3247	40
LAMB2	1.57316e-05	0.000688927	-0.64513	n	ENSG00000172037	3913	21747	179	7558	75
MAP2	1.57978e-05	0.000690015	-0.775548	n	ENSG00000078018	4133	9230	103	3682	47
ATP13A3	1.58739e-05	0.00069153	0.519978	n	ENSG00000133657	79572	9799	290	4786	98
WDR43	1.59368e-05	0.000692462	-0.613409	n	ENSG00000163811	23160	9767	136	4861	66
TM4SF1	1.62761e-05	0.00070537	0.665319	n	ENSG00000169908	4071	14023	254	5521	81
AIM2	1.66668e-05	0.000718753	1.32869	n	ENSG00000163568	9447	1052	46	796	18
MAP11	1.67142e-05	0.000718753	-0.891786	n	ENSG00000146826	55262	4045	53	2666	44
DSC3	1.6677e-05	0.000718753	-0.412424	n	ENSG00000134762	1825	246405	4024	10411	121
GDE1	1.68016e-05	0.000720655	-0.426527	n	ENSG00000006007	51573	22539	335	6709	96
RELL1	1.71992e-05	0.000734379	-0.680276	n	ENSG00000181826	768211	11250	114	5264	71
SF3B2	1.72536e-05	0.000734379	-0.38192	n	ENSG00000087365	10992	27009	409	7874	107
HEBP1	1.72109e-05	0.000734379	-0.715113	n	ENSG00000013583	50865	7726	83	4341	52
KIAA0930	1.7511e-05	0.00074344	-0.398054	n	ENSG00000100364	23313	27772	416	8068	107
NOD1	1.81835e-05	0.000770029	-1.19273	n	ENSG00000106100	10392	2885	25	2235	22
GPR155	1.87664e-05	0.000790939	-0.802481	n	ENSG00000163328	151556	8515	78	4404	46
FAS	1.87721e-05	0.000790939	-0.886282	n	ENSG00000026103	355	6570	59	3442	39
RRP1B	1.9143e-05	0.000804538	-0.708426	n	ENSG00000160208	23076	7177	87	3991	55
SERPINB9	1.92451e-05	0.000806797	0.826174	n	ENSG00000170542	5272	3696	128	2272	57
WDR18	1.94431e-05	0.000813051	-0.529605	n	ENSG00000065268	57418	11547	181	5103	76
EHD1	1.95511e-05	0.000814835	0.434433	n	ENSG00000110047	10938	13438	397	5827	101
RASD1	1.95834e-05	0.000814835	0.988211	n	ENSG00000108551	51655	2811	77	1941	42
APEX1	1.97999e-05	0.000821796	-0.424664	n	ENSG00000100823	328	23983	361	6819	92
UBAC1	2.06074e-05	0.000853188	-0.372277	n	ENSG00000130560	10422	28649	591	6759	109
LCE1B	2.20661e-05	0.000911318	-1.12444	n	ENSG00000196734	353132	49367	250	5374	53
PNLIPRP3	2.22662e-05	0.000917312	0.937506	n	ENSG00000203837	119548	3242	105	1681	46
VAT1	2.27924e-05	0.000936677	-0.451185	n	ENSG00000108828	10493	27950	380	7998	98
UBR4	2.32761e-05	0.000954207	-0.390325	n	ENSG00000127481	23352	39002	606	7758	106
GAL3ST4	2.34952e-05	0.000960829	-1.13512	n	ENSG00000197093	79690	3222	30	2190	22
PLEKHA2	2.40918e-05	0.00098128	0.558472	n	ENSG00000169499	59339	7872	238	4382	86
SLTM	2.4113e-05	0.00098128	-0.409187	n	ENSG00000137776	79811	24302	383	7500	99
TUBB6	2.44476e-05	0.000992477	0.293368	n	ENSG00000176014	84617	49537	1443	8167	120
SPTBN1	2.51784e-05	0.00101941	-0.48089	n	ENSG00000115306	6711	26758	266	8719	91
IL17RE	2.52331e-05	0.00101941	-1.26828	n	ENSG00000163701	132014	2834	22	1954	20
DEFB1	2.53385e-05	0.00102119	0.434749	n	ENSG00000164825	1672	49183	1456	6705	108
SPINK6	2.54154e-05	0.00102182	-4.57999	n	ENSG00000178172	404203	4676	2	1073	2
PIP4P2	2.54997e-05	0.00102275	-1.35961	n	ENSG00000155099	55529	3221	18	2404	16
PPP1CA	2.56552e-05	0.00102651	-0.283931	n	ENSG00000172531	5499	52600	913	8682	115
SH3KBP1	2.57586e-05	0.00102819	0.617814	n	ENSG00000147010	30011	9790	205	4995	79
CCAR1	2.5832e-05	0.00102845	-0.457156	n	ENSG00000060339	55749	21698	292	7375	95
CCND2	2.58884e-05	0.00102845	-0.527111	n	ENSG00000118971	894	18538	267	6042	90
PTMA	2.62157e-05	0.00103898	-0.225077	n	ENSG00000187514	5757	506314	8352	12650	121
GAS2L1	2.63798e-05	0.001043	-0.449538	n	ENSG00000185340	10634	17008	278	5792	86
FXR1	2.64731e-05	0.00104301	-0.543829	n	ENSG00000114416	8087	12700	160	5771	75
ATP13A4	2.6505e-05	0.00104301	0.585346	n	ENSG00000127249	84239	5142	241	2469	76
TENT5A	2.70699e-05	0.00106273	-0.693476	n	ENSG00000112773	55603	9295	106	4982	59
IRF4	2.74302e-05	0.00107435	1.07378	n	ENSG00000137265	3662	2028	61	1480	37
STAT6	2.80187e-05	0.00109483	-0.356756	n	ENSG00000166888	6778	26894	475	7689	102
MCC	2.83542e-05	0.00110489	-0.780877	n	ENSG00000171444	4163	6970	72	3791	54
CCDC85B	2.84087e-05	0.00110489	-0.482937	n	ENSG00000175602	11007	22419	265	7395	98
PACSIN3	2.85649e-05	0.00110839	-0.613616	n	ENSG00000165912	29763	8294	128	4058	58
MYOF	2.87926e-05	0.00111463	-0.433195	n	ENSG00000138119	26509	21517	302	6828	95
DMBX1	2.94017e-05	0.00113557	3.17537	n	ENSG00000197587	127343	82	11	67	8
COL1A2	2.95431e-05	0.0011384	-0.742563	n	ENSG00000164692	1278	271696	1582	12133	116
CXCR6	2.98223e-05	0.00114651	1.20615	n	ENSG00000172215	10663	1283	48	1008	34
SYT8	3.0109e-05	0.00115222	-0.88131	n	ENSG00000149043	90019	10297	90	3548	46
GNAS	3.0103e-05	0.00115222	-0.236706	n	ENSG00000087460	2778	143764	2112	11601	121
PER2	3.02353e-05	0.00115441	-0.91302	n	ENSG00000132326	8864	4388	46	2927	39
VIM	3.03433e-05	0.00115589	-0.488776	n	ENSG00000026025	7431	332694	2358	12495	119
CNN3	3.09292e-05	0.00117552	-0.573142	n	ENSG00000117519	1266	18484	185	6766	81
TRIB3	3.19351e-05	0.00121099	-0.711796	n	ENSG00000101255	57761	5659	81	3278	48
LGR4	3.27896e-05	0.00124058	-0.718798	n	ENSG00000205213	55366	8167	94	3883	53
ARSF	3.32245e-05	0.00125419	0.652892	n	ENSG00000062096	416	3541	190	1880	74
CAMP	3.35652e-05	0.00126419	1.94295	n	ENSG00000164047	820	224	26	166	17
CNTNAP3B	3.45407e-05	0.001298	-1.53591	n	ENSG00000154529	728577	2895	16	1879	16
RPL35	3.4892e-05	0.00130825	-0.169033	n	ENSG00000136942	11224	922288	16141	12779	121
SLC28A3	3.54414e-05	0.00132587	0.602635	n	ENSG00000197506	64078	5158	213	2567	75
OLFM2	3.56714e-05	0.00133149	-0.711608	n	ENSG00000105088	93145	7432	90	4097	49
TRADD	3.58272e-05	0.00133432	-0.533088	n	ENSG00000102871	8717	11401	158	5151	77
PLEC	3.60069e-05	0.00133803	-0.3273	n	ENSG00000178209	5339	52750	766	9575	116
RETSAT	3.62205e-05	0.00134297	-0.536233	n	ENSG00000042445	54884	12250	182	5169	75
SDC1	3.63736e-05	0.00134566	-0.328967	n	ENSG00000115884	6382	146731	2787	9592	117
F12	3.71162e-05	0.0013701	-0.500427	n	ENSG00000131187	2161	13109	232	4546	77
CAV2	3.8115e-05	0.00139813	-0.446249	n	ENSG00000105971	858	28716	380	7470	95
NPIPA1	3.81271e-05	0.00139813	-0.909141	n	ENSG00000183426	9284	4867	50	3063	36
PLA2G3	3.80998e-05	0.00139813	0.443738	n	ENSG00000100078	50487	9590	472	3384	94
AHNAK	3.86107e-05	0.00141276	-0.274721	n	ENSG00000124942	79026	217021	3367	12379	121
BRD3	3.97083e-05	0.00144974	-0.745182	n	ENSG00000169925	8019	6760	74	4191	43
VPS13C	4.02872e-05	0.00146767	-0.767302	n	ENSG00000129003	54832	8545	66	5188	47
IL12B	4.11701e-05	0.00149657	2.28901	n	ENSG00000113302	3593	199	19	156	10
NAA25	4.14648e-05	0.001504	-0.712793	n	ENSG00000111300	80018	5937	77	3653	52
MLANA	4.19468e-05	0.00151505	-0.671574	n	ENSG00000120215	2315	17769	213	4459	77
ZBED5	4.1951e-05	0.00151505	-0.591539	n	ENSG00000236287	58486	9713	122	4940	67
CD80	4.21527e-05	0.00151905	2.31964	n	ENSG00000121594	941	215	14	200	11
CHL1	4.24704e-05	0.00152719	-1.14613	n	ENSG00000134121	10752	4246	33	2303	23
PER3	4.44127e-05	0.0015936	-0.63402	n	ENSG00000049246	8863	8950	120	4444	56
THOC2	4.45708e-05	0.00159584	-0.557448	n	ENSG00000125676	57187	13716	159	6374	77
PTGFRN	4.47876e-05	0.00160017	-0.482588	n	ENSG00000134247	5738	16280	250	5867	94
CRIP1	4.53806e-05	0.0016179	-0.915125	n	ENSG00000213145	1396	35855	167	6420	47
SGSM2	4.60177e-05	0.00163711	-0.644458	n	ENSG00000141258	9905	7639	101	4341	55
CSTA	4.73536e-05	0.00168105	0.442839	n	ENSG00000121552	1475	574856	22003	10713	120
ICMT	4.77759e-05	0.00168714	-0.422296	n	ENSG00000116237	23463	16157	269	5919	91
HIVEP3	4.76716e-05	0.00168714	-1.05073	n	ENSG00000127124	59269	3721	34	2482	27
WDR46	4.78313e-05	0.00168714	-0.495857	n	ENSG00000227057	9277	11508	188	5339	88
PRRC2B	4.79295e-05	0.00168714	-0.433436	n	ENSG00000130723	84726	19313	300	6901	99
YWHAQ	4.89542e-05	0.00171597	0.24545	n	ENSG00000134308	10971	87486	2364	9573	120
LRRC58	4.89403e-05	0.00171597	-0.523598	n	ENSG00000163428	116064	13455	169	6050	82
TPPP3	4.92677e-05	0.00172334	-0.687024	n	ENSG00000159713	51673	41994	501	6927	75
CD9	5.01285e-05	0.00174978	-0.28989	n	ENSG00000010278	928	117342	1853	10301	116
TNXB	5.14501e-05	0.00179216	-1.19719	n	ENSG00000168477	7148	17748	57	6080	37
GFOD2	5.17911e-05	0.00179654	0.466806	n	ENSG00000141098	81577	8712	301	4197	94
JUNB	5.16835e-05	0.00179654	0.302182	n	ENSG00000171223	3726	49295	1506	8150	117
ABHD17C	5.22466e-05	0.00180858	0.420767	n	ENSG00000136379	58489	10817	394	4242	101
SORBS3	5.25807e-05	0.00181637	-0.607449	n	ENSG00000120896	10174	13357	124	6355	64
FYCO1	5.28127e-05	0.00182019	-0.667037	n	ENSG00000163820	79443	6607	86	3943	60
IER3	5.29092e-05	0.00182019	0.507815	n	ENSG00000137331	8870	10796	299	4939	90
ZNF703	5.3154e-05	0.00182484	-0.64729	n	ENSG00000183779	80139	9996	115	5061	65
AP1M1	5.36092e-05	0.00183669	-0.53239	n	ENSG00000072958	8907	10408	145	5138	67
SHROOM3	5.53498e-05	0.00188285	1.07365	n	ENSG00000138771	57619	1318	60	972	36
PRSS23	5.54077e-05	0.00188285	-0.746709	n	ENSG00000150687	11098	16572	127	6180	52
NFATC3	5.5121e-05	0.00188285	-0.578323	n	ENSG00000072736	4775	10685	129	5436	76
PCMTD2	5.52693e-05	0.00188285	-0.525934	n	ENSG00000203880	55251	11271	161	5023	86
CYP3A5	5.59892e-05	0.00189874	0.701051	n	ENSG00000106258	1577	3964	129	2330	54
SLBP	5.61898e-05	0.00190168	-0.452786	n	ENSG00000163950	7884	16803	252	5644	82
MBP	5.72585e-05	0.00193392	-0.531715	n	ENSG00000197971	4155	12355	164	5523	83
IL7R	5.82991e-05	0.00196302	0.830034	n	ENSG00000168685	3575	8470	159	3546	56
AEBP1	5.83553e-05	0.00196302	-0.754592	n	ENSG00000106624	165	30686	169	8099	68
MYL6	5.94012e-05	0.00199418	-0.214937	n	ENSG00000092841	4637	351835	5809	12285	121
TNFRSF19	5.97361e-05	0.0020014	-0.552221	n	ENSG00000127863	55504	22769	314	5311	89
ATP2B4	6.10927e-05	0.00204275	-0.368852	n	ENSG00000058668	493	32584	492	8020	102
LYPD6B	6.17824e-05	0.00206124	-0.667883	n	ENSG00000150556	130576	8315	100	3540	61
ISG20	6.18927e-05	0.00206124	0.667783	n	ENSG00000172183	3669	9070	204	3815	70
LCE1C	6.26479e-05	0.00208223	-0.974043	n	ENSG00000197084	353133	46438	254	5449	61
ANAPC1	6.40331e-05	0.00212404	-0.659998	n	ENSG00000153107	64682	6577	87	3721	55
LCE1E	6.53496e-05	0.00216341	-1.47683	n	ENSG00000186226	353135	16763	56	2889	23
ALDH9A1	6.62053e-05	0.00218544	-0.416248	n	ENSG00000143149	223	21151	326	6297	95
SLC9A3R1	6.6277e-05	0.00218544	-0.385027	n	ENSG00000109062	9368	23329	386	6572	103
CTSV	6.72096e-05	0.00221182	-1.03615	n	ENSG00000136943	1515	9684	71	2929	34
PPP1CC	6.75586e-05	0.00221893	-0.310114	n	ENSG00000186298	5501	36406	620	8091	114
SLC27A3	6.82478e-05	0.00223716	-0.756747	n	ENSG00000143554	11000	7338	69	4201	48
RARRES1	6.84406e-05	0.00223908	1.63352	n	ENSG00000118849	5918	1088	28	652	18
CD151	6.86297e-05	0.00224087	-0.410206	n	ENSG00000177697	977	28923	357	8181	103
MCM3	7.07329e-05	0.00230054	-0.547532	n	ENSG00000112118	4172	11944	185	4784	74
GRWD1	7.06337e-05	0.00230054	-0.532103	n	ENSG00000105447	83743	8874	150	4588	76
PLOD1	7.11933e-05	0.00231101	-0.676401	n	ENSG00000083444	5351	8580	89	4649	58
KTN1	7.15771e-05	0.00231896	-0.351573	n	ENSG00000126777	3895	60879	802	9550	115
CDC42EP5	7.18505e-05	0.0023233	0.724613	n	ENSG00000167617	148170	4429	108	2629	61
NOTCH3	7.20221e-05	0.00232435	-0.377157	n	ENSG00000074181	4854	46361	810	8519	108
ZBTB24	7.25695e-05	0.0023375	-1.01454	n	ENSG00000112365	9841	3139	30	2405	26
LOR	7.29921e-05	0.00233908	-0.843925	n			379058	1966	9793	100
RNF141	7.30393e-05	0.00233908	-0.370026	n	ENSG00000110315	50862	24514	404	6291	99
LILRB2	7.30102e-05	0.00233908	1.05808	n	ENSG00000131042	10288	2485	57	1740	35
GEMIN4	7.36505e-05	0.00235413	-0.629862	n	ENSG00000179409	50628	6546	100	3626	62
SLC5A3	7.38439e-05	0.0023558	-0.839098	n	ENSG00000198743	6526	5111	52	3345	35
ZDHHC23	7.50749e-05	0.0023905	-1.77676	n	ENSG00000184307	254887	1265	8	1065	8
ADSL	7.53878e-05	0.0023959	-0.61558	n	ENSG00000239900	158	7871	102	4223	54
PMS1	7.59218e-05	0.00240371	-1.12152	n	ENSG00000064933	5378	2707	25	2017	21
AHNAK2	7.58968e-05	0.00240371	-0.352838	n	ENSG00000185567	113146	66617	1024	9006	115
RPL36	7.67502e-05	0.00242533	-0.182237	n	ENSG00000130255	25873	1062519	18316	12836	121
KRT2	7.71392e-05	0.00243302	-0.694088	n	ENSG00000172867	3849	909060	9148	11751	111
NBL1	7.78628e-05	0.00245121	-0.368058	n	ENSG00000158747	4681	38276	581	8614	114
NISCH	7.93669e-05	0.00249385	-0.436588	n	ENSG00000010322	11188	16395	250	6296	89
HTRA3	8.10855e-05	0.00254307	-1.60816	n	ENSG00000170801	94031	5877	16	3209	15
DDIT4	8.24482e-05	0.00257612	0.474655	n	ENSG00000168209	54541	13773	365	5423	96
FLVCR2	8.30381e-05	0.0025897	0.658929	n	ENSG00000119686	55640	3581	136	2224	60
PAICS	8.50588e-05	0.00264284	-0.435172	n	ENSG00000128050	10606	18230	285	5710	92
STARD10	8.49192e-05	0.00264284	-0.373109	n	ENSG00000214530	10809	25012	410	6500	104
ANXA4	8.54649e-05	0.00265052	-0.396913	n	ENSG00000196975	307	23800	332	6960	104
TAGLN2	8.61283e-05	0.00266614	-0.259321	n	ENSG00000158710	8407	169000	2957	11084	121
CTDNEP1	8.63037e-05	0.00266663	-0.312093	n	ENSG00000175826	23399	29855	538	7744	107
RNF222	8.64832e-05	0.00266723	0.707169	n	ENSG00000189051	643904	3178	146	1604	60
DDX17	8.72062e-05	0.00268457	-0.314086	n	ENSG00000100201	10521	57004	926	9830	116
MGLL	8.93065e-05	0.00273912	-0.568263	n	ENSG00000074416	11343	13072	141	6270	74
SMG1	8.92809e-05	0.00273912	-0.464465	n	ENSG00000157106	23049	15671	224	6460	95
MAP4	8.9714e-05	0.00274657	-0.327335	n	ENSG00000047849	4134	33069	536	8452	106
GPC1	9.07258e-05	0.00277245	-0.379478	n	ENSG00000063660	2817	31552	529	7144	108
INSIG2	9.19169e-05	0.0027986	-0.766894	n	ENSG00000125629	51141	5588	60	3399	40
IGFBP2	9.18768e-05	0.0027986	-0.971172	n	ENSG00000115457	3485	8973	79	3488	34
KIFC2	9.2375e-05	0.00280232	-0.551593	n	ENSG00000167702	90990	11265	181	4623	75
FCGBP	9.23563e-05	0.00280232	0.562874	n	ENSG00000275395	8857	19779	657	4718	85
SLCO3A1	9.25517e-05	0.00280259	-0.735656	n	ENSG00000176463	28232	6967	70	4164	48
COL17A1	9.4231e-05	0.00284312	-0.440055	n	ENSG00000065618	1308	129754	1859	9106	114
WNK1	9.41303e-05	0.00284312	-0.369814	n	ENSG00000060237	65125	32161	444	8142	101
VMP1	9.538e-05	0.00287259	0.292402	n	ENSG00000062716	81671	31754	874	7782	111
MYH9	9.56064e-05	0.00287422	-0.268617	n	ENSG00000100345	4627	101479	1702	10443	121
MYCL	9.70429e-05	0.00291216	-0.675318	n	ENSG00000116990	4610	6671	95	3264	49
NAB1	9.82372e-05	0.00294271	-0.496823	n	ENSG00000138386	4664	14533	207	5418	76
ACSS1	9.84686e-05	0.00294435	-1.13016	n	ENSG00000154930	84532	2872	24	2153	17
TANK	9.89953e-05	0.00295481	0.385888	n	ENSG00000136560	10010	14142	357	5830	100
ARPC4	9.93642e-05	0.00296052	-0.309787	n	ENSG00000241553	10093	42865	784	8940	112
SAA1	0.000100928	0.00300174	0.771498	n	ENSG00000173432	6288	11256	314	2951	89
IGFL2	0.000102493	0.00304286	-1.13781	n	ENSG00000204866	147920	14409	94	2889	26
DEGS1	0.000103277	0.00304988	-0.302179	n	ENSG00000143753	8560	139263	2549	9497	118
RTN4	0.000103104	0.00304988	-0.256666	n	ENSG00000115310	57142	126046	2076	10929	120
TNFAIP2	0.000102957	0.00304988	0.447319	n	ENSG00000185215	7127	17316	479	6450	109
PTPN21	0.000103476	0.00305035	-0.823296	n	ENSG00000070778	11099	5446	56	3083	39
LTB4R	0.000104402	0.00307223	-0.390502	n	ENSG00000213903	1241	26985	607	6189	103
PMEL	0.000104808	0.00307873	-0.544676	n	ENSG00000185664	6490	41871	558	6687	102
SKI	0.000105897	0.003102	-0.675485	n	ENSG00000157933	6497	7480	91	4462	53
ITPRIPL2	0.000105972	0.003102	-0.608962	n	ENSG00000205730	162073	12594	124	6042	68
GPR68	0.000108307	0.00316481	0.536777	n	ENSG00000119714	8111	5596	191	3304	83
CASP5	0.000108983	0.00317898	2.03476	n	ENSG00000137757	838	154	17	143	14
IL17C	0.000109499	0.00318847	2.40696	n	ENSG00000124391	27189	118	18	71	10
LIMA1	0.000109853	0.00319057	-0.437888	n	ENSG00000050405	51474	21334	298	6979	98
KLF13	0.000109954	0.00319057	-0.418071	n	ENSG00000169926	51621	21984	292	7205	95
KLF5	0.000110546	0.0032022	-0.373327	n	ENSG00000102554	688	100193	1841	8326	114
S100A8	0.000112397	0.00324793	0.560837	n	ENSG00000143546	6279	7846682	341881	11938	121
LMF2	0.000112515	0.00324793	-0.481824	n	ENSG00000100258	91289	14649	192	6072	75
PHGDH	0.000113538	0.00326055	-0.407352	n	ENSG00000092621	26227	28526	535	6413	99
ZNF273	0.000113491	0.00326055	-0.880106	n	ENSG00000198039	10793	5232	53	2850	36
MS4A1	0.000113447	0.00326055	1.91939	n	ENSG00000156738	931	857	22	554	9
BCL11B	0.000114163	0.00327286	-0.507018	n	ENSG00000127152	64919	15512	201	5887	83
RNF187	0.000114549	0.00327831	-0.319047	n	ENSG00000168159	149603	30374	565	7562	107
GPR183	0.000115293	0.00329396	0.847289	n	ENSG00000169508	1880	4251	88	2566	48
COL27A1	0.000116041	0.00330966	-0.600797	n	ENSG00000196739	85301	8722	121	4235	57
FAH	0.000116841	0.00332629	-1.1128	n	ENSG00000103876	2184	2824	23	2166	20
PAXBP1	0.000117023	0.00332629	-0.714982	n	ENSG00000159086	94104	5589	68	3564	44
AKIRIN2	0.00011789	0.00334523	0.429593	n	ENSG00000135334	55122	9353	314	4437	91
OSBPL5	0.00011883	0.00336617	-0.643204	n	ENSG00000021762	114879	6886	85	4089	53
SLC46A2	0.000120133	0.00339733	-1.51068	n	ENSG00000119457	57864	3684	18	1488	12
TRIM47	0.000121406	0.00342752	-0.520631	n	ENSG00000132481	91107	14311	174	5817	79
AOPEP	0.000121647	0.0034285	-0.350292	n	ENSG00000148120	84909	35268	588	7203	103
ILF3	0.000122553	0.00344823	-0.326344	n	ENSG00000129351	3609	31244	580	7675	109
ELF1	0.000123777	0.0034768	-0.493698	n	ENSG00000120690	1997	12509	158	5765	73
RBCK1	0.000124889	0.00350214	-0.388393	n	ENSG00000125826	10616	19179	291	6711	94
C1orf21	0.000125934	0.00352022	-0.326462	n	ENSG00000116667	81563	33256	571	7396	101
PDLIM1	0.000125956	0.00352022	-0.336203	n	ENSG00000107438	9124	48178	742	8452	106
EMP3	0.000126497	0.00352944	-0.578887	n	ENSG00000142227	2014	34221	243	8370	78
SELENOO	0.000127872	0.00356186	-0.5326	n	ENSG00000073169	83642	8360	135	4537	77
ESPN	0.000129318	0.00359611	-0.972413	n	ENSG00000187017	83715	3971	39	2383	31
MTSS1	0.000130065	0.00360488	-0.447956	n	ENSG00000170873	9788	15689	254	5501	91
ALDH3A2	0.000129974	0.00360488	-0.40259	n	ENSG00000072210	224	42158	651	7626	103
CADM4	0.000130631	0.00361456	-0.961345	n	ENSG00000105767	199731	3068	34	2231	27
TLE1	0.000132311	0.00365497	-0.730448	n	ENSG00000196781	7088	6282	66	3636	47
ELK3	0.000133216	0.0036739	0.537998	n	ENSG00000111145	2004	8997	186	5057	82
MPZL3	0.000135349	0.0037258	0.427133	n	ENSG00000160588	196264	13134	473	4272	89
TSPAN14	0.000135545	0.0037258	-0.477792	n	ENSG00000108219	81619	13434	183	6003	83
CCL21	0.00013679	0.00375385	-1.59799	n	ENSG00000137077	6366	29615	84	4930	33
UBA1	0.000138015	0.00378126	-0.285184	n	ENSG00000130985	7317	37995	743	8284	109
LGALS7B	0.000138639	0.00379213	-0.444263	n	ENSG00000178934	653499	734219	12286	11040	120
ENO1	0.000140131	0.00382039	-0.233626	n	ENSG00000074800	2023	256989	4481	11540	121
CPM	0.00013991	0.00382039	-0.601523	n	ENSG00000135678	1368	16417	182	5523	73
ABLIM1	0.000141094	0.00384039	-0.333724	n	ENSG00000099204	3983	37199	673	7800	114
MXD4	0.000142215	0.00385205	-0.433454	n	ENSG00000123933	10608	17861	229	6778	86
PTGES	0.000141853	0.00385205	-0.48642	n	ENSG00000148344	9536	12595	207	5177	90
KRT6C	0.000142189	0.00385205	-0.793246	n	ENSG00000170465	286887	757073	13285	9482	112
ECH1	0.00014249	0.00385323	-0.366704	n	ENSG00000104823	1891	26762	386	7446	103
IL34	0.000143572	0.00387622	-1.42575	n	ENSG00000157368	146433	2937	14	2106	11
TTC37	0.000144444	0.00389346	-0.414382	n	ENSG00000198677	9652	18813	263	6471	87
RHOB	0.000145035	0.00389872	-0.551858	n	ENSG00000143878	388	17545	188	6439	84
LMO7	0.000145107	0.00389872	0.498321	n	ENSG00000136153	4008	9510	298	3748	85
ZFAND5	0.000145756	0.00390986	0.330679	n	ENSG00000107372	7763	24640	580	7731	108
HNRNPDL	0.000150336	0.00402626	-0.301381	n	ENSG00000152795	9987	54040	859	9077	117
IGFL1	0.00015068	0.004029	-1.02578	n	ENSG00000188293	374918	71840	440	5175	77
CNBP	0.000153052	0.00408588	-0.225933	n	ENSG00000169714	7555	95451	1705	9841	121
OLFML2A	0.000154083	0.00410684	-0.908072	n	ENSG00000185585	169611	6775	44	3966	32
FAT1	0.000157036	0.00417887	-0.434483	n	ENSG00000083857	2195	16392	280	5607	89
LIPH	0.000158011	0.0041981	0.971506	n	ENSG00000163898	200879	1141	67	891	39
CYP26B1	0.000160708	0.00426297	-0.799435	n	ENSG00000003137	56603	7383	67	3846	43
THY1	0.000161522	0.00427778	-0.963618	n	ENSG00000154096	7070	22888	93	6324	37
FURIN	0.000163504	0.00432339	0.297323	n	ENSG00000140564	5045	30351	1055	7093	109
NUDT8	0.000164736	0.00434909	-0.444377	n	ENSG00000167799	254552	14860	236	4869	84
MGST3	0.000166855	0.0043934	-0.376219	n	ENSG00000143198	4259	35080	430	7985	96
PPIG	0.000166941	0.0043934	-0.46769	n	ENSG00000138398	9360	18116	214	7138	85
ACPP	0.000168546	0.00442864	0.445164	n			11278	377	3763	89
SERPINH1	0.00016919	0.00443858	-0.602357	n	ENSG00000149257	871	19550	176	6588	75
SLC35F6	0.000169663	0.00444401	-0.485696	n	ENSG00000213699	54978	11676	171	5456	82
PPP2R5C	0.000170721	0.0044647	-0.310034	n	ENSG00000078304	5527	32327	493	7939	106
IGSF8	0.000171516	0.00447848	-0.449947	n	ENSG00000162729	93185	13181	233	5074	82
DHX15	0.000173218	0.00449477	-0.344233	n	ENSG00000109606	1665	24720	427	6797	101
PSME3	0.000172714	0.00449477	-0.35953	n	ENSG00000131467	10197	18561	355	6007	93
CCDC47	0.000172969	0.00449477	-0.345837	n	ENSG00000108588	57003	24044	420	6765	105
CEACAM6	0.000173204	0.00449477	1.16792	n	ENSG00000086548	4680	1542	77	766	30
S100A9	0.000173573	0.00449699	0.560214	n	ENSG00000163220	6280	5918805	248740	11882	121
PKM	0.000174042	0.00450215	-0.245512	n	ENSG00000067225	5315	175280	3120	10783	121
SELENOK	0.000176189	0.00454361	0.302211	n	ENSG00000113811	58515	25086	624	6893	108
CPNE3	0.000175978	0.00454361	-0.408467	n	ENSG00000085719	8895	19829	286	6808	98
PPP1R14B	0.000178136	0.00458673	-0.262211	n	ENSG00000173457	26472	69282	1112	8788	115
PHLDA2	0.000178855	0.00459815	0.424499	n	ENSG00000181649	7262	13752	435	4457	88
TREX2	0.000179604	0.00460322	1.17694	n	ENSG00000183479	11219	1093	53	617	27
STX16	0.000179381	0.00460322	-0.4707	n	ENSG00000124222	8675	11531	171	5481	79
DPP4	0.000179884	0.00460332	-1.02322	n	ENSG00000197635	1803	4714	33	2882	24
VWA5A	0.000180507	0.00460805	-0.77383	n	ENSG00000110002	4013	5405	52	3517	35
DSG1	0.000180621	0.00460805	-0.373796	n	ENSG00000134760	1828	455744	7621	11173	118
NRIP1	0.00018332	0.00466975	0.492488	n	ENSG00000180530	8204	6334	228	3775	84
KIAA1671	0.000186085	0.00473297	-0.585695	n	ENSG00000197077	85379	9973	115	4767	56
KRI1	0.000195315	0.00496016	-0.538192	n	ENSG00000129347	65095	8697	124	4524	65
MORF4L1	0.000195977	0.00496942	-0.260414	n	ENSG00000185787	10933	55409	900	9650	114
EFNB2	0.000196592	0.00497744	-0.818334	n	ENSG00000125266	1948	6516	53	3533	39
KDM1A	0.000199206	0.00502981	-0.461066	n	ENSG00000004487	23028	10689	181	4853	81
ACKR2	0.000199263	0.00502981	0.849973	n	ENSG00000144648	1238	1335	95	956	41
ALDH3A1	0.000200049	0.00504203	-0.540816	n	ENSG00000108602	218	16299	250	4728	78
CCNL2	0.000200475	0.00504514	-0.34623	n	ENSG00000221978	81669	24911	430	7220	105
IMPDH2	0.000203571	0.00511533	-0.290247	n	ENSG00000178035	3615	53189	961	8737	113
CD109	0.000203883	0.00511547	-0.495666	n	ENSG00000156535	135228	16720	208	6083	84
ACAD8	0.00020732	0.0051939	0.511929	n	ENSG00000151498	27034	6767	210	3563	76
ASPN	0.000209137	0.00523156	-1.43731	n	ENSG00000106819	54829	3746	18	2163	15
ZMAT3	0.000209855	0.00524166	-0.677783	n	ENSG00000172667	64393	7182	72	4324	48
BORCS5	0.000212544	0.0053009	0.627308	n	ENSG00000165714	118426	2903	126	2107	63
BST2	0.000214552	0.00534297	-0.723772	n	ENSG00000130303	684	23334	200	5863	76
ARHGAP29	0.000222903	0.00553994	-0.8875	n	ENSG00000137962	9411	7277	53	3735	31
GTF2I	0.000223457	0.00553994	-0.269204	n	ENSG00000263001	2969	56913	1016	9048	116
DEDD2	0.000223312	0.00553994	0.438167	n	ENSG00000160570	162989	8092	249	4310	83
EEF2KMT	0.000224115	0.005548	-0.688106	n	ENSG00000118894	196483	4679	67	2900	47
COL5A2	0.00022628	0.00558503	-0.757121	n	ENSG00000204262	1290	16828	115	6045	53
SERPINA9	0.000226054	0.00558503	2.05423	n	ENSG00000170054	327657	270	27	156	9
MTX3	0.000230169	0.00567263	-0.826475	n	ENSG00000177034	345778	4182	43	2923	36
HS6ST1	0.000230808	0.00568	0.404134	n	ENSG00000136720	9394	9837	304	5014	95
ATP5IF1	0.000232099	0.00570334	-0.224114	n	ENSG00000130770	93974	81455	1426	9236	117
ELOVL7	0.000233555	0.00572005	0.372104	n	ENSG00000164181	79993	22730	714	5360	103
OPTN	0.000233319	0.00572005	-0.337397	n	ENSG00000123240	10133	28935	415	8292	102
MAPK1IP1L	0.000233807	0.00572005	-0.355075	n	ENSG00000168175	93487	20532	328	6804	102
PNP	0.000235325	0.00574875	0.333022	n	ENSG00000198805	4860	20670	651	5698	110
GJB6	0.000235775	0.00575133	0.379926	n	ENSG00000121742	10804	95708	3717	7509	117
RHOC	0.000237219	0.0057781	-0.409171	n	ENSG00000155366	389	30991	347	8299	99
PLEKHA1	0.000237994	0.00578853	-0.42867	n	ENSG00000107679	59338	17124	243	6045	88
GLMP	0.000244726	0.00594359	-0.592263	n	ENSG00000198715	112770	8177	96	4650	55
MFGE8	0.000250219	0.00606818	-0.422809	n	ENSG00000140545	4240	25541	308	8048	94
SNRNP70	0.000251789	0.00609739	-0.336515	n	ENSG00000104852	6625	27645	452	7871	109
ITPRID2	0.000253104	0.00612034	-0.377422	n	ENSG00000138434	6744	33231	478	7402	109
ARID1B	0.000258904	0.00625154	-0.423544	n	ENSG00000049618	57492	19562	266	7153	91
TAF15	0.000260931	0.00629138	-0.436436	n	ENSG00000270647	8148	15093	222	6059	83
SLC35A4	0.000262016	0.00630842	-0.34083	n	ENSG00000176087	113829	19151	363	6501	100
LMAN1	0.000263546	0.00632264	-0.405977	n	ENSG00000074695	3998	15928	237	6239	87
TLE5	0.000263743	0.00632264	-0.263646	n	ENSG00000104964	166	63587	965	10061	115
LILRB1	0.000263595	0.00632264	2.05329	n	ENSG00000104972	10859	453	13	405	10
CSF2	0.000266495	0.00637944	2.56052	n	ENSG00000164400	1437	187	10	154	5
CAPNS1	0.000268052	0.00640752	-0.345704	n	ENSG00000126247	826	40203	500	9003	107
SOD1	0.000268842	0.00641721	-0.308853	n	ENSG00000142168	6647	44984	606	8865	107
MARVELD1	0.000271788	0.0064598	-0.63807	n	ENSG00000155254	83742	9311	87	4954	52
ZFP36	0.000271709	0.0064598	0.319819	n	ENSG00000128016	7538	26030	735	6925	114
EIF3L	0.000271453	0.0064598	-0.245946	n	ENSG00000100129	51386	80298	1391	9813	113
MYL9	0.00027782	0.00659378	-0.790868	n	ENSG00000101335	10398	34380	164	7977	72
RAB3GAP1	0.000278711	0.00659616	-0.438828	n	ENSG00000115839	22930	11658	177	5406	74
TMTC3	0.000278358	0.00659616	-0.467154	n	ENSG00000139324	160418	12083	190	4948	77
SCN2A	0.0002796	0.00659878	1.85834	n	ENSG00000136531	6326	209	17	193	12
MT1E	0.000279613	0.00659878	-0.378682	n	ENSG00000169715	4493	79712	1021	8699	104
CAMK1D	0.000286298	0.00674702	-0.50201	n	ENSG00000183049	57118	12046	157	5509	67
ARL4D	0.000287157	0.00675772	-0.487845	n	ENSG00000175906	379	9728	173	3899	75
CRLF1	0.000287661	0.00676003	-0.739759	n	ENSG00000006016	9244	8076	87	3713	38
PHLDA3	0.000290157	0.006771	-0.351765	n	ENSG00000174307	23612	21259	407	6761	98
REL	0.0002894	0.006771	0.421684	n	ENSG00000162924	5966	11585	316	5414	83
OCLN	0.000289694	0.006771	0.518786	n	ENSG00000197822	100506658	5893	208	2977	78
NFIB	0.000290143	0.006771	-0.547586	n	ENSG00000147862	4781	21878	194	7615	84
ATG16L2	0.000289806	0.006771	-0.510222	n	ENSG00000168010	89849	9310	149	4261	70
DCTN1	0.000296589	0.00690296	-0.3763	n	ENSG00000204843	1639	16267	252	6546	96
C9orf16	0.000296639	0.00690296	0.220119	n	ENSG00000171159	79095	77117	1874	9466	118
SMAD3	0.000299398	0.00695746	-0.658098	n	ENSG00000166949	4088	5535	72	3545	41
FBXL5	0.000302438	0.00700858	-0.394448	n	ENSG00000118564	26234	16005	238	6084	88
MYZAP	0.000302393	0.00700858	0.818083	n	ENSG00000263155	100820829	2198	78	1460	41
FSTL1	0.000303843	0.00703138	-0.660914	n	ENSG00000163430	11167	28705	153	8516	73
PRPF38B	0.00030438	0.00703405	-0.446275	n	ENSG00000134186	55119	13862	192	6197	83
CLTB	0.000311974	0.00719581	-0.239941	n	ENSG00000175416	1212	95633	1821	9478	117
SLC1A6	0.000312243	0.00719581	-1.38926	n	ENSG00000105143	6511	2975	18	1490	12
EXOC6B	0.000313993	0.00720981	-0.553974	n	ENSG00000144036	23233	7047	113	3895	65
AK7	0.000314146	0.00720981	-3.43819	n	ENSG00000140057	122481	568	1	494	1
OSBPL1A	0.000313668	0.00720981	-0.690983	n	ENSG00000141447	114876	7081	69	4226	41
DECR2	0.00031514	0.00722268	-0.779336	n	ENSG00000242612	26063	4299	47	2871	39
COL14A1	0.000316612	0.00724646	-1.46571	n	ENSG00000187955	7373	6950	15	3796	13
HNRNPF	0.000317467	0.00725607	-0.257243	n	ENSG00000169813	3185	47325	884	8333	114
SERTAD1	0.000319029	0.0072818	0.37483	n	ENSG00000197019	29950	10438	355	4631	99
LOXL1	0.000321884	0.00733693	0.65775	n	ENSG00000129038	4016	4830	110	3064	63
CPNE1	0.00032245	0.0073398	-0.406146	n	ENSG00000214078	8904	16296	240	6210	91
PLIN5	0.000323444	0.00735241	0.81145	n	ENSG00000214456	440503	2846	122	1342	51
FXYD3	0.000325455	0.00738805	-0.47448	n	ENSG00000089356	5349	43791	514	6201	95
PTAFR	0.000326948	0.00741023	0.585518	n	ENSG00000169403	5724	5070	142	3170	65
CREG1	0.00032732	0.00741023	0.291071	n	ENSG00000143162	8804	45817	1212	8136	116
PRKDC	0.000329882	0.00743815	-0.372549	n	ENSG00000253729	5591	19216	334	6413	103
STRA6	0.000329891	0.00743815	1.92116	n	ENSG00000137868	64220	218	18	166	14
EPN3	0.000329358	0.00743815	0.44986	n	ENSG00000049283	55040	8769	326	3539	90
BSG	0.000336423	0.00757518	-0.271813	n	ENSG00000172270	682	54479	923	9084	113
CALD1	0.000338077	0.00760217	-0.489568	n	ENSG00000122786	800	28334	242	8837	85
RAI14	0.000340319	0.00763201	-1.10638	n	ENSG00000039560	26064	4162	24	2868	17
COL5A3	0.000340075	0.00763201	-0.611668	n	ENSG00000080573	50509	10316	112	4946	60
UNC93B1	0.000341998	0.00765939	-0.583253	n	ENSG00000110057	81622	9758	102	4998	63
PRSS8	0.000343042	0.00767245	0.348376	n	ENSG00000052344	5652	23594	805	5708	106
SPINT2	0.000344156	0.00768708	-0.225811	n	ENSG00000167642	10653	94724	1825	8974	119
PPP2R3B	0.000345552	0.00769763	-0.571574	n	ENSG00000167393	28227	6529	107	3577	61
CD276	0.000345108	0.00769763	-0.666607	n	ENSG00000103855	80381	8456	79	4631	52
GBP4	0.000346833	0.00771588	0.737119	n	ENSG00000162654	115361	5613	133	2950	56
POLR2A	0.000352512	0.00783177	-0.321357	n	ENSG00000181222	5430	25198	512	7052	107
TNFSF10	0.000353563	0.00784467	0.290148	n	ENSG00000121858	8743	43217	1177	8283	114
IGFBP5	0.000355601	0.00787942	-0.909117	n	ENSG00000115461	3488	22123	65	7323	35
SRGN	0.000359117	0.00793626	0.573764	n	ENSG00000122862	5552	21184	302	6334	91
PLIN3	0.000358902	0.00793626	-0.289074	n	ENSG00000105355	10226	37535	684	8068	114
UBE2E3	0.000361652	0.0079817	-0.343979	n	ENSG00000170035	10477	22531	377	6410	100
REEP5	0.000365363	0.00803695	-0.250246	n	ENSG00000129625	7905	44230	768	8455	114
UBE3C	0.0003656	0.00803695	-0.373817	n	ENSG00000009335	9690	15645	276	5646	99
AKAP13	0.00036493	0.00803695	-0.541164	n	ENSG00000170776	11214	12751	122	6500	66
DYNC1H1	0.000366732	0.00805121	-0.270292	n	ENSG00000197102	1778	37773	678	8711	111
SCARB1	0.000368413	0.00807748	-0.630061	n	ENSG00000073060	949	7196	82	4157	56
LCE2D	0.000370224	0.00810655	-0.894924	n	ENSG00000187223	353141	20930	139	3727	51
NUAK1	0.000372123	0.00813745	-0.845966	n	ENSG00000074590	9891	4774	47	3025	33
FAM171B	0.000373764	0.00816263	-3.4405	n	ENSG00000144369	165215	701	1	612	1
LCE6A	0.000378069	0.00824585	-1.149	n	ENSG00000235942	448835	7638	41	2181	24
TNF	0.00037927	0.00825047	1.01997	n	ENSG00000232810	7124	1408	46	1104	28
CAPNS2	0.000379205	0.00825047	-0.345374	n	ENSG00000256812	84290	28967	514	6060	101
GFPT2	0.000380965	0.00827483	1.1816	n	ENSG00000131459	9945	941	33	833	26
SLC38A5	0.000381492	0.00827483	-0.571927	n	ENSG00000017483	92745	7277	111	3714	65
CA12	0.000381877	0.00827483	-0.329199	n	ENSG00000074410	771	45768	810	7592	112
P3H4	0.000383311	0.00829513	-0.731071	n	ENSG00000141696	10609	4702	55	3150	35
UBE2G2	0.000386804	0.00835989	-0.394483	n	ENSG00000184787	7327	15247	235	6315	86
RHOU	0.000391782	0.00845651	0.903039	n	ENSG00000116574	58480	2042	55	1620	36
ORAI1	0.000393188	0.0084759	-0.410771	n	ENSG00000276045	84876	15035	217	6012	82
FBXW7	0.000396873	0.00853328	-0.452947	n	ENSG00000109670	55294	17870	254	5877	92
UNG	0.000396635	0.00853328	-0.534155	n	ENSG00000076248	7374	7427	121	3825	66
LDHA	0.000397845	0.00854317	-0.205826	n	ENSG00000134333	3939	260311	4770	11367	119
RNH1	0.00040034	0.00858569	-0.219142	n	ENSG00000023191	6050	75114	1424	9825	117
VKORC1L1	0.000402344	0.00861761	-0.553857	n	ENSG00000196715	154807	7960	107	4229	64
PLEKHF2	0.000406133	0.00868761	-0.453169	n	ENSG00000175895	79666	10169	163	4570	76
VIPR1	0.00040855	0.0087226	0.443997	n	ENSG00000114812	7433	6730	292	3280	84
NDUFA11	0.000408815	0.0087226	-0.22951	n	ENSG00000174886	126328	69890	1158	9424	115
ZBTB4	0.000409991	0.00873653	-0.567372	n	ENSG00000174282	57659	8386	97	4882	57
PTPRZ1	0.000411205	0.00875122	-0.425472	n	ENSG00000106278	5803	15704	263	4949	92
SPG21	0.000413238	0.00878328	-0.361812	n	ENSG00000090487	51324	17898	284	6152	91
CYP4F12	0.000417937	0.00887186	-0.572506	n	ENSG00000186204	66002	7137	111	3529	53
CLEC1A	0.000423804	0.00898497	-23.5847	n	ENSG00000150048	51267	511	0	477	0
ANKRD35	0.000426136	0.00902295	-0.448946	n	ENSG00000198483	148741	11729	231	4524	83
OXCT1	0.000427783	0.00902739	-0.390653	n	ENSG00000083720	5019	14432	253	4934	90
CAV1	0.000427599	0.00902739	-0.423574	n	ENSG00000105974	857	43078	451	9212	98
TMC6	0.000427969	0.00902739	-0.59109	n	ENSG00000141524	11322	8957	95	4582	60
HES5	0.00043244	0.00911017	-0.960037	n	ENSG00000197921	388585	2105	33	1447	21
ELMO3	0.000435486	0.00916277	-0.453107	n	ENSG00000102890	79767	9316	169	4317	81
DEAF1	0.000436304	0.00916842	-0.53691	n	ENSG00000177030	10522	7072	107	4065	62
MAP3K14	0.000441573	0.00926748	-0.698237	n	ENSG00000006062	9020	5570	64	3358	47
SUB1	0.000443322	0.00929249	0.207202	n	ENSG00000113387	10923	118409	3028	9724	121
TMEM39B	0.000451702	0.00936353	-0.761255	n	ENSG00000121775	55116	3573	48	2573	36
SERBP1	0.00045485	0.00936353	-0.199516	n	ENSG00000142864	26135	119219	2232	10312	120
AL445524.2	0.000452906	0.00936353	0.466272	n			13759	447	3388	79
SLC30A6	0.000455089	0.00936353	-0.655384	n	ENSG00000152683	55676	4850	67	3137	44
ANKRD33B	0.00045243	0.00936353	-1.70795	n	ENSG00000164236	651746	2029	8	1432	8
MORC4	0.000449534	0.00936353	-0.647741	n	ENSG00000133131	79710	4963	69	3134	44
SNCG	0.000453915	0.00936353	-2.42172	n	ENSG00000173267	6623	1876	3	1412	3
SFXN3	0.000452978	0.00936353	-0.599844	n	ENSG00000107819	81855	9061	90	4922	54
CKAP4	0.000451699	0.00936353	0.248069	n	ENSG00000136026	10970	50613	1604	8163	118
TDRD3	0.00045021	0.00936353	-0.720061	n	ENSG00000083544	81550	4608	54	3099	38
MBIP	0.000454898	0.00936353	-0.629158	n	ENSG00000151332	51562	5790	74	3393	50
AL049839.2	0.000451206	0.00936353	2.06495	n			172	20	120	9
CFD	0.000450357	0.00936353	-0.608635	n	ENSG00000197766	1675	52358	276	9823	77
CIRBP	0.000450643	0.00936353	-0.257946	n	ENSG00000099622	1153	68416	1053	9966	119
GSTT2B	0.000455129	0.00936353	-1.12157	n	ENSG00000133433	653689	3993	31	1926	27
ZNF696	0.000457828	0.0093959	-1.52834	n	ENSG00000185730	79943	1263	9	1080	9
ZNF91	0.000457588	0.0093959	-0.791742	n	ENSG00000167232	7644	5013	45	3385	39
TRAPPC12	0.000460169	0.00943234	-0.466929	n	ENSG00000171853	51112	9379	140	4762	72
VASN	0.000461312	0.00944416	0.514872	n	ENSG00000168140	114990	7130	203	4135	71
TOR3A	0.000464517	0.00949812	-0.5872	n	ENSG00000186283	64222	6160	85	3757	58
EDC4	0.000465226	0.00950097	-0.469095	n	ENSG00000038358	23644	9403	141	4842	75
ALG6	0.000467736	0.00954056	-0.665649	n	ENSG00000088035	29929	4570	63	2954	45
NTRK2	0.000468467	0.0095438	-1.35773	n	ENSG00000148053	4915	4336	16	2803	13
DAG1	0.00047018	0.00956701	-0.378833	n	ENSG00000173402	1605	16185	250	6174	85
MXD1	0.000471323	0.0095786	0.450214	n	ENSG00000059728	4084	8223	296	3494	75
AMPD2	0.000472184	0.00958441	-0.61536	n	ENSG00000116337	271	5806	76	3685	49
ADRB2	0.0004739	0.00960757	-1.48392	n	ENSG00000169252	154	2038	11	1437	10
PTPN13	0.000476155	0.00964156	-0.355137	n	ENSG00000163629	5783	22728	387	6133	96
FAT2	0.00048122	0.00973231	-0.378039	n	ENSG00000086570	2196	16791	330	5127	90
G3BP2	0.000484334	0.00978342	-0.402017	n	ENSG00000138757	9908	15271	214	6182	83
FPR1	0.000485382	0.00979275	1.12554	n	ENSG00000171051	2357	1140	40	886	26
CD55	0.000486099	0.00979536	0.36464	n	ENSG00000196352	1604	18927	474	6591	101
RBL2	0.000490569	0.00987351	-0.484666	n	ENSG00000103479	5934	11365	139	5609	68
TIFA	0.000491405	0.00987843	-0.728083	n	ENSG00000145365	92610	4311	53	2739	35
TBCB	0.000495173	0.0099422	-0.383268	n	ENSG00000105254	1155	17858	252	6536	87
GRHL3	0.000498411	0.00994736	0.335388	n	ENSG00000158055	57822	17683	590	4623	100
NKTR	0.000497233	0.00994736	-0.458724	n	ENSG00000114857	4820	16015	188	6871	84
KIAA1109	0.000498186	0.00994736	-0.585786	n	ENSG00000138688	84162	7217	85	4446	55
ZNF706	0.000497824	0.00994736	-0.231718	n	ENSG00000120963	51123	67745	1248	8408	116
HELZ2	0.000496158	0.00994736	0.400996	n	ENSG00000130589	85441	10292	344	4490	100
SUMF1	0.00050092	0.00998547	-0.465367	n	ENSG00000144455	285362	9238	145	4527	75
PGAM2	0.000503942	0.0100337	2.73016	n	ENSG00000164708	5224	91	9	81	8
KLF8	0.000510291	0.010148	-0.641652	n	ENSG00000102349	11279	5693	77	3323	51
SEC23B	0.00051207	0.0101713	0.362866	n	ENSG00000101310	10483	10652	326	4636	94
HSPB8	0.00051284	0.0101745	0.460244	n	ENSG00000152137	26353	9243	287	3475	76
GGCT	0.000513922	0.0101801	-0.325092	n	ENSG00000006625	79017	56842	943	7337	109
ELMOD1	0.000514341	0.0101801	-1.05142	n	ENSG00000110675	55531	5147	36	1887	19
SCNN1B	0.000518012	0.0102406	0.566627	n	ENSG00000168447	6338	4890	167	2478	60
TRIP6	0.000523109	0.0103291	-0.312408	n	ENSG00000087077	7205	27018	465	7217	105
KIF16B	0.000524614	0.0103466	-0.725667	n	ENSG00000089177	55614	4617	51	3062	40
LSS	0.000525349	0.0103488	-0.466884	n	ENSG00000160285	4047	10458	163	4748	73
ST7	0.000527216	0.0103733	-0.82298	n	ENSG00000004866	7982	3426	38	2468	31
HILPDA	0.000534084	0.0104961	0.647422	n	ENSG00000135245	29923	4440	126	2510	57
H1-10	0.000535413	0.0104975	-0.318895	n			35455	496	8178	101
PCSK7	0.00053482	0.0104975	-0.418701	n	ENSG00000160613	9159	13667	197	6110	86
ELP6	0.000556763	0.0109033	-0.597419	n	ENSG00000163832	54859	5406	77	3397	50
LSP1	0.000557523	0.0109054	-0.531761	n	ENSG00000130592	4046	29882	234	7661	77
TDP2	0.000559266	0.0109139	0.349721	n	ENSG00000111802	51567	14022	400	5259	99
MPP7	0.000558761	0.0109139	-0.376807	n	ENSG00000150054	143098	19003	317	5424	93
LCLAT1	0.000562047	0.0109298	-0.800291	n	ENSG00000172954	253558	3436	41	2430	31
RIN1	0.000561439	0.0109298	-0.483373	n	ENSG00000174791	9610	8590	141	4179	77
TTLL12	0.000561636	0.0109298	-0.337724	n	ENSG00000100304	23170	17009	362	5647	99
PDCD11	0.000566357	0.0110008	-0.466503	n	ENSG00000148843	22984	8372	148	4331	74
IRX3	0.000573416	0.0111249	-0.406976	n	ENSG00000177508	79191	21398	325	5817	88
HLA-DQA2	0.000574542	0.0111338	0.760122	n			8383	165	2924	59
DLG1	0.000576591	0.0111606	-0.40273	n	ENSG00000075711	1739	13650	213	5691	81
CENPP	0.000577524	0.0111657	-0.445944	n	ENSG00000188312	401541	14897	243	4540	69
HMOX1	0.000579117	0.0111813	0.489525	n	ENSG00000100292	3162	15370	447	4848	91
TOB2	0.000579674	0.0111813	-0.517785	n	ENSG00000183864	10766	9209	124	4820	70
HS3ST6	0.000582298	0.011219	-0.868305	n	ENSG00000162040	64711	7345	49	3013	29
ELF5	0.000587628	0.0113086	-1.78569	n	ENSG00000135374	2001	1550	8	884	6
ZC3HAV1	0.000593741	0.0114131	-0.416567	n	ENSG00000105939	56829	13341	199	5901	84
NOC2L	0.000595311	0.0114301	-0.380079	n	ENSG00000188976	26155	13739	238	5560	91
XPO6	0.000598145	0.0114713	-0.398531	n	ENSG00000169180	23214	13077	208	5581	85
RPL38	0.000600066	0.0114949	-0.171462	n	ENSG00000172809	6169	619846	10392	12415	121
AAMDC	0.000601608	0.0115113	-0.676479	n	ENSG00000087884	28971	5764	60	3630	42
AQP1	0.000606113	0.0115842	-0.648068	n	ENSG00000240583	358	38170	251	8466	77
NEFL	0.000610677	0.0116521	-23.9378	n	ENSG00000277586	4747	892	0	522	0
BCL3	0.000611061	0.0116521	0.372272	n	ENSG00000069399	602	11570	350	5133	103
COPRS	0.000612303	0.0116624	-0.473642	n	ENSG00000172301	55352	10034	137	4895	70
ME1	0.000613762	0.0116754	0.37802	n	ENSG00000065833	4199	17034	552	4978	104
DGKA	0.000614546	0.0116754	-0.40257	n	ENSG00000065357	1606	13525	226	5405	87
GOLGA8B	0.000615082	0.0116754	-0.655053	n	ENSG00000215252	440270	6691	71	3867	49
KMT2E	0.000618614	0.0117158	-0.453414	n	ENSG00000005483	55904	17125	191	7269	79
PPFIA1	0.000618362	0.0117158	-0.514903	n	ENSG00000131626	8500	7688	110	4362	68
HIBCH	0.000619535	0.0117199	-0.423835	n	ENSG00000198130	26275	13829	215	4908	83
TRAK1	0.000620251	0.0117202	0.359639	n	ENSG00000182606	22906	13002	353	5562	102
CBFA2T2	0.000621723	0.0117347	-0.763778	n	ENSG00000078699	9139	4075	45	2895	31
ALDH7A1	0.000625522	0.0117865	-0.36839	n	ENSG00000164904	501	16287	297	5542	99
PLA2G4F	0.000625881	0.0117865	-0.343707	n	ENSG00000168907	255189	22950	465	5634	106
WDR82	0.000635405	0.0119523	-0.347802	n	ENSG00000164091	80335	20644	323	7110	101
FILIP1L	0.00063872	0.0119877	-0.854087	n	ENSG00000168386	11259	6849	43	4114	30
ATP5F1D	0.000638034	0.0119877	-0.229826	n	ENSG00000099624	513	63039	1089	9120	113
CASP7	0.000640006	0.0119983	0.376635	n	ENSG00000165806	840	10746	330	4535	104
BGN	0.000643184	0.0120444	-0.69411	n	ENSG00000182492	633	20072	127	6666	65
CBX5	0.000644534	0.0120561	-0.444335	n	ENSG00000094916	23468	12091	176	5619	83
SERPINA1	0.000645629	0.0120631	0.798446	n	ENSG00000197249	5265	3316	76	2088	44
ITPRID1	0.000647504	0.0120846	1.81716	n	ENSG00000180347	223075	214	16	182	16
ACTN4	0.000652981	0.0121732	-0.252178	n	ENSG00000130402	81	88034	1574	10371	119
KLHL9	0.000666787	0.0124167	-0.695608	n	ENSG00000198642	55958	4933	53	3354	41
TIGD5	0.000667583	0.0124176	-0.676576	n	ENSG00000179886	84948	4151	58	2778	42
SLC7A6OS	0.000669011	0.0124303	-0.867573	n	ENSG00000103061	84138	2878	32	2230	27
CALM2	0.000670835	0.0124444	0.192572	n	ENSG00000143933	805	101105	2190	10492	118
OFD1	0.000671261	0.0124444	-0.564374	n	ENSG00000046651	8481	7480	92	4362	56
EPHB2	0.000672862	0.0124603	0.639173	n	ENSG00000133216	2048	2401	106	1720	67
GATM	0.000676236	0.0125089	-0.451276	n	ENSG00000171766	2628	19033	296	5324	86
DHX9	0.000682434	0.0126095	-0.376306	n	ENSG00000135829	1660	15955	246	6148	88
LAMC2	0.000688396	0.0127056	-0.81892	n	ENSG00000058085	3918	8504	70	3343	46
FRMD4A	0.00069344	0.0127846	-0.623814	n	ENSG00000151474	55691	6883	78	4005	52
SERPINB5	0.000696164	0.0128206	-0.298313	n	ENSG00000206075	5268	133272	2416	8570	117
TMEM131	0.000698999	0.0128583	-0.396686	n	ENSG00000075568	23505	13358	204	5673	93
DPYSL2	0.000699751	0.0128583	-0.526593	n	ENSG00000092964	1808	18073	141	7296	66
JAGN1	0.000700704	0.0128617	-0.387702	n	ENSG00000171135	84522	13521	213	5379	86
MTUS1	0.000701754	0.0128668	-0.51795	n	ENSG00000129422	57509	9684	120	4959	58
MAGI1	0.000704668	0.012906	-0.722064	n	ENSG00000151276	9223	5015	53	3222	38
MOV10	0.000707206	0.012914	-0.437895	n	ENSG00000155363	4343	10295	163	4960	78
COL3A1	0.000707426	0.012914	-0.632646	n	ENSG00000168542	1281	226724	1465	11574	114
MMP2	0.000707413	0.012914	-0.8256	n	ENSG00000087245	4313	40146	183	7891	71
CADM1	0.000710353	0.0129533	-0.719235	n	ENSG00000182985	23705	4928	57	3094	34
PLLP	0.000712483	0.0129779	-0.664049	n	ENSG00000102934	51090	6781	78	3280	41
IPMK	0.000714008	0.0129915	-0.872088	n	ENSG00000151151	253430	3110	33	2186	27
ATRX	0.000716634	0.0130251	-0.440758	n	ENSG00000085224	546	19405	208	7739	83
SAMD8	0.000718854	0.013037	0.569451	n	ENSG00000156671	142891	3706	116	2673	66
LGALS1	0.000718156	0.013037	-0.474983	n	ENSG00000100097	3956	152239	1012	11498	117
RNF217	0.000732965	0.0132641	-0.603455	n	ENSG00000146373	154214	6536	81	3718	51
EWSR1	0.000732474	0.0132641	-0.26072	n	ENSG00000182944	2130	34750	616	8068	113
PTHLH	0.000737593	0.0133334	-3.60262	n	ENSG00000087494	5744	901	1	551	1
ANXA8	0.000748177	0.0135101	-0.575475	n	ENSG00000265190	653145	11906	138	3738	59
ZMAT2	0.000751605	0.0135322	-0.325904	n	ENSG00000146007	153527	18598	307	6622	102
SPINK7	0.000751833	0.0135322	-2.06573	n	ENSG00000145879	84651	5335	13	1221	11
EID1	0.000751338	0.0135322	-0.377702	n	ENSG00000255302	23741	27264	293	8381	81
PCYOX1	0.000753978	0.0135562	-0.373523	n	ENSG00000116005	51449	17006	264	6534	94
RAB5B	0.000756775	0.0135918	-0.317676	n	ENSG00000111540	5869	23631	438	7042	108
GAN	0.000759028	0.0136176	-1.28042	n	ENSG00000261609	8139	2146	15	1408	12
TNPO2	0.000762412	0.0136636	-0.440526	n	ENSG00000105576	30000	9873	167	5009	79
HLA-E	0.000768329	0.0137434	0.195941	n			241000	5277	12159	121
TMEM123	0.000768508	0.0137434	0.213314	n	ENSG00000152558	114908	64147	1608	9041	119
OSBPL6	0.000769365	0.013744	-0.573482	n	ENSG00000079156	114880	6268	95	3285	60
IMPDH1	0.000772377	0.013783	-0.406393	n	ENSG00000106348	3614	13601	217	5339	84
ELOB	0.000774458	0.0138054	-0.211032	n	ENSG00000103363	6923	125229	2095	10489	118
PTPRF	0.000778399	0.0138608	-0.320265	n	ENSG00000142949	5792	49337	814	7995	113
PRKCH	0.000783647	0.0139394	0.410789	n	ENSG00000027075	5583	8929	245	4542	81
PTPN12	0.000789228	0.0140237	0.324983	n	ENSG00000127947	5782	16265	420	6386	105
ITGB6	0.000793597	0.0140863	-1.08933	n	ENSG00000115221	3694	2992	24	1698	20
NUCKS1	0.000801337	0.0142044	-0.295614	n	ENSG00000069275	64710	49690	679	9861	110
MTRNR2L12	0.000802803	0.0142044	-0.513121	n	ENSG00000269028	100463498	66427	740	8787	86
PRPF39	0.000802444	0.0142044	-0.595135	n	ENSG00000185246	55015	5968	81	3604	50
PLXNB1	0.000804712	0.0142231	-0.361012	n	ENSG00000164050	5364	18441	330	5711	95
SLC2A1	0.000813587	0.0143496	-0.268491	n	ENSG00000117394	6513	106844	2087	8713	118
SRSF6	0.000812789	0.0143496	-0.317963	n	ENSG00000124193	6431	22119	390	6999	100
CCDC6	0.000815047	0.0143601	-0.362894	n	ENSG00000108091	8030	17650	261	6238	91
IRF1	0.000816798	0.0143758	0.416511	n	ENSG00000125347	3659	18076	430	6048	98
DYRK1B	0.000829067	0.0145764	-0.737353	n	ENSG00000105204	9149	3749	45	2702	33
TYSND1	0.000834354	0.0146084	-0.49829	n	ENSG00000156521	219743	7326	116	4032	71
SINHCAF	0.000834392	0.0146084	-0.549516	n	ENSG00000139146	58516	6552	95	3700	55
ERP29	0.000833504	0.0146084	-0.2679	n	ENSG00000089248	10961	35106	631	8206	108
TCF4	0.000833457	0.0146084	-0.478117	n	ENSG00000196628	6925	26369	230	8414	77
TECR	0.000840298	0.0146964	-0.231196	n	ENSG00000099797	9524	55946	1059	8941	118
STARD7	0.000844463	0.0147129	-0.308876	n	ENSG00000084090	56910	24335	424	7194	101
FKBP5	0.000844252	0.0147129	-0.489462	n	ENSG00000096060	2289	18324	186	6371	78
LAMB1	0.000842287	0.0147129	-0.543576	n	ENSG00000091136	3912	12241	115	5612	66
NAA38	0.000845649	0.0147129	-0.26639	n	ENSG00000183011	84316	43469	707	8311	102
SNRPD2	0.000845243	0.0147129	-0.196834	n	ENSG00000125743	6633	100317	1664	9932	119
GAS1	0.000847679	0.0147328	-0.585215	n	ENSG00000180447	2619	11396	112	5207	48
SEC11C	0.000848683	0.0147349	0.281068	n	ENSG00000166562	90701	21356	575	6365	108
CSF2RB	0.000849889	0.0147405	0.640663	n	ENSG00000100368	1439	5605	114	3218	49
PTOV1	0.000852752	0.0147748	-0.347321	n	ENSG00000104960	53635	16653	270	6482	87
MFSD2A	0.000854921	0.014797	-0.399292	n	ENSG00000168389	84879	15655	302	4645	88
PCOLCE	0.000857044	0.0148184	-0.788357	n	ENSG00000106333	5118	20306	98	6494	47
ITSN2	0.000859995	0.0148541	0.324024	n	ENSG00000198399	50618	19870	536	6842	102
TNKS1BP1	0.000868537	0.0149861	-0.325388	n	ENSG00000149115	85456	18396	330	6499	107
TBL1XR1	0.000883062	0.015221	-0.377358	n	ENSG00000177565	79718	15893	230	6629	91
RCN1	0.000888791	0.0153039	-0.492205	n	ENSG00000049449	5954	13726	138	6357	63
EFNB1	0.000890166	0.0153118	-0.33814	n	ENSG00000090776	1947	18882	339	6117	92
WDR5	0.000892686	0.0153235	-0.4447	n	ENSG00000196363	11091	9059	153	4402	76
TMPRSS4	0.000892521	0.0153235	-0.558079	n	ENSG00000137648	56649	5808	119	2587	58
TSPAN3	0.000902469	0.0154755	-0.311794	n	ENSG00000140391	10099	27151	444	7458	102
ZNF662	0.000908534	0.0155635	0.49286	n	ENSG00000182983	389114	5025	190	2734	70
TGFBR2	0.000912496	0.0156154	-0.561851	n	ENSG00000163513	7048	15955	117	6818	63
RREB1	0.000916249	0.0156497	-0.411654	n	ENSG00000124782	6239	12163	203	5365	77
BEAN1	0.000916376	0.0156497	1.47956	n	ENSG00000166546	146227	470	20	401	15
MBD3	0.000917516	0.0156531	-0.351499	n	ENSG00000071655	53615	15846	278	6393	102
GNB1	0.000919795	0.015676	-0.258066	n	ENSG00000078369	2782	38969	592	8728	112
SOX5	0.000924033	0.0157321	-3.26632	n	ENSG00000134532	6660	686	1	597	1
NDRG1	0.00093234	0.0157783	-0.268994	n	ENSG00000104419	10397	69489	1274	9308	116
CERCAM	0.000932421	0.0157783	-1.18791	n	ENSG00000167123	51148	4098	18	2728	17
FBXW4	0.000932341	0.0157783	-0.471807	n	ENSG00000107829	6468	9468	128	5005	69
NHLRC3	0.000931517	0.0157783	-0.906225	n	ENSG00000188811	387921	3325	27	2619	25
MAFB	0.000931139	0.0157783	-0.330324	n	ENSG00000204103	9935	40384	612	8190	109
CEACAM1	0.000929672	0.0157783	1.21823	n	ENSG00000079385	634	634	34	474	23
ATP5MC2	0.000936427	0.0158301	-0.184774	n	ENSG00000135390	517	115224	2050	10385	120
AGO4	0.000937666	0.015835	-0.603656	n	ENSG00000134698	192670	5972	76	3606	46
PARD6G	0.000938864	0.0158392	-0.357376	n	ENSG00000178184	84552	16422	273	5185	92
NNMT	0.000943463	0.0159007	-0.807668	n	ENSG00000166741	4837	18135	77	6170	43
MYO7B	0.000945904	0.0159257	1.6322	n	ENSG00000169994	4648	273	19	226	13
SELENOP	0.000947022	0.0159285	-0.401104	n	ENSG00000250722	6414	54710	563	9689	88
PES1	0.000948063	0.0159299	-0.400048	n	ENSG00000100029	23481	11712	192	5251	81
CHST11	0.000956667	0.0160422	0.890206	n	ENSG00000171310	50515	1893	47	1520	35
MRTFB	0.000956043	0.0160422	-0.54448	n	ENSG00000186260	57496	7691	94	4418	55
TTC9	0.000959053	0.0160499	0.44951	n	ENSG00000133985	23508	5894	222	2938	79
CBX6	0.000959028	0.0160499	-0.79663	n	ENSG00000183741	23466	6850	43	4233	34
SRSF11	0.000963026	0.0161003	-0.287715	n	ENSG00000116754	9295	37611	571	9099	108
RPTOR	0.000964042	0.0161011	-0.728596	n	ENSG00000141564	57521	3800	49	2565	36
MAN2A1	0.000971549	0.0162103	-0.513564	n	ENSG00000112893	4124	7865	106	4252	59
SLC26A6	0.000976989	0.0162848	-0.902237	n	ENSG00000225697	65010	2606	29	1894	23
ASPH	0.000978512	0.0162939	-0.366342	n	ENSG00000198363	444	19147	255	7080	86
PDZK1IP1	0.000980153	0.0163049	0.257732	n	ENSG00000162366	10158	84442	2838	7883	118
COL5A1	0.000981645	0.0163135	-0.707984	n	ENSG00000130635	1289	15409	100	5943	56
RNPEPL1	0.00099127	0.0164571	-0.387731	n	ENSG00000142327	57140	14578	210	6243	80
TRMT6	0.000995044	0.0165033	0.472169	n	ENSG00000089195	51605	5142	158	3141	80
TMEM43	0.000996822	0.0165056	-0.33996	n	ENSG00000170876	79188	25390	372	7263	96
GNS	0.000999143	0.0165056	-0.48373	n	ENSG00000135677	2799	10199	117	5519	71
TRPV3	0.000998132	0.0165056	0.431076	n	ENSG00000167723	162514	6611	271	3064	88
ZNF224	0.000998268	0.0165056	-0.99896	n	ENSG00000267680	7767	2658	22	2089	20
C5orf30	0.00100322	0.0165566	-1.14074	n			1684	16	1385	13
PUM1	0.00100687	0.0166004	-0.321278	n	ENSG00000134644	9698	21414	345	7130	98
COMP	0.00100968	0.0166304	-0.946173	n	ENSG00000105664	1311	29841	181	5738	51
POLR2L	0.00101079	0.0166323	-0.205263	n	ENSG00000177700	5441	149925	2817	10325	120
IP6K2	0.00101503	0.016669	-0.326057	n	ENSG00000068745	51447	20374	337	6533	99
SRRM2	0.00101419	0.016669	-0.283073	n	ENSG00000167978	23524	36223	601	8897	112
HNRNPM	0.00101905	0.0167186	-0.243851	n	ENSG00000099783	4670	42927	815	8422	114
MIF	0.00102024	0.0167217	-0.314827	n	ENSG00000240972	4282	74304	1017	8349	106
PRKAB2	0.00102244	0.0167414	-0.73222	n	ENSG00000131791	5565	4111	46	2813	37
TTC21B	0.0010303	0.0168535	-1.4314	n	ENSG00000123607	79809	1482	9	1287	9
KCNJ12	0.00104017	0.0169983	-2.3251	n	ENSG00000184185	3768	734	3	583	2
SYTL1	0.00105074	0.0171507	-0.303898	n	ENSG00000142765	84958	23620	447	6348	102
CGREF1	0.00105155	0.0171507	-1.73383	n	ENSG00000138028	10669	858	6	745	5
CXCL14	0.00105467	0.017168	-0.33047	n	ENSG00000145824	9547	325394	4483	12649	120
MMP11	0.00105378	0.017168	-2.24335	n	ENSG00000099953	4320	2191	6	1187	5
TOP1	0.00105629	0.0171776	0.290601	n	ENSG00000198900	7150	20521	561	6786	109
OGT	0.00105967	0.0171983	-0.348013	n	ENSG00000147162	8473	18391	293	6780	104
NRIP3	0.00106065	0.0171983	-23.4045	n	ENSG00000175352	56675	410	0	370	0
FEZ1	0.00106026	0.0171983	-1.21931	n	ENSG00000149557	9638	2352	14	1815	13
NAV3	0.00107274	0.0173773	0.704628	n	ENSG00000067798	89795	2096	78	1548	48
TPD52	0.00107533	0.0174016	-0.328096	n	ENSG00000076554	7163	19955	366	5669	93
RAPGEFL1	0.00107633	0.0174016	-0.342742	n	ENSG00000108352	51195	19676	388	5553	103
EFEMP2	0.00108867	0.0175842	-1.04976	n	ENSG00000172638	30008	5297	23	3336	20
ETV3	0.00110148	0.0177739	-0.465257	n	ENSG00000117036	2117	8694	136	4424	71
BHLHE40	0.00111607	0.0179919	0.286036	n	ENSG00000134107	8553	22535	649	6484	114
GTPBP3	0.00111914	0.018024	-0.611253	n	ENSG00000130299	84705	4869	71	3018	51
PSAT1	0.00112253	0.0180611	-0.372849	n	ENSG00000135069	29968	22278	399	5320	96
TMEM222	0.00112596	0.0180673	-0.415172	n	ENSG00000186501	84065	10365	168	5106	81
IL22	0.00112537	0.0180673	2.27126	n	ENSG00000127318	50616	120	12	95	7
FFAR2	0.00112616	0.0180673	1.10225	n	ENSG00000126262	2867	616	36	517	22
DHX29	0.00112825	0.0180834	-0.421636	n	ENSG00000067248	54505	10443	155	5147	78
THRA	0.00113112	0.018112	-0.893448	n	ENSG00000126351	7067	3283	28	2535	25
LURAP1L	0.00113462	0.0181159	-0.68469	n	ENSG00000153714	286343	5817	65	3071	44
LDLRAD3	0.00113395	0.0181159	-0.82834	n	ENSG00000179241	143458	3125	35	2189	29
NDUFA4L2	0.00113259	0.0181159	-0.393883	n	ENSG00000185633	56901	55007	894	7745	106
RPS15	0.00113574	0.0181164	-0.166285	n	ENSG00000115268	6209	887096	15625	12675	121
BRD9	0.00114167	0.0181937	-0.499921	n	ENSG00000028310	65980	7455	103	4344	62
DGCR2	0.00114313	0.0181995	-0.329734	n	ENSG00000070413	9993	16183	308	5905	87
BAD	0.00114491	0.0182105	-0.351953	n	ENSG00000002330	572	17686	251	6682	85
MTURN	0.00114701	0.0182266	-0.609579	n	ENSG00000180354	222166	5941	67	3630	48
HDHD3	0.00115656	0.018326	-0.529726	n	ENSG00000119431	81932	6326	93	3586	54
NFRKB	0.00115554	0.018326	-0.586041	n	ENSG00000170322	4798	5276	72	3377	56
HSPA12A	0.00115471	0.018326	-1.03779	n	ENSG00000165868	259217	2399	19	1889	15
ADGRL1	0.0011582	0.0183345	-0.629749	n	ENSG00000072071	22859	4929	64	3349	48
ANO9	0.00116418	0.0184117	-0.444044	n	ENSG00000185101	338440	11360	198	4612	83
PLXNA2	0.00117017	0.018489	-0.645655	n	ENSG00000076356	5362	4312	61	2942	46
NEDD8	0.00117173	0.018496	-0.185344	n	ENSG00000129559	4738	70178	1307	9213	116
SNX17	0.00117355	0.0185072	-0.32712	n	ENSG00000115234	9784	20586	308	7016	95
COPS8	0.00117705	0.01851	-0.430803	n	ENSG00000198612	10920	11472	152	5237	76
OSBPL11	0.00117637	0.01851	0.583915	n	ENSG00000144909	114885	3557	99	2534	62
CDKAL1	0.0011749	0.01851	-0.955384	n	ENSG00000145996	54901	2348	23	1887	22
SUMF2	0.00118641	0.018622	-0.39241	n	ENSG00000129103	25870	14093	204	6330	91
RTN4RL2	0.00118565	0.018622	-2.16697	n	ENSG00000186907	349667	821	3	733	3
ATP2C2	0.00119	0.0186609	0.521616	n	ENSG00000064270	9914	4814	166	2358	70
IRAK2	0.00119398	0.0186895	0.70319	n	ENSG00000134070	3656	1764	83	1284	44
IFITM3	0.00119519	0.0186895	-0.315522	n	ENSG00000142089	10410	191502	2688	11266	119
FCGRT	0.00119442	0.0186895	-0.482057	n	ENSG00000104870	2217	21051	175	7513	77
RAB13	0.00119643	0.0186915	-0.37116	n	ENSG00000143545	5872	19562	228	7431	93
ALKBH5	0.00120446	0.0187992	-0.408345	n	ENSG00000091542	54890	11765	173	5646	76
NADK	0.00121094	0.0188282	-0.387661	n	ENSG00000008130	65220	11848	194	5317	81
RPL11	0.00121195	0.0188282	-0.155069	n	ENSG00000142676	6135	664338	11437	12739	121
UGP2	0.00120911	0.0188282	-0.293419	n	ENSG00000169764	7360	24035	380	7390	96
CCDC51	0.00121138	0.0188282	-0.605457	n	ENSG00000164051	79714	4538	69	2806	49
ZBTB44	0.00120997	0.0188282	-0.501764	n	ENSG00000196323	29068	9730	117	5095	66
TYK2	0.00121856	0.0189132	-0.466144	n	ENSG00000105397	7297	9006	126	4775	72
PLBD2	0.00122091	0.018932	-0.538412	n	ENSG00000151176	196463	7897	93	4747	61
APLP2	0.00122887	0.0190377	-0.22975	n	ENSG00000084234	334	44785	832	9129	115
PCYT2	0.00124096	0.0192072	-0.57473	n	ENSG00000185813	5833	5030	77	3174	49
PCSK2	0.00124838	0.0193042	-0.967176	n	ENSG00000125851	5126	3462	29	2114	23
EXOC3	0.00125713	0.0194215	-0.287896	n	ENSG00000180104	11336	23671	456	6636	108
MAP2K7	0.00125949	0.01944	-0.50764	n	ENSG00000076984	5609	6866	102	4205	63
AADAC	0.00126621	0.0195005	-1.19164	n	ENSG00000114771	13	2797	19	1332	13
PCM1	0.00126728	0.0195005	-0.404452	n	ENSG00000078674	5108	14070	177	6519	76
TRIM29	0.00126633	0.0195005	-0.230452	n	ENSG00000137699	23650	199250	4186	10207	119
IER2	0.00126809	0.0195005	0.255579	n	ENSG00000160888	9592	28736	830	7072	113
GOLGA8A	0.00127509	0.0195901	-0.420503	n	ENSG00000175265	23015	13056	205	5439	83
COPS6	0.00128324	0.0196873	-0.305367	n	ENSG00000168090	10980	20222	336	6735	104
FKBP10	0.00128377	0.0196873	-1.06454	n	ENSG00000141756	60681	5288	24	3150	15
CCL5	0.00128801	0.0197341	-1.00009	n	ENSG00000271503	6352	16107	73	4436	42
PGAP4	0.00129366	0.0198025	-0.525231	n	ENSG00000165152	84302	6357	99	3369	59
FOS	0.00130038	0.0198871	-0.670392	n	ENSG00000170345	2353	26051	285	5207	63
METTL16	0.00130269	0.0199042	-0.625758	n	ENSG00000127804	79066	4892	60	3360	46
KCNN3	0.00130476	0.0199175	1.42908	n	ENSG00000143603	3782	498	19	450	17
L3MBTL2	0.00130837	0.0199545	-0.527299	n	ENSG00000100395	83746	6035	91	3688	54
LAS1L	0.00131495	0.0200285	-0.453592	n	ENSG00000001497	81887	8126	128	4471	65
STK38L	0.00131562	0.0200285	0.432688	n	ENSG00000211455	23012	6599	180	3977	80
QSOX1	0.00132023	0.0200802	0.293091	n	ENSG00000116260	5768	26061	768	7087	110
MRFAP1	0.00132659	0.0201403	-0.236931	n	ENSG00000179010	93621	43412	772	8615	113
PTGIS	0.00132575	0.0201403	-1.9333	n	ENSG00000124212	5740	2817	5	2086	5
LIMS2	0.00133319	0.0202221	-1.09335	n	ENSG00000072163	55679	3957	19	2877	19
TFAP2A	0.00133915	0.0202941	-0.31278	n	ENSG00000137203	7020	30153	566	6430	102
PLTP	0.00135055	0.0204481	-0.367087	n	ENSG00000100979	5360	25056	365	7587	94
VSIG10L2	0.00136618	0.0206661	-1.08939	n	ENSG00000283703	338667	2565	22	1540	19
HP1BP3	0.00137191	0.0207339	-0.30349	n	ENSG00000127483	50809	32136	506	8227	109
SLC6A9	0.00137494	0.020761	-0.378806	n	ENSG00000196517	6536	13090	265	4649	80
ARHGEF4	0.00138293	0.0208627	-0.343307	n	ENSG00000136002	50649	16240	315	5148	94
STAP2	0.00138435	0.0208654	-0.283681	n	ENSG00000178078	55620	23338	460	6280	109
KIF13B	0.00140027	0.0210861	0.437445	n	ENSG00000197892	23303	7342	216	3784	76
UBA3	0.00140938	0.0211852	-0.37084	n	ENSG00000144744	9039	13868	213	5480	91
PAEP	0.00140889	0.0211852	1.72319	n	ENSG00000122133	5047	170	21	114	15
LZTS2	0.00141456	0.0212439	-0.477029	n	ENSG00000107816	84445	7970	113	4565	65
RAB5A	0.00143748	0.0214938	0.263025	n	ENSG00000144566	5868	30098	924	7022	111
MAP3K1	0.00143776	0.0214938	-0.401322	n	ENSG00000095015	4214	11599	183	5130	76
RHPN1	0.00143867	0.0214938	-1.40193	n	ENSG00000158106	114822	1412	9	1215	9
LRIG3	0.00143893	0.0214938	-0.54732	n	ENSG00000139263	121227	7286	91	3964	52
BPTF	0.00143788	0.0214938	-0.391308	n	ENSG00000171634	2186	16760	216	7178	87
ATP13A1	0.001433	0.0214938	-0.385038	n	ENSG00000105726	57130	11476	198	5205	82
GATAD2B	0.00144534	0.0215703	-0.590811	n	ENSG00000143614	57459	6140	73	3970	51
KIAA2013	0.00144771	0.0215863	-0.374436	n	ENSG00000116685	90231	12755	199	5590	90
DPY19L4	0.00145367	0.0216557	-0.601688	n	ENSG00000156162	286148	5080	67	3298	49
LETMD1	0.00146905	0.0218653	-0.477039	n	ENSG00000050426	25875	7712	115	4311	61
SLC38A2	0.0014716	0.0218838	-0.25026	n	ENSG00000134294	54407	79848	1406	9613	117
VARS1	0.00148309	0.0220351	-0.303984	n	ENSG00000204394	7407	19014	369	6325	100
IL26	0.001494	0.0221774	1.41212	n	ENSG00000111536	55801	322	21	283	18
DSG3	0.00149959	0.0222406	0.276834	n	ENSG00000134757	1830	92950	2336	8024	120
TP53	0.00150375	0.0222825	-0.424431	n	ENSG00000141510	7157	11266	181	5172	89
KLHL2	0.00150679	0.0223077	0.548723	n	ENSG00000109466	11275	3440	108	2497	65
COL6A3	0.00151476	0.0224058	-0.599628	n	ENSG00000163359	1293	42016	285	8284	79
DDX5	0.00151932	0.0224534	-0.176983	n	ENSG00000108654	1655	116021	2073	10909	121
G6PC3	0.00152333	0.0224927	-0.739216	n	ENSG00000141349	92579	4411	40	3122	29
RGMB	0.00152868	0.0225517	-0.638165	n	ENSG00000174136	285704	5013	66	3065	41
COMMD6	0.00153386	0.0226082	-0.23161	n	ENSG00000188243	170622	78802	1223	9138	111
CRY2	0.00153656	0.0226279	-0.673419	n	ENSG00000121671	1408	4854	52	3352	41
CST3	0.00154469	0.0227277	-0.284032	n	ENSG00000101439	1471	342508	4358	12250	121
MAN1B1	0.00154909	0.0227723	-0.411927	n	ENSG00000177239	11253	11017	164	5476	80
SAC3D1	0.00155905	0.0228986	-0.624152	n	ENSG00000168061	29901	4381	60	2886	41
RPRD2	0.00158645	0.0232804	-0.541113	n	ENSG00000163125	23248	6483	83	4043	51
MAGEF1	0.00159734	0.0233786	-0.510729	n	ENSG00000177383	64110	6885	97	3820	62
TSPAN9	0.00159674	0.0233786	-0.464857	n	ENSG00000011105	10867	8633	122	4704	67
PAN2	0.0015965	0.0233786	-0.723588	n	ENSG00000135473	9924	3638	44	2538	34
NT5C2	0.00159992	0.0233958	0.3491	n	ENSG00000076685	22978	9289	275	4728	99
ARL2BP	0.00160244	0.0234121	-0.361372	n	ENSG00000102931	23568	13392	221	5618	80
IRF2BP2	0.00160866	0.023462	-0.264027	n	ENSG00000168264	359948	38725	594	8529	114
DCT	0.00160756	0.023462	-0.589277	n	ENSG00000080166	1638	28310	338	5244	79
COL7A1	0.00161214	0.0234921	-0.386568	n	ENSG00000114270	1294	29189	450	6559	97
ASB1	0.00162129	0.0236049	-0.84089	n	ENSG00000065802	51665	2730	29	2144	28
DNAJB9	0.00162615	0.0236551	0.505933	n	ENSG00000128590	4189	4281	134	2827	61
BECN1	0.00163524	0.0237666	-0.314743	n	ENSG00000126581	8678	19154	326	6378	96
RASGRP1	0.00163879	0.0237974	0.412514	n	ENSG00000172575	10125	7699	234	3784	88
PTGER3	0.00164217	0.023805	0.386685	n	ENSG00000050628	5733	10755	343	3889	95
PPAN	0.00164174	0.023805	-0.433228	n	ENSG00000130810	56342	7734	148	3980	71
SPINDOC	0.00164755	0.0238622	1.13065	n	ENSG00000168005	144097	698	26	651	22
EBPL	0.00165694	0.0239775	-0.306566	n	ENSG00000123179	84650	21953	360	5737	92
METAP2	0.00167356	0.024197	-0.26742	n	ENSG00000111142	10988	29434	497	7517	105
LAMA3	0.00167635	0.0242164	-0.518602	n	ENSG00000053747	3909	10287	127	4255	63
ADPRHL1	0.00168342	0.0242974	-2.47482	n	ENSG00000153531	113622	570	2	521	2
DNASE1L1	0.00169291	0.0244133	-0.669754	n	ENSG00000013563	1774	4188	49	2948	37
DDB1	0.00170079	0.0245058	-0.259528	n	ENSG00000167986	1642	28500	499	7701	108
AMOTL1	0.00170498	0.0245449	-0.31813	n	ENSG00000166025	154810	18246	349	6282	103
RPL36A	0.00170778	0.024564	-0.221155	n	ENSG00000241343	6173	474343	8510	11797	121
TMEM250	0.00171578	0.0246579	-0.354047	n	ENSG00000238227	90120	13471	232	5559	86
RTL8C	0.00172165	0.0247111	-0.303805	n	ENSG00000134590	8933	21168	342	7128	103
DOK4	0.00172245	0.0247111	-0.365263	n	ENSG00000125170	55715	12180	240	4673	87
SAT1	0.00172429	0.0247163	0.284212	n	ENSG00000130066	6303	70279	1699	9410	119
EPHB6	0.00172652	0.0247271	-0.33147	n	ENSG00000106123	2051	29586	502	6775	99
XYLT2	0.00173088	0.0247682	-0.809007	n	ENSG00000015532	64132	3091	32	2337	25
SUMO3	0.00173395	0.0247909	-0.273063	n	ENSG00000184900	6612	29258	453	7689	108
MACF1	0.00173766	0.0248226	-0.263991	n	ENSG00000127603	23499	41053	702	8945	112
SMAD4	0.00174419	0.0248946	-0.461497	n	ENSG00000141646	4089	8962	120	4856	69
HNRNPA3	0.00175335	0.025004	-0.205228	n	ENSG00000170144	220988	75160	1402	9736	120
COX16	0.00175766	0.025044	-0.569646	n	ENSG00000133983	51241	7073	77	3603	48
KCNJ18	0.00176339	0.0251042	1.23618	n	ENSG00000260458	100134444	579	32	415	16
IARS1	0.00177027	0.0251807	-0.319905	n	ENSG00000196305	3376	19076	322	6037	99
ALDOA	0.00177314	0.0252	-0.310061	n	ENSG00000149925	226	20983	360	6408	89
MYO5B	0.0017769	0.0252319	0.412667	n	ENSG00000167306	4645	8822	281	3212	80
NMU	0.00178033	0.0252592	-0.348498	n	ENSG00000109255	10874	24294	431	5072	88
ANKRD50	0.00178288	0.0252738	-0.671818	n	ENSG00000151458	57182	4902	51	3220	37
ZFP41	0.00179246	0.0253748	-1.41784	n	ENSG00000181638	286128	969	9	841	9
TYRP1	0.00179457	0.0253748	-0.48314	n	ENSG00000107165	7306	65819	856	6866	101
SPINT1	0.00179432	0.0253748	0.252312	n	ENSG00000166145	6692	25826	797	6469	111
RNF44	0.0017985	0.0254089	-0.429661	n	ENSG00000146083	22838	10426	150	4932	73
ELAC2	0.00180004	0.0254093	-0.3435	n	ENSG00000006744	60528	12784	248	5242	88
CERS3	0.00180446	0.02545	0.237081	n	ENSG00000154227	204219	35855	1252	6300	113
SLPI	0.00181553	0.0255778	0.315319	n	ENSG00000124107	6590	128126	4058	8605	120
REX1BD	0.00181658	0.0255778	-0.337888	n	ENSG00000006015	55049	17845	256	6492	82
RAB31	0.00181873	0.0255864	0.331494	n	ENSG00000168461	11031	17647	401	6783	94
HSPA5	0.0018224	0.0256165	0.199659	n	ENSG00000044574	3309	60179	1594	9279	118
CEP104	0.00182829	0.0256427	-0.602282	n	ENSG00000116198	9731	4696	62	3191	46
UROD	0.00182888	0.0256427	-0.405885	n	ENSG00000126088	7389	11803	162	5560	71
MAZ	0.00182757	0.0256427	-0.323071	n	ENSG00000103495	4150	24549	364	7450	100
APOLD1	0.00183262	0.0256736	-1.18055	n	ENSG00000178878	81575	2491	14	1913	13
NR1D2	0.00184319	0.0258	-0.481803	n	ENSG00000174738	9975	8586	114	4713	64
CSF2RA	0.00185684	0.0259693	0.68492	n	ENSG00000198223	1438	3444	80	2274	49
COX7A1	0.00185915	0.0259798	-0.871684	n	ENSG00000161281	1346	8413	36	4364	20
CXCL10	0.00186532	0.0260057	-1.375	n	ENSG00000169245	3627	63058	272	4187	61
CNOT2	0.00186568	0.0260057	-0.313713	n	ENSG00000111596	4848	18690	299	6594	98
PHF12	0.00186348	0.0260057	-0.746307	n	ENSG00000109118	57649	3562	38	2645	34
APH1A	0.00186988	0.0260426	-0.262411	n	ENSG00000117362	51107	26591	471	7465	112
LIMD1	0.00187383	0.0260757	-0.693071	n	ENSG00000144791	8994	4044	45	2875	35
RGS14	0.00188058	0.0261262	-0.323316	n	ENSG00000169220	10636	16911	318	5414	92
TP53I13	0.00187967	0.0261262	-0.662565	n	ENSG00000167543	90313	5540	50	3539	38
EPN2	0.00188415	0.026154	-0.41721	n	ENSG00000072134	22905	9720	161	4688	71
RIN2	0.00188676	0.0261684	-0.342564	n	ENSG00000132669	54453	15987	265	5974	88
DCBLD2	0.0018897	0.0261874	-0.847278	n	ENSG00000057019	131566	2815	29	2103	22
NENF	0.00189246	0.026204	-0.33071	n	ENSG00000117691	29937	24142	283	7150	86
GNB4	0.00190556	0.0263416	-0.349803	n	ENSG00000114450	59345	17641	275	6424	92
ADARB1	0.00190471	0.0263416	-0.574842	n	ENSG00000197381	104	5155	68	3419	45
CTBP1	0.00191068	0.0263905	-0.329061	n	ENSG00000159692	1487	18420	291	6386	101
HOOK2	0.00191895	0.0264828	-0.440244	n	ENSG00000095066	29911	8437	142	4232	71
ELOVL1	0.00192839	0.0265548	0.235132	n	ENSG00000066322	64834	53616	1528	8248	114
HRNR	0.00192958	0.0265548	-1.81189	n	ENSG00000197915	388697	17311	43	2094	24
MYO10	0.00193054	0.0265548	-0.389137	n	ENSG00000145555	4651	11057	184	4909	82
SNUPN	0.00192795	0.0265548	-0.663356	n	ENSG00000169371	10073	4271	49	2941	37
USP19	0.00193377	0.0265556	-0.462304	n	ENSG00000172046	10869	7180	112	4085	59
EEF2K	0.00193262	0.0265556	-0.521049	n	ENSG00000103319	29904	12897	150	4961	67
SUN2	0.00193852	0.0265989	-0.347458	n	ENSG00000100242	25777	20603	282	7303	99
SLC52A2	0.00195116	0.0267503	-0.411117	n	ENSG00000185803	79581	8911	153	4618	76
VGLL4	0.00195494	0.0267801	-0.347671	n	ENSG00000144560	9686	13652	238	5671	91
KIDINS220	0.00195771	0.0267961	-0.461396	n	ENSG00000134313	57498	9008	112	5127	61
CWF19L2	0.00196074	0.0268156	-0.65977	n	ENSG00000152404	143884	5874	56	3770	40
MRPL24	0.00196849	0.026882	-0.367609	n	ENSG00000143314	79590	13125	202	5557	82
PPOX	0.00196882	0.026882	-0.820723	n	ENSG00000143224	5498	3071	30	2354	22
FNIP2	0.00197171	0.0268994	-0.569235	n	ENSG00000052795	57600	6918	77	4064	47
MAT1A	0.00197436	0.0269135	-3.18459	n	ENSG00000151224	4143	589	1	483	1
LIN7C	0.00197872	0.026951	-0.379973	n	ENSG00000148943	55327	12022	195	5167	83
SCARB2	0.0019804	0.0269518	-0.319995	n	ENSG00000138760	950	19813	288	7149	100
WEE1	0.00198847	0.0270396	-0.563281	n	ENSG00000166483	7465	7226	93	3497	58
RAB24	0.00199604	0.0271205	0.32257	n	ENSG00000169228	53917	10516	371	4474	96
CTBP2	0.00200525	0.0272235	-0.459585	n	ENSG00000175029	1488	8819	118	4670	65
YBX1	0.0020108	0.0272545	-0.188445	n	ENSG00000065978	4904	122811	1990	10878	118
GLG1	0.00201028	0.0272545	-0.333239	n	ENSG00000090863	2734	18452	258	7470	93
KRT6B	0.00201402	0.027276	-0.60502	n	ENSG00000185479	3854	1485388	22484	10887	121
RHOG	0.00202644	0.0274219	0.267511	n	ENSG00000177105	391	23935	565	7336	109
PLEK	0.00203004	0.027436	0.687445	n	ENSG00000115956	5341	4642	87	2735	53
LAMA4	0.00203078	0.027436	-0.714529	n	ENSG00000112769	3910	9454	59	4914	34
DNAJC30	0.00203338	0.0274489	-0.561354	n	ENSG00000176410	84277	4751	70	3147	46
CARD18	0.00204015	0.0275075	0.437888	n	ENSG00000255501	59082	17125	536	3901	85
RNPS1	0.00204101	0.0275075	-0.28391	n	ENSG00000205937	10921	26208	464	7238	99
CES2	0.00204897	0.0275826	-0.345425	n	ENSG00000172831	8824	14589	253	5550	87
ETHE1	0.00204989	0.0275826	0.329288	n	ENSG00000105755	23474	15429	374	5549	92
RAB3GAP2	0.00205539	0.0276343	-0.476157	n	ENSG00000118873	25782	8384	107	4814	67
C1orf216	0.00206372	0.0277169	-1.29092	n	ENSG00000142686	127703	1577	10	1364	7
DNAAF3	0.00206486	0.0277169	-2.43929	n	ENSG00000167646	352909	576	2	500	2
AKR1B10	0.00206974	0.0277602	-0.316888	n	ENSG00000198074	57016	38890	867	5704	108
HPS4	0.00207484	0.0278062	-0.45973	n	ENSG00000100099	89781	8007	120	4269	62
CDK16	0.00207809	0.0278273	-0.391343	n	ENSG00000102225	5127	10631	169	5066	78
AP1S1	0.00208644	0.0278944	-0.311917	n	ENSG00000106367	1174	16806	308	5680	93
CLEC4E	0.00208521	0.0278944	1.60286	n	ENSG00000166523	26253	544	14	456	11
FAM83F	0.00209285	0.0279577	-0.366307	n	ENSG00000133477	113828	12589	239	4747	86
IGFBP4	0.00209733	0.0279905	-0.550087	n	ENSG00000141753	3487	67768	453	9348	96
TOMM40	0.00209866	0.0279905	-0.316654	n	ENSG00000130204	10452	19617	361	6131	96
FOXO1	0.00210248	0.028019	-0.598227	n	ENSG00000150907	2308	6127	63	3990	41
PLPP3	0.00210498	0.02803	-0.624025	n	ENSG00000162407	8613	19641	107	7276	53
VIT	0.0021073	0.0280385	-3.09686	n	ENSG00000205221	5212	972	1	848	1
LPIN3	0.00211065	0.0280607	-0.478023	n	ENSG00000132793	64900	7349	127	3802	69
SCRN2	0.00212596	0.0282417	-0.496971	n	ENSG00000141295	90507	6741	92	4014	54
ITGA6	0.0021294	0.0282508	-0.378524	n	ENSG00000091409	3655	31398	427	7193	98
NOTCH1	0.00213059	0.0282508	-0.347362	n	ENSG00000148400	4851	16017	267	5789	95
SERF2	0.00213172	0.0282508	-0.162748	n	ENSG00000140264	10169	298487	5278	11793	121
PRAG1	0.00213495	0.0282711	-0.582935	n	ENSG00000275342	157285	5012	71	2933	44
ABCA1	0.00214388	0.0283669	-0.515033	n	ENSG00000165029	19	8333	97	4792	61
LRP1	0.00215223	0.0284548	-0.415987	n	ENSG00000123384	4035	28799	258	8675	86
SF1	0.00216566	0.0286096	-0.247749	n	ENSG00000168066	7536	30149	585	8034	108
NDUFA1	0.00216766	0.0286135	-0.199309	n	ENSG00000125356	4694	84590	1464	9267	120
MIB2	0.00218185	0.028778	-0.317141	n	ENSG00000197530	142678	19928	362	5736	94
CST7	0.00218935	0.0288542	0.641499	n	ENSG00000077984	8530	7585	131	3208	64
CENPT	0.00220029	0.0289525	-0.424759	n	ENSG00000102901	80152	11930	178	5075	78
MAFF	0.0021993	0.0289525	0.619335	n	ENSG00000185022	23764	2796	85	2033	51
EFTUD2	0.00220431	0.0289826	-0.333769	n	ENSG00000108883	9343	14529	249	5550	87
CXCL11	0.00221838	0.0291316	-1.44014	n	ENSG00000169248	6373	10009	41	2177	21
DTWD1	0.00221913	0.0291316	-0.637625	n	ENSG00000104047	56986	4618	52	3165	36
SELENOM	0.00222632	0.0292029	-0.534565	n	ENSG00000198832	140606	29324	189	7814	66
RPL22	0.00223449	0.0292641	-0.143357	n	ENSG00000116251	6146	445739	8036	12101	121
OLFML3	0.00223359	0.0292641	-0.931795	n	ENSG00000116774	56944	6750	29	3973	18
CAPN13	0.00223703	0.0292744	4.2648	n	ENSG00000162949	92291	43	3	36	2
NUDT5	0.00223922	0.02928	-0.286896	n	ENSG00000165609	11164	18829	369	5842	95
GJC3	0.00225118	0.0294134	-24.0255	n	ENSG00000176402	349149	495	0	375	0
DIPK1B	0.00226308	0.0295087	-1.74464	n	ENSG00000165716	138311	1462	5	1221	4
JAG1	0.00226378	0.0295087	-0.296179	n	ENSG00000101384	182	29319	507	7326	106
RFXANK	0.0022613	0.0295087	-0.384149	n	ENSG00000064490	8625	10995	166	5318	81
S100PBP	0.00227799	0.0295682	-0.81766	n	ENSG00000116497	64766	2964	29	2293	27
ZBTB41	0.00227446	0.0295682	-0.919619	n	ENSG00000177888	360023	2560	23	1981	19
HNRNPUL2	0.00227898	0.0295682	-0.311939	n	ENSG00000214753	221092	17060	309	6444	97
TCIRG1	0.00227688	0.0295682	-0.538971	n	ENSG00000110719	10312	8948	88	4910	60
PLEKHG6	0.0022764	0.0295682	-0.901325	n	ENSG00000008323	55200	2299	25	1668	19
SLC23A2	0.00227391	0.0295682	0.375122	n	ENSG00000089057	9962	8156	335	3582	92
TMA7	0.00228209	0.0295857	-0.157555	n	ENSG00000232112	51372	179741	3375	10721	121
ESD	0.00228653	0.0296202	-0.291529	n	ENSG00000139684	2098	26899	413	7365	95
PSPH	0.00229623	0.0297227	-0.708764	n	ENSG00000146733	5723	2892	43	1994	33
ZSWIM4	0.00229825	0.0297258	0.703461	n	ENSG00000132003	65249	1583	70	1263	47
GALNT1	0.00230013	0.0297271	0.242431	n	ENSG00000141429	2589	29074	810	7246	110
ZNF202	0.00230625	0.0297831	-0.949471	n	ENSG00000166261	7753	1763	21	1478	17
TATDN2	0.00232805	0.0300414	-0.44944	n	ENSG00000157014	9797	7426	117	4210	67
OTUD4	0.00233737	0.030116	-0.458254	n	ENSG00000164164	54726	7654	117	4174	66
ALOX5AP	0.00233744	0.030116	0.587479	n	ENSG00000132965	241	8172	127	3854	58
CFH	0.00234327	0.0301213	-0.778086	n	ENSG00000000971	3075	16414	59	6487	32
SUCNR1	0.00234098	0.0301213	1.11185	n	ENSG00000198829	56670	1332	28	1030	20
TCN1	0.00234265	0.0301213	0.383606	n	ENSG00000134827	6947	16107	771	3510	101
SFPQ	0.0023802	0.0305314	-0.217484	n	ENSG00000116560	6421	49644	932	9081	117
TTC39A	0.00238186	0.0305314	0.377077	n	ENSG00000085831	22996	7382	265	3121	85
MOSPD2	0.00237961	0.0305314	-0.700637	n	ENSG00000130150	158747	3863	43	2710	35
WDR66	0.00238249	0.0305314	-0.52372	n			8664	129	3281	49
GLUD1	0.00238446	0.0305331	-0.293838	n	ENSG00000148672	2746	24476	391	7054	99
TXN	0.00239148	0.0305995	-0.245454	n	ENSG00000136810	7295	333995	4975	10939	118
UBAP2L	0.00239886	0.0306704	-0.325641	n	ENSG00000143569	9898	14822	252	5866	98
SH3PXD2A	0.00241887	0.0309026	-0.389516	n	ENSG00000107957	9644	11477	176	5767	89
CEP164	0.00242593	0.0309691	-0.624601	n	ENSG00000110274	22897	4110	54	2959	41
GTF3C1	0.00242844	0.0309775	-0.332594	n	ENSG00000077235	2975	14472	252	5755	87
PLXDC1	0.0024345	0.031031	-1.02319	n	ENSG00000161381	57125	3999	21	2636	18
KITLG	0.00244343	0.0310742	-0.659172	n	ENSG00000049130	4254	5263	55	3201	40
JUND	0.00244087	0.0310742	-0.29364	n	ENSG00000130522	3727	30387	445	8298	109
VSIG10L	0.00244347	0.0310742	0.403331	n	ENSG00000186806	147645	9822	343	3273	79
VSTM4	0.00244615	0.0310845	-0.925031	n	ENSG00000165633	196740	3504	24	2558	21
SESN2	0.00245944	0.0312119	0.569029	n	ENSG00000130766	83667	2669	102	1914	55
MTX1	0.00245991	0.0312119	-0.375984	n	ENSG00000173171	4580	11292	176	5187	80
PSAP	0.00248216	0.0314703	-0.216713	n	ENSG00000197746	5660	164186	2301	11783	121
STX11	0.00250189	0.0316962	0.502102	n	ENSG00000135604	8676	4259	123	2668	59
GBP6	0.00251665	0.0318591	-0.84707	n	ENSG00000183347	163351	2366	33	1478	19
MDK	0.00252758	0.0319732	-0.99228	n	ENSG00000110492	4192	5552	25	3085	22
BNIPL	0.00253815	0.0320827	-0.313845	n	ENSG00000163141	149428	23245	446	5474	95
SBNO2	0.00254474	0.0321415	0.282119	n	ENSG00000064932	22904	16895	563	5797	108
IRX2	0.00255995	0.0323093	-0.38879	n	ENSG00000170561	153572	15162	230	5270	89
ZDHHC8	0.0025724	0.0324418	-0.519888	n	ENSG00000099904	29801	5626	82	3610	50
CBR4	0.00259538	0.0327069	-0.506452	n	ENSG00000145439	84869	5699	89	3435	57
MFAP2	0.00261434	0.0329209	-0.895502	n	ENSG00000117122	4237	6060	35	3247	25
NDUFAF8	0.00261657	0.0329241	-0.307298	n	ENSG00000224877	284184	24785	415	6129	90
GSDMC	0.00262125	0.0329582	-0.328728	n	ENSG00000147697	56169	14444	305	4591	91
FBXW11	0.00263902	0.0331566	0.340452	n	ENSG00000072803	23291	9567	276	4717	96
CCDC82	0.00265574	0.0333417	-0.748356	n	ENSG00000149231	79780	3866	35	2883	26
GSTA4	0.00266304	0.0334081	-0.26476	n	ENSG00000170899	2941	30337	627	6021	105
KRT77	0.00267611	0.0335468	-1.55946	n	ENSG00000189182	374454	6085	23	2083	12
POP5	0.00268102	0.0335833	-0.389248	n	ENSG00000167272	51367	9981	171	4483	73
ERI3	0.00268972	0.0336164	-0.360146	n	ENSG00000117419	79033	12755	199	5589	82
PI16	0.0026864	0.0336164	-1.88817	n	ENSG00000164530	221476	11033	12	3330	11
TRAPPC10	0.00268861	0.0336164	-1.57735	n	ENSG00000160218	7109	918	6	815	6
NOB1	0.00269448	0.0336508	-0.343315	n	ENSG00000141101	28987	14087	232	5380	90
RPTN	0.00270339	0.0337368	-1.32027	n	ENSG00000215853	126638	5091	29	1293	16
RBBP6	0.0027082	0.0337715	0.275977	n	ENSG00000122257	5930	23310	601	7161	106
G3BP1	0.00271196	0.0337931	-0.262702	n	ENSG00000145907	10146	28614	550	7555	112
WDR61	0.0027148	0.0338033	-0.294583	n	ENSG00000140395	80349	20580	327	6328	98
ABHD2	0.00272619	0.0339198	-0.473992	n	ENSG00000140526	11057	9796	104	5320	73
ITGB1	0.00273192	0.0339421	-0.301338	n	ENSG00000150093	3688	37239	469	9008	101
TTC38	0.00273205	0.0339421	-0.936128	n	ENSG00000075234	55020	2698	21	2050	17
TRIM8	0.00273772	0.0339742	-0.503721	n	ENSG00000171206	81603	8305	89	4796	53
RRAS	0.0027387	0.0339742	-0.476746	n	ENSG00000126458	6237	10983	122	5339	60
PGAP1	0.00276009	0.0341145	-0.526993	n	ENSG00000197121	80055	5637	85	3327	49
TP63	0.00276024	0.0341145	-0.292058	n	ENSG00000073282	8626	52432	1029	7012	115
APOD	0.002758	0.0341145	-0.869348	n	ENSG00000189058	347	32678	92	7232	55
TCAF1	0.00275795	0.0341145	-0.568093	n	ENSG00000198420	9747	6898	72	4129	52
ENTPD5	0.00275957	0.0341145	-0.784106	n	ENSG00000187097	957	2517	31	1950	26
CTSC	0.0027637	0.0341319	-0.302616	n	ENSG00000109861	1075	70248	980	9152	116
FAXDC2	0.00277538	0.0342256	0.615481	n	ENSG00000170271	10826	3616	84	2510	50
RNASE7	0.00277514	0.0342256	0.479908	n	ENSG00000165799	84659	13670	371	3292	83
PLEKHH2	0.0027787	0.0342412	-1.05911	n	ENSG00000152527	130271	3211	16	2543	15
LAPTM4A	0.00278515	0.0342701	-0.191687	n	ENSG00000068697	9741	79546	1372	10320	119
CXCL2	0.00278331	0.0342701	1.20314	n	ENSG00000081041	2920	1000	26	709	20
FSTL4	0.00280283	0.0344168	-1.42841	n	ENSG00000053108	23105	970	8	806	7
RPL7L1	0.00280532	0.0344168	-0.247544	n	ENSG00000146223	285855	29703	533	7765	108
ZFAND1	0.00280275	0.0344168	-0.422974	n	ENSG00000104231	79752	8444	130	4299	62
TLCD3A	0.00280529	0.0344168	-0.31147	n	ENSG00000167695	79850	19612	367	5402	99
EEF1AKMT2	0.00281377	0.0344845	-0.526053	n	ENSG00000203791	399818	5757	79	3415	51
ZNF24	0.00281498	0.0344845	-0.414293	n	ENSG00000172466	7572	9217	130	5064	72
DDB2	0.00282366	0.0345401	-0.40623	n	ENSG00000134574	1643	12331	176	5230	74
PUS1	0.0028227	0.0345401	-0.483965	n	ENSG00000177192	80324	5957	98	3481	58
IGFN1	0.00282745	0.0345612	2.18824	n	ENSG00000163395	91156	135	10	119	8
UBE2R2	0.00284054	0.0346958	-0.300016	n	ENSG00000107341	54926	20659	330	7082	101
BOD1L1	0.00285913	0.0348973	-0.419041	n	ENSG00000038219	259282	14728	172	6652	75
KPRP	0.00286338	0.0348981	-0.630267	n	ENSG00000203786	448834	48341	417	5700	68
FAM219A	0.00286308	0.0348981	0.61091	n	ENSG00000164970	203259	2222	78	1786	47
ITPKB	0.00287521	0.0349581	-0.654187	n	ENSG00000143772	3707	4467	47	3145	33
SEC62	0.00287587	0.0349581	-0.320591	n	ENSG00000008952	7095	25721	298	8459	102
RNASE4	0.00287588	0.0349581	-0.971554	n	ENSG00000258818	6038	2740	20	2119	16
HIC2	0.00287668	0.0349581	-2.96366	n	ENSG00000169635	23119	555	1	527	1
SGSH	0.00287945	0.0349663	-0.467293	n	ENSG00000181523	6448	6641	103	3848	59
MRGPRF	0.00288778	0.0350419	-1.06487	n	ENSG00000172935	116535	4157	19	2742	17
FKBP9	0.00290017	0.0351666	-0.307911	n	ENSG00000122642	11328	20759	313	7647	98
SFRP2	0.00290423	0.0351903	-0.658529	n	ENSG00000145423	6423	32031	177	7661	50
TEPSIN	0.00291024	0.0352375	-0.497616	n	ENSG00000167302	146705	5552	87	3536	59
RSRP1	0.00291746	0.0352994	-0.373495	n	ENSG00000117616	57035	12621	193	5826	85
DCN	0.0029216	0.0353238	-0.438526	n	ENSG00000011465	1634	138249	941	11834	106
ZNF790	0.0029521	0.0356667	-1.67881	n	ENSG00000197863	388536	920	5	807	5
CDKN2D	0.00296261	0.0357678	-0.551293	n	ENSG00000129355	1032	5292	68	3363	44
CARF	0.00296905	0.0358196	-1.21658	n	ENSG00000138380	79800	1457	11	1249	10
LEPROT	0.00297789	0.0359003	-0.320217	n	ENSG00000213625	54741	16666	248	6684	95
UHMK1	0.00298693	0.0359833	-0.395244	n	ENSG00000152332	127933	10650	158	5251	77
ANO8	0.00299097	0.036006	-0.698142	n	ENSG00000074855	57719	4410	55	2240	30
RXRA	0.00299972	0.0360854	-0.266149	n	ENSG00000186350	6256	30532	561	7356	108
FBH1	0.00301271	0.0362155	-0.363196	n	ENSG00000134452	84893	11227	185	5125	85
TIMP3	0.00303147	0.0364147	-0.662277	n	ENSG00000100234	7078	20234	92	7092	47
LONRF1	0.00304849	0.0365929	-0.474851	n	ENSG00000154359	91694	9302	117	4446	65
EXT1	0.0030649	0.0367369	-0.379525	n	ENSG00000182197	2131	10660	187	4704	70
DDRGK1	0.00306461	0.0367369	-0.373918	n	ENSG00000198171	65992	10334	158	5228	74
JPT1	0.00307233	0.0367996	-0.256234	n	ENSG00000189159	51155	30646	541	6969	102
CALCRL	0.00307489	0.0368038	-0.880332	n	ENSG00000064989	10203	3826	27	2603	23
PHC2	0.00309836	0.0370581	-0.356798	n	ENSG00000134686	1912	14828	206	6205	82
SEPTIN10	0.00311615	0.0372176	-0.342264	n	ENSG00000186522	151011	16128	243	6113	83
HYAL1	0.00311422	0.0372176	-0.61114	n	ENSG00000114378	3373	3789	57	2466	42
ALS2CL	0.00312892	0.0373167	-0.313121	n	ENSG00000178038	259173	18124	354	5462	102
BRWD3	0.0031277	0.0373167	-0.627317	n	ENSG00000165288	254065	4023	52	2830	44
WFDC12	0.00313181	0.0373245	0.530316	n	ENSG00000168703	128488	28402	559	4127	83
EIF2B1	0.00313605	0.0373484	-0.313503	n	ENSG00000111361	1967	14963	265	5605	97
WDR62	0.00314103	0.0373809	-0.755865	n	ENSG00000075702	284403	2574	35	1834	28
MUCL1	0.00314606	0.0374142	0.613891	n	ENSG00000172551	118430	45131	620	5175	93
LRP10	0.0031552	0.0374821	0.205776	n	ENSG00000197324	26020	43158	1148	8607	115
CDS2	0.00315627	0.0374821	-0.644037	n	ENSG00000101290	8760	4618	49	3203	35
MYO1E	0.00316126	0.0375147	0.352274	n	ENSG00000157483	4643	8286	251	4227	89
YWHAH	0.00316765	0.0375638	-0.28565	n	ENSG00000128245	7533	23000	408	7227	107
GSS	0.00318303	0.0377194	-0.371098	n	ENSG00000100983	2937	10736	176	4928	82
DHRS4L2	0.0032079	0.0379871	-0.377467	n	ENSG00000187630	317749	10548	164	4965	70
CLNS1A	0.00321194	0.038008	-0.307785	n	ENSG00000074201	1207	16523	272	5847	89
SCARA5	0.00321805	0.0380533	-2.14475	n	ENSG00000168079	286133	4838	4	2811	4
TMEM164	0.00322347	0.0380634	-0.550032	n	ENSG00000157600	84187	6356	80	3463	54
ESYT1	0.0032216	0.0380634	-0.383233	n	ENSG00000139641	23344	12515	171	5650	73
SOCS3	0.00324365	0.0382746	0.540756	n	ENSG00000184557	9021	4322	119	2637	61
ENDOG	0.00325514	0.038356	-0.523186	n	ENSG00000167136	2021	5376	74	3387	45
FGF22	0.00325349	0.038356	-1.58659	n	ENSG00000070388	27006	1315	7	817	7
NPTN	0.00325835	0.0383667	-0.275411	n	ENSG00000156642	27020	26213	426	7037	102
IARS2	0.00327237	0.0385045	-0.280366	n	ENSG00000067704	55699	19378	336	6449	100
ACAP3	0.00328222	0.0385661	-0.336723	n	ENSG00000131584	116983	15689	281	5707	87
HLA-A	0.00328115	0.0385661	-0.206189	n			456557	7017	12459	121
UTRN	0.00328874	0.0385884	-0.435634	n	ENSG00000152818	7402	13035	136	6515	75
MAPK8IP3	0.00328749	0.0385884	-0.483545	n	ENSG00000138834	23162	6508	95	3959	55
HES2	0.00329348	0.0386168	-0.396801	n	ENSG00000069812	54626	8850	168	3802	79
PSAPL1	0.00330106	0.0386513	-0.886338	n	ENSG00000178597	768239	14410	93	3212	35
PDGFRB	0.00330053	0.0386513	-0.652845	n	ENSG00000113721	5159	17198	97	6123	46
POLR1E	0.00330483	0.0386684	-0.578491	n	ENSG00000137054	64425	4267	60	2896	43
SLC43A1	0.0033113	0.0387012	-0.89782	n	ENSG00000149150	8501	2846	25	1978	20
MYO1C	0.00331297	0.0387012	-0.25997	n	ENSG00000197879	4641	28775	456	8109	108
TEX101	0.00331459	0.0387012	0.902692	n	ENSG00000131126	83639	851	45	625	29
CALHM6	0.00332809	0.0388044	0.742007	n	ENSG00000188820	441168	3415	66	1928	41
GTF2E2	0.00332589	0.0388044	-0.435956	n	ENSG00000197265	2961	6678	112	3717	59
ATG13	0.00333328	0.0388378	0.311567	n	ENSG00000175224	9776	11279	306	5345	99
CTXN1	0.00335263	0.0390197	-2.025	n	ENSG00000178531	404217	756	3	666	3
TCF20	0.00335357	0.0390197	-0.513445	n	ENSG00000100207	6942	5559	79	3641	52
ZNF100	0.00335977	0.0390646	-1.35197	n	ENSG00000197020	163227	1397	8	1201	7
SNX21	0.00337506	0.0392151	-0.375753	n	ENSG00000124104	90203	12789	211	5132	84
RAMP3	0.00339685	0.0393413	-1.08994	n	ENSG00000122679	10268	4825	22	2751	17
DDX3X	0.00338894	0.0393413	-0.214931	n	ENSG00000215301	1654	48390	993	8735	119
PTEN	0.00339459	0.0393413	-0.278965	n	ENSG00000171862	5728	22036	348	7282	107
ARF6	0.00339751	0.0393413	-0.208742	n	ENSG00000165527	382	51589	1024	8655	115
RBM25	0.00339771	0.0393413	-0.308548	n	ENSG00000119707	58517	20181	318	7505	103
NCBP2AS2	0.00341185	0.0394776	-0.339332	n	ENSG00000270170	152217	12887	217	5189	81
VSIG10	0.00341944	0.039538	-0.882312	n	ENSG00000176834	54621	2522	24	1921	20
ARL11	0.00342887	0.0396196	1.03774	n	ENSG00000152213	115761	705	28	631	21
RMDN1	0.00344452	0.0397722	-0.399535	n	ENSG00000176623	51115	9275	141	4602	73
VPS26B	0.00344685	0.0397722	-0.364311	n	ENSG00000151502	112936	11061	173	5236	73
MVP	0.00346184	0.0399177	-0.304216	n	ENSG00000013364	9961	25821	356	7720	102
FHL1	0.00347022	0.0399866	-0.806906	n	ENSG00000022267	2273	8797	40	4775	32
EPHX1	0.00347375	0.0399997	-0.519909	n	ENSG00000143819	2052	7784	79	4724	56
FAM234A	0.00347675	0.0400066	-0.356804	n	ENSG00000167930	83986	11766	183	5647	83
METTL9	0.00347947	0.0400103	0.209651	n	ENSG00000197006	51108	34231	877	7346	109
SIK3	0.00348203	0.0400122	-0.538736	n	ENSG00000160584	23387	5574	70	3592	51
SNF8	0.0034898	0.0400738	-0.286319	n	ENSG00000159210	11267	19593	322	6766	98
DDX42	0.00351841	0.0403746	-0.337803	n	ENSG00000198231	11325	13854	209	6157	90
SF3B4	0.00354284	0.040627	-0.352498	n	ENSG00000143368	10262	11482	190	5153	76
SLC22A23	0.00358182	0.0410322	-0.357298	n	ENSG00000137266	63027	10014	208	4305	84
TGFBR1	0.00359047	0.0410322	-0.464517	n	ENSG00000106799	7046	8199	105	4539	59
ANGPTL2	0.00358897	0.0410322	-0.713533	n	ENSG00000136859	23452	8735	50	4610	37
AXIN1	0.00358642	0.0410322	-0.489445	n	ENSG00000103126	8312	5719	85	3571	59
KCTD15	0.00358522	0.0410322	-0.300953	n	ENSG00000153885	79047	15723	332	5227	94
AFDN	0.00359938	0.0411059	0.286672	n	ENSG00000130396	4301	16579	487	5977	110
LMAN2	0.0036132	0.0411511	-0.236701	n	ENSG00000169223	10960	28693	562	7516	105
ARL5B	0.00360717	0.0411511	0.381834	n	ENSG00000165997	221079	6657	212	3601	81
SLC11A2	0.00361282	0.0411511	0.324698	n	ENSG00000110911	4891	10222	302	4797	93
TBX2	0.00360969	0.0411511	-1.50668	n	ENSG00000121068	6909	2077	8	1475	8
FAM83D	0.00361791	0.0411659	-0.60908	n	ENSG00000101447	81610	4826	68	2511	45
FBL	0.00361944	0.0411659	-0.221635	n	ENSG00000105202	2091	50256	919	8753	115
SLC26A4	0.00362864	0.0412425	1.66475	n	ENSG00000091137	5172	257	20	178	8
LIG1	0.00363153	0.0412472	-0.555592	n	ENSG00000105486	3978	4948	69	3109	43
ATP2C1	0.00363454	0.0412532	-0.285215	n	ENSG00000017260	27032	18034	330	5975	95
SFSWAP	0.00364157	0.041277	-0.362573	n	ENSG00000061936	6433	10768	175	5269	81
LGALS3BP	0.00363985	0.041277	-0.285332	n	ENSG00000108679	3959	36701	651	7742	108
NFATC2IP	0.00364628	0.0413022	-0.350445	n	ENSG00000176953	84901	13314	209	5856	86
PFDN5	0.00365134	0.0413035	-0.151899	n	ENSG00000123349	5204	179956	2848	11447	121
FBN1	0.00364979	0.0413035	-0.69272	n	ENSG00000166147	2200	19774	90	6749	42
TRAPPC6A	0.00366083	0.0413827	-0.483959	n	ENSG00000007255	79090	8330	98	4528	53
ING1	0.00368272	0.041602	-0.692471	n	ENSG00000153487	3621	3252	38	2432	32
KLHDC10	0.00368738	0.0416264	-0.471338	n	ENSG00000128607	23008	6512	94	3954	58
WWC2	0.00369122	0.0416416	-0.966901	n	ENSG00000151718	80014	2140	18	1761	14
GTF3C4	0.00369691	0.0416541	-0.425047	n	ENSG00000125484	9329	7567	125	4110	64
GGT5	0.00369732	0.0416541	-0.837458	n	ENSG00000099998	2687	8373	40	4134	28
SLC45A4	0.0037074	0.0417396	-0.978372	n	ENSG00000022567	57210	2293	20	1638	17
NRTN	0.00371578	0.0418056	-1.14308	n	ENSG00000171119	4902	1686	13	1221	10
MECR	0.0037329	0.0418853	-0.50861	n	ENSG00000116353	51102	5631	82	3401	55
NFE2L3	0.0037319	0.0418853	0.382896	n	ENSG00000050344	9603	7849	233	3627	77
MRE11	0.00372596	0.0418853	-0.606422	n	ENSG00000020922	4361	4367	53	3029	42
GTF3A	0.00373275	0.0418853	-0.257427	n	ENSG00000122034	2971	27075	438	7371	98
APRT	0.00373627	0.0418949	-0.182426	n	ENSG00000198931	353	102093	1883	9869	117
ULK2	0.00374263	0.0419381	-0.654648	n	ENSG00000083290	9706	3464	46	2478	32
MSN	0.00375461	0.0420441	-0.260404	n	ENSG00000147065	4478	39950	593	9011	112
DOCK1	0.00376088	0.042086	-0.509491	n	ENSG00000150760	1793	6470	82	3914	59
CXCL12	0.00376489	0.0421027	-0.761128	n	ENSG00000107562	6387	33834	105	7765	46
BCL2L1	0.00377354	0.0421711	0.330617	n	ENSG00000171552	598	9871	269	5088	90
SEMA7A	0.00379005	0.0423274	0.641119	n	ENSG00000138623	8482	2272	80	1535	47
CLDN4	0.00380593	0.0424762	0.332323	n	ENSG00000189143	1364	19984	625	5099	98
AC104452.1	0.00381875	0.0425908	2.73123	n			57	5	57	5
CD99	0.00382227	0.0426016	-0.261812	n	ENSG00000002586	4267	75819	849	10411	112
HNRNPH2	0.00383145	0.0426185	-0.259989	n	ENSG00000126945	3188	20645	399	6427	104
SAMD1	0.0038289	0.0426185	-0.369814	n	ENSG00000141858	90378	9570	179	4749	69
KLK11	0.00383124	0.0426185	0.244007	n	ENSG00000167757	11012	62827	1904	7062	113
NEXN	0.00385463	0.0427623	-3.12231	n	ENSG00000162614	91624	1573	1	1187	1
IFITM10	0.00385318	0.0427623	0.558107	n	ENSG00000244242	402778	3360	110	1978	48
RBFA	0.00385268	0.0427623	-0.431809	n	ENSG00000101546	79863	7663	117	3983	67
CEACAM5	0.00385415	0.0427623	0.894788	n	ENSG00000105388	1048	1343	69	737	38
GATB	0.00386289	0.0428254	-0.393799	n	ENSG00000059691	5188	9908	169	3985	74
KDF1	0.00386875	0.042862	-0.503292	n	ENSG00000175707	126695	4942	82	2930	50
KCTD2	0.00389501	0.0431243	-0.437765	n	ENSG00000180901	23510	6558	116	3796	69
IDH3G	0.003913	0.0432947	-0.314796	n	ENSG00000067829	3421	14485	238	6191	91
NRBF2	0.00392036	0.0433474	0.344677	n	ENSG00000148572	29982	9730	257	4478	91
PAPSS1	0.00392863	0.04341	-0.313704	n	ENSG00000138801	9061	15215	257	5718	92
NASP	0.00393181	0.0434165	-0.326818	n	ENSG00000132780	4678	15505	252	6159	96
USP6NL	0.00393762	0.0434519	0.445439	n	ENSG00000148429	9712	4463	141	2783	72
TBC1D5	0.00394511	0.0434815	-0.475791	n	ENSG00000131374	9779	7288	94	4266	54
RORA	0.00394552	0.0434815	-0.338085	n	ENSG00000069667	6095	37527	497	7558	104
RRM2B	0.00396947	0.0436957	-0.590178	n	ENSG00000048392	50484	4670	56	2998	42
SPACA9	0.00397019	0.0436957	-0.611326	n	ENSG00000165698	11092	4016	54	2491	36
CTDSPL	0.00397839	0.0437282	-0.328675	n	ENSG00000144677	10217	18603	294	6357	98
ANKFY1	0.00397619	0.0437282	-0.393986	n	ENSG00000185722	51479	9104	147	4602	76
CDC42EP3	0.00399435	0.0438747	0.491958	n	ENSG00000163171	10602	5643	120	3570	70
GALNT14	0.00400219	0.0438818	-1.40639	n	ENSG00000158089	79623	907	8	761	8
PEX3	0.00400249	0.0438818	-0.373929	n	ENSG00000034693	8504	9934	171	4172	78
KCTD17	0.00400288	0.0438818	-0.951242	n	ENSG00000100379	79734	2753	19	2111	14
B4GALT1	0.00400614	0.0438887	-0.364988	n	ENSG00000086062	2683	13252	193	6064	80
PPP1R8	0.00400879	0.0438889	-0.406295	n	ENSG00000117751	5511	7852	133	4247	70
S100A4	0.00401275	0.0439035	-0.366712	n	ENSG00000196154	6275	138473	1106	11206	110
SNX29	0.00401587	0.0439087	-0.576628	n	ENSG00000048471	92017	5016	57	3472	41
NUDT3	0.00403003	0.0440347	-0.418034	n	ENSG00000272325	11165	10355	125	5682	65
MRPS27	0.00405679	0.0442982	-0.366447	n	ENSG00000113048	23107	10235	177	4677	76
NEK7	0.00406271	0.0443216	-0.37805	n	ENSG00000151414	140609	11333	163	5187	78
MBNL2	0.00406425	0.0443216	-0.35142	n	ENSG00000139793	10150	14021	204	5783	81
TTC3	0.00407036	0.0443592	-0.293901	n	ENSG00000182670	7267	26455	362	8461	102
TMEM245	0.00408087	0.0444447	-0.404157	n	ENSG00000106771	23731	10576	141	5374	75
CFLAR	0.00408486	0.0444591	0.264066	n	ENSG00000003402	8837	21910	505	7606	107
FAM98A	0.00409446	0.0445346	-0.371833	n	ENSG00000119812	25940	8665	169	4237	76
NRDC	0.00411895	0.0447718	-0.267452	n	ENSG00000078618	4898	21429	386	6727	103
NFATC1	0.00412457	0.0448037	-0.715093	n	ENSG00000131196	4772	3785	36	2713	29
SLC16A9	0.00413531	0.0448911	-1.26047	n	ENSG00000165449	220963	1171	11	835	10
DPH3	0.00414901	0.0450106	0.351942	n	ENSG00000154813	285381	7986	220	3973	76
GLYR1	0.00416666	0.0451719	-0.33503	n	ENSG00000140632	84656	12049	205	5430	85
LSM14B	0.00416929	0.0451719	-0.472578	n	ENSG00000149657	149986	5853	93	3513	63
IGFBP3	0.00418037	0.0452331	0.397408	n	ENSG00000146674	3486	35757	1230	5885	103
KAT2A	0.00417867	0.0452331	-0.399138	n	ENSG00000108773	2648	8637	149	4355	62
SIN3A	0.00418645	0.0452402	-0.488621	n	ENSG00000169375	25942	6278	86	3874	54
TUBB1	0.00418433	0.0452402	5.97597	n	ENSG00000101162	81027	19	2	16	1
NR3C1	0.00419797	0.0453353	-0.378358	n	ENSG00000113580	2908	13612	166	6517	72
PAQR6	0.00420117	0.0453405	-0.775938	n	ENSG00000160781	79957	2247	31	1679	25
ALG5	0.00421358	0.0454451	-0.378216	n	ENSG00000120697	29880	10198	151	4882	66
LRP3	0.00422151	0.0455012	-0.56781	n	ENSG00000130881	4037	5121	59	3566	41
TMC1	0.00422567	0.0455167	2.40716	n	ENSG00000165091	117531	83	8	70	5
SLC39A1	0.00423001	0.045534	-0.387409	n	ENSG00000143570	27173	9593	159	4727	76
CCDC8	0.00424334	0.045648	-1.78919	n	ENSG00000169515	83987	1072	4	839	4
USP2	0.00424696	0.0456576	0.510464	n	ENSG00000036672	9099	3809	135	1998	55
ARC	0.00425417	0.0457056	1.17292	n	ENSG00000198576	23237	348	26	307	15
IL15RA	0.00426016	0.0457111	-0.61721	n	ENSG00000134470	3601	4419	49	3058	40
VPS35	0.00426015	0.0457111	-0.244558	n	ENSG00000069329	55737	26695	473	7217	102
TMEM131L	0.00426876	0.0457445	-0.793221	n	ENSG00000121210	23240	2754	28	2065	25
FKBP1A	0.00426614	0.0457445	-0.200742	n	ENSG00000088832	2280	58840	1058	9256	118
CHMP1B	0.00427223	0.0457523	-0.283813	n	ENSG00000255112	57132	18491	317	6158	98
SF3B1	0.00428735	0.0458848	-0.213814	n	ENSG00000115524	23451	40214	670	8824	111
CYBRD1	0.00431397	0.0461401	-0.453192	n	ENSG00000071967	79901	18423	159	7463	73
BICC1	0.00434117	0.0464013	-1.53127	n	ENSG00000122870	80114	2377	6	1909	6
ZNF783	0.00434605	0.0464237	-0.686829	n	ENSG00000204946	100289678	3053	39	2314	32
SGMS1	0.0043597	0.0465397	-0.350013	n	ENSG00000198964	259230	11411	190	4982	83
EXOSC7	0.00437098	0.046543	-0.380008	n	ENSG00000075914	23016	9813	159	4475	72
SLC25A40	0.00437133	0.046543	-0.645113	n	ENSG00000075303	55972	3464	45	2453	40
PLP1	0.00437658	0.046543	-0.863835	n	ENSG00000123560	5354	3794	30	2372	23
PA2G4	0.00436628	0.046543	-0.194647	n	ENSG00000170515	5036	51295	1039	8428	114
SAP18	0.00437674	0.046543	-0.187745	n	ENSG00000150459	10284	48593	873	8710	116
SRP14	0.00436436	0.046543	-0.149567	n	ENSG00000140319	6727	104084	1852	10301	117
CD44	0.00438798	0.0466328	-0.16802	n	ENSG00000026508	960	195302	3520	11660	121
RCN3	0.00439112	0.0466365	-0.930279	n	ENSG00000142552	57333	4746	24	3058	21
ATP6V1C2	0.00439783	0.046678	0.392723	n	ENSG00000143882	245973	15835	486	4172	82
TPM3	0.004409	0.0467668	-0.205925	n	ENSG00000143549	7170	64964	1101	9868	117
PRR7	0.00441342	0.0467839	-0.742372	n	ENSG00000131188	80758	2796	32	1972	23
MFSD4A	0.00442558	0.0468375	-23.3769	n	ENSG00000174514	148808	740	0	567	0
XRCC5	0.00442689	0.0468375	-0.204905	n	ENSG00000079246	7520	45579	806	8752	113
RIOX1	0.0044257	0.0468375	-0.878581	n	ENSG00000170468	79697	1764	23	1402	19
C1orf174	0.00443292	0.0468418	-0.555585	n	ENSG00000198912	339448	4609	64	3025	50
ENC1	0.00443264	0.0468418	-0.847893	n	ENSG00000171617	8507	3000	27	2060	21
PIGT	0.00443639	0.0468488	-0.298646	n	ENSG00000124155	51604	19406	282	7250	95
ARF3	0.0044511	0.0469744	-0.23078	n	ENSG00000134287	377	29080	573	7574	108
HEG1	0.00446403	0.0470076	-1.0046	n	ENSG00000173706	57493	3763	18	2669	16
CYTL1	0.0044633	0.0470076	-22.9972	n	ENSG00000170891	54360	428	0	386	0
EGFL7	0.00445781	0.0470076	-0.714539	n	ENSG00000172889	51162	8584	56	4292	35
DHPS	0.00446551	0.0470076	-0.44381	n	ENSG00000095059	1725	6997	101	4102	63
MMP14	0.00447272	0.0470539	-0.430988	n	ENSG00000157227	4323	11735	144	5765	73
PFN2	0.00448055	0.0471065	-0.746224	n	ENSG00000070087	5217	3693	36	2375	29
NDC1	0.00448766	0.0471516	-0.488234	n	ENSG00000058804	55706	5820	88	3340	57
GIPC2	0.00449214	0.0471689	-0.955602	n	ENSG00000137960	54810	1858	20	1373	18
CLIP4	0.00450317	0.047255	-0.375575	n	ENSG00000115295	79745	10383	170	4513	74
QRSL1	0.00451023	0.0472993	-0.581608	n	ENSG00000130348	55278	3798	56	2590	39
YBX3	0.00451406	0.0473098	-0.170118	n	ENSG00000060138	8531	119739	2339	10287	120
ANKH	0.00451765	0.0473176	-0.384624	n	ENSG00000154122	56172	12078	164	5292	74
CRTAP	0.00452599	0.0473753	-0.313988	n	ENSG00000170275	10491	23117	294	7890	99
ATP6V0B	0.00453843	0.0473961	0.183577	n	ENSG00000117410	533	50793	1226	8803	117
SLC16A10	0.00454219	0.0473961	0.324922	n	ENSG00000112394	117247	12435	394	4267	98
PSMD5	0.00453633	0.0473961	-0.436966	n	ENSG00000095261	5711	7312	107	3887	61
ZNF33A	0.00453508	0.0473961	-0.4156	n	ENSG00000189180	7581	8831	120	4681	65
DCLK1	0.00454137	0.0473961	-1.67099	n	ENSG00000133083	9201	2763	5	2120	5
RGS1	0.00455172	0.0474066	0.772814	n	ENSG00000090104	5996	3679	65	1904	33
EIF1AX	0.00455031	0.0474066	-0.207593	n	ENSG00000173674	1964	51659	984	8810	116
MPST	0.00454879	0.0474066	-0.279694	n	ENSG00000128309	4357	18075	333	6161	96
APOB	0.00456044	0.0474679	-23.3263	n	ENSG00000084674	338	499	0	326	0
CACFD1	0.00457636	0.0475481	-0.808842	n	ENSG00000160325	11094	2016	26	1671	22
PIAS2	0.00457188	0.0475481	-0.575661	n	ENSG00000078043	9063	4833	57	3383	40
MANBAL	0.0045767	0.0475481	-0.328916	n	ENSG00000101363	63905	12731	206	5488	84
PCDH7	0.00459207	0.0476781	-0.413289	n	ENSG00000169851	5099	10711	162	4197	71
NIPAL4	0.00459529	0.0476818	0.247568	n	ENSG00000172548	348938	20113	708	5155	107
RPL4	0.0046168	0.0478753	-0.134711	n	ENSG00000174444	6124	679511	12460	12555	121
IL4R	0.00463552	0.0480097	0.263589	n	ENSG00000077238	3566	16696	566	5814	108
USP32	0.0046343	0.0480097	0.388406	n	ENSG00000170832	84669	5908	172	3558	76
NEPRO	0.00468483	0.0484903	-0.503306	n	ENSG00000163608	25871	5688	74	3634	50
OSR2	0.00470904	0.0487107	-1.82875	n	ENSG00000164920	116039	1804	4	1465	3
RAB26	0.0047261	0.0488568	-2.98357	n	ENSG00000167964	25837	355	1	321	1
KLF6	0.00473125	0.0488798	-0.264006	n	ENSG00000067082	1316	51590	773	9575	118
HTATIP2	0.00474384	0.0489795	-0.307072	n	ENSG00000109854	10553	15449	268	5266	87
CTSF	0.00474859	0.0489982	-0.5973	n	ENSG00000174080	8722	6770	60	4122	41
UHRF2	0.00475558	0.04904	-0.574762	n	ENSG00000147854	115426	4681	58	3131	45
NDUFA3	0.00476218	0.0490778	-0.219961	n	ENSG00000170906	4696	41636	725	8228	109
ZC3HC1	0.00476826	0.0491102	-0.834768	n	ENSG00000091732	51530	2061	24	1665	20
PMF1	0.00478067	0.0492076	-0.317152	n	ENSG00000160783	11243	14191	234	5818	94
CNPY2	0.00479312	0.0493053	-0.269004	n	ENSG00000257727	10330	19636	349	6470	101
NAPRT	0.00480244	0.0493707	-0.243754	n	ENSG00000147813	93100	25492	542	6787	105
FN1	0.00481564	0.0494633	-0.611924	n	ENSG00000115414	2335	30715	184	7468	67
ATP11B	0.00482033	0.0494633	0.254637	n	ENSG00000058063	23200	17806	534	5639	102
LGI3	0.00481748	0.0494633	-1.54425	n	ENSG00000168481	203190	1112	6	875	5
IMMP2L	0.00485997	0.0498393	-1.05154	n	ENSG00000184903	83943	1724	14	1391	14
NLRP1	0.0048866	0.0500817	-0.494267	n	ENSG00000091592	22861	6650	86	3867	54
HDLBP	0.00489483	0.0501245	-0.198887	n	ENSG00000115677	3069	47719	816	9530	115
SEMA4G	0.00489679	0.0501245	-1.46127	n	ENSG00000095539	57715	1133	7	867	6
MEGF9	0.00491812	0.050312	-0.411965	n	ENSG00000106780	1955	10550	144	4660	71
EPHA1	0.00492986	0.0504012	-0.35205	n	ENSG00000146904	2041	10976	202	4193	85
CNTLN	0.00494544	0.0505295	-1.06484	n	ENSG00000044459	54875	2318	14	1875	13
GPAA1	0.00495397	0.0505857	-0.261954	n	ENSG00000197858	8733	21666	375	7157	103
CCS	0.00495706	0.0505862	-0.394049	n	ENSG00000173992	9973	9021	131	4926	69
FZD10	0.00496097	0.0505952	-0.871111	n	ENSG00000111432	11211	2328	23	1737	18
MYC	0.00500983	0.0510624	-0.280498	n	ENSG00000136997	4609	25897	460	6129	102
PAM	0.00502112	0.0511161	-0.492084	n	ENSG00000145730	5066	12794	104	6133	54
WBP2NL	0.00502124	0.0511161	-22.5649	n	ENSG00000183066	164684	277	0	261	0
URI1	0.00502987	0.0511727	-0.281594	n	ENSG00000105176	8725	17772	315	6100	92
SLIT3	0.00504272	0.0512723	-0.779364	n	ENSG00000184347	6586	11442	43	5460	28
SPTSSB	0.00506263	0.0514121	0.313158	n	ENSG00000196542	165679	17876	529	4673	97
PFKL	0.00506221	0.0514121	-0.244703	n	ENSG00000141959	5211	29210	494	7937	109
CHST2	0.00507831	0.0515399	0.639876	n	ENSG00000175040	9435	2709	74	1816	49
TRIT1	0.00510542	0.051745	-0.550081	n	ENSG00000043514	54802	4160	61	2761	41
HSD17B11	0.00510651	0.051745	-0.746174	n	ENSG00000198189	51170	4808	33	3314	25
PER1	0.00510782	0.051745	-0.34222	n	ENSG00000179094	5187	15063	228	6178	78
TRABD2B	0.00511271	0.051763	-22.9505	n	ENSG00000269113	388630	422	0	386	0
YWHAE	0.0051316	0.0519228	-0.193157	n	ENSG00000108953	7531	71654	1351	9608	118
BCL10	0.00514798	0.0520132	0.372214	n	ENSG00000142867	8915	6775	176	3874	89
MAP4K3	0.00515612	0.0520132	-0.464224	n	ENSG00000011566	8491	6593	93	3766	56
FRMD4B	0.00515286	0.0520132	-0.34157	n	ENSG00000114541	23150	13299	197	5849	91
BAG1	0.00515207	0.0520132	-0.239018	n	ENSG00000107262	573	31481	521	7499	114
OTUB1	0.00515563	0.0520132	-0.219415	n	ENSG00000167770	55611	28694	559	7197	112
PLIN4	0.00517756	0.0521979	1.15555	n	ENSG00000167676	729359	1317	30	783	25
BICDL1	0.00518299	0.0522211	-0.355862	n	ENSG00000135127	92558	9956	190	4258	74
RETREG1	0.00519229	0.0522572	-0.938491	n	ENSG00000154153	54463	3495	22	2405	19
INSR	0.00519284	0.0522572	-0.603769	n	ENSG00000171105	3643	5060	54	3419	40
MYL5	0.00520233	0.0523212	-0.563145	n	ENSG00000215375	4636	4104	58	2800	38
PNPLA2	0.00521461	0.0524132	-0.358578	n	ENSG00000177666	57104	10639	166	5281	73
ISY1	0.00523356	0.0525403	-0.381698	n	ENSG00000240682	57461	8565	136	4668	73
ADNP2	0.00523086	0.0525403	-0.404979	n	ENSG00000101544	22850	7623	127	4000	70
FZD1	0.00525003	0.0526739	-0.534213	n	ENSG00000157240	8321	6445	72	3812	48
TXNIP	0.00525817	0.0527239	-0.299061	n	ENSG00000265972	10628	83670	891	10876	113
SLC35B3	0.00526743	0.0527587	-0.582874	n	ENSG00000124786	51000	4270	53	2912	36
LUC7L3	0.00526797	0.0527587	-0.288321	n	ENSG00000108848	51747	23962	352	8010	96
BRMS1	0.0052727	0.0527744	-0.290229	n	ENSG00000174744	25855	15378	276	6027	92
POFUT1	0.00529057	0.0529215	-0.491554	n	ENSG00000101346	23509	5427	78	3418	54
NUF2	0.00530277	0.0530118	-0.901855	n	ENSG00000143228	83540	2041	21	1497	20
CNOT6L	0.00531134	0.0530339	-0.391191	n	ENSG00000138767	246175	10091	142	5260	76
AFF1	0.00531038	0.0530339	-0.424972	n	ENSG00000172493	4299	10018	122	5154	66
ARGLU1	0.00532748	0.0531633	-0.283337	n	ENSG00000134884	55082	24956	373	7981	105
WNT6	0.00533632	0.0532196	-22.9156	n	ENSG00000115596	7475	384	0	356	0
NFIA	0.00534015	0.0532261	-0.367679	n	ENSG00000162599	4774	18523	202	7856	80
TKT	0.00537649	0.0535372	-0.264569	n	ENSG00000163931	7086	27456	506	7293	106
TMEM74B	0.00537778	0.0535372	-1.52905	n	ENSG00000125895	55321	1095	6	915	6
CCL13	0.00538226	0.0535498	-1.22822	n	ENSG00000181374	6357	11723	28	3675	19
BICRAL	0.00540825	0.0535907	-0.721214	n	ENSG00000112624	23506	3007	32	2364	28
CTTNBP2	0.00540783	0.0535907	-2.91651	n	ENSG00000077063	83992	627	1	559	1
TRMT9B	0.00539493	0.0535907	-1.62223	n	ENSG00000250305	57604	1080	5	904	5
PAXX	0.00540885	0.0535907	-0.288471	n	ENSG00000148362	286257	20326	338	6517	97
SLK	0.00539296	0.0535907	-0.266563	n	ENSG00000065613	9748	20926	347	7123	105
PCED1A	0.00540294	0.0535907	-0.64085	n	ENSG00000132635	64773	3926	42	2918	33
CCDC61	0.00540122	0.0535907	-0.702371	n	ENSG00000104983	729440	2802	35	2082	28
DYNC1I2	0.00543099	0.05366	-0.244532	n	ENSG00000077380	1781	27194	450	7841	99
DDX41	0.00542905	0.05366	-0.301799	n	ENSG00000183258	51428	13902	262	5539	90
BRAF	0.0054199	0.05366	-0.562932	n	ENSG00000157764	673	4442	56	3141	42
PEX2	0.00542369	0.05366	-0.384514	n	ENSG00000164751	5828	8971	140	4388	69
MTHFD1	0.00543193	0.05366	-0.352744	n	ENSG00000100714	4522	11065	192	4673	69
CSRP1	0.00543984	0.0537064	-0.343022	n	ENSG00000159176	1465	26911	301	8203	95
LRCH3	0.00544539	0.0537294	-0.662349	n	ENSG00000186001	84859	4112	39	3090	34
GNL3L	0.00545642	0.0538063	-0.482729	n	ENSG00000130119	54552	5971	87	3770	60
NLE1	0.00546792	0.0538879	-0.673899	n	ENSG00000073536	54475	2711	38	2060	30
GJB5	0.00548054	0.0539804	-0.303597	n	ENSG00000189280	2709	15198	274	5063	88
PGRMC2	0.00549793	0.0540688	-0.246931	n	ENSG00000164040	10424	31945	551	7651	112
MDFIC	0.00549923	0.0540688	-0.56385	n	ENSG00000135272	29969	5891	58	3766	40
QTRT1	0.0054951	0.0540688	-0.376751	n	ENSG00000213339	81890	8829	154	4388	71
CAVIN3	0.0055104	0.0541453	-0.478251	n	ENSG00000170955	112464	14328	126	6005	60
RBM4	0.00551351	0.0541453	-0.491442	n	ENSG00000173933	5936	5508	75	3487	51
NREP	0.00552064	0.0541834	-0.560534	n	ENSG00000134986	9315	6157	74	3469	52
PLA2R1	0.00554656	0.0543962	-0.675243	n	ENSG00000153246	22925	4769	45	3010	34
TAGLN	0.00554883	0.0543962	-0.731094	n	ENSG00000149591	6876	42904	194	7412	54
PLGLB1	0.0055596	0.0544367	-1.72508	n	ENSG00000183281	5343	763	4	693	4
ST8SIA6	0.00556275	0.0544367	-22.9271	n	ENSG00000148488	338596	333	0	307	0
KAT14	0.00556248	0.0544367	-0.578682	n	ENSG00000149474	57325	3834	53	2667	37
TTC39B	0.00556925	0.0544663	0.285513	n	ENSG00000155158	158219	15406	422	5366	99
YY1	0.00557231	0.0544663	-0.2441	n	ENSG00000100811	7528	26214	433	7632	95
CCN6	0.00557945	0.0545042	-1.56791	n	ENSG00000112761	8838	944	6	697	6
SDSL	0.00558788	0.0545546	-2.88545	n	ENSG00000139410	113675	737	1	630	1
EXOSC4	0.00559836	0.0546249	-0.339184	n	ENSG00000178896	54512	10039	191	4641	73
FZD6	0.00560492	0.054657	-0.34877	n	ENSG00000164930	8323	11534	196	4725	82
OBSL1	0.00562142	0.0547752	-0.586787	n	ENSG00000124006	23363	4115	52	2880	41
HECTD2	0.00562361	0.0547752	-1.10178	n	ENSG00000165338	143279	1474	12	1258	11
TSHZ2	0.00563215	0.0548263	-0.890535	n	ENSG00000182463	128553	4312	25	2916	19
TLR1	0.00563731	0.0548446	0.997766	n	ENSG00000174125	7096	968	26	837	24
TENM2	0.00564848	0.0549125	-0.482375	n	ENSG00000145934	57451	8476	125	3556	62
GIGYF1	0.00565087	0.0549125	-0.515353	n	ENSG00000146830	64599	5387	72	3669	54
GPS1	0.00566647	0.055032	-0.278464	n	ENSG00000169727	2873	17307	297	6298	100
MRPS21	0.00570073	0.0552683	-0.18449	n	ENSG00000266472	54460	52243	960	8407	118
GPR171	0.00569527	0.0552683	1.21084	n	ENSG00000174946	29909	972	19	796	12
ADGRA3	0.0057001	0.0552683	-0.870059	n	ENSG00000152990	166647	2221	22	1676	17
PAPSS2	0.00571131	0.0553387	0.737161	n	ENSG00000198682	9060	2069	52	1570	28
CEP83	0.00572182	0.0554083	-0.946993	n	ENSG00000173588	51134	1857	18	1492	17
BICD2	0.00572913	0.055447	-0.236615	n	ENSG00000185963	23299	37016	712	7369	109
GCLC	0.00574014	0.0555213	-0.408454	n	ENSG00000001084	2729	8384	135	4090	64
EMILIN1	0.00574354	0.055522	-1.07064	n	ENSG00000138080	11117	4444	16	2756	14
GLT1D1	0.00575194	0.055571	1.10763	n	ENSG00000151948	144423	465	23	420	18
ZNF134	0.00575705	0.0555882	-0.788602	n	ENSG00000213762	7693	2336	25	1927	22
HYI	0.00576835	0.0556329	-0.657144	n	ENSG00000178922	81888	4232	39	2997	27
S100A13	0.00576754	0.0556329	-0.307496	n	ENSG00000189171	6284	30628	350	8305	95
KANTR	0.00577915	0.0557049	-0.783452	n		102723508	2789	28	2115	23
EPCAM	0.00578413	0.0557207	-1.33513	n	ENSG00000119888	4072	1697	9	1083	8
DLL1	0.00579395	0.0557831	-0.612307	n	ENSG00000198719	28514	3617	54	2352	38
GLO1	0.00583404	0.0561366	-0.226733	n	ENSG00000124767	2739	33915	620	7242	113
SRRM1	0.00583779	0.0561404	-0.305712	n	ENSG00000133226	10250	18191	263	6939	98
NPR1	0.00588472	0.0565591	-1.95272	n	ENSG00000169418	4881	1273	3	1077	3
MACO1	0.00589551	0.0566301	0.367989	n	ENSG00000204178	55219	7050	194	4008	83
TMEM116	0.00590221	0.0566619	-1.05199	n	ENSG00000198270	89894	1866	14	1422	14
NGF	0.00591764	0.0566707	-23.4237	n	ENSG00000134259	4803	267	0	236	0
ABCB10	0.00591135	0.0566707	-0.541048	n	ENSG00000135776	23456	4315	60	2916	43
ACTA2	0.00592135	0.0566707	-0.786253	n	ENSG00000107796	59	28846	114	6634	56
PPP1R9B	0.00591234	0.0566707	-0.403931	n	ENSG00000108819	84687	9700	134	5162	77
TCF3	0.00592351	0.0566707	-0.39516	n	ENSG00000071564	6929	8325	128	4471	65
NOSIP	0.00592242	0.0566707	-0.285435	n	ENSG00000142546	51070	16271	274	6477	100
GPNMB	0.00593295	0.0567219	-0.238028	n	ENSG00000136235	10457	84830	1441	10014	117
CMTM4	0.00593566	0.0567219	-0.72152	n	ENSG00000183723	146223	2704	33	2062	23
LMBRD2	0.00595157	0.0567794	-0.545051	n	ENSG00000164187	92255	4215	60	2854	46
MT1G	0.00595189	0.0567794	-0.498539	n	ENSG00000125144	4495	11159	145	3466	46
POLR2I	0.00595134	0.0567794	-0.206603	n	ENSG00000105258	5438	38802	664	7857	109
EIF2D	0.00595709	0.0567966	-0.432292	n	ENSG00000143486	1939	6871	103	3868	65
ETS2	0.00596294	0.0568199	-0.237568	n	ENSG00000157557	2114	36457	683	7436	113
CERT1	0.00598402	0.0569641	-0.393799	n	ENSG00000113163	10087	8814	125	4890	72
UBASH3B	0.0059849	0.0569641	-0.695539	n	ENSG00000154127	84959	3060	37	2047	32
SELENOW	0.00598864	0.0569672	-0.173212	n	ENSG00000178980	6415	115541	2090	10143	121
DDX51	0.00599929	0.057036	-0.501916	n	ENSG00000185163	317781	5011	73	3254	50
DPYSL3	0.00601418	0.0570799	-0.798535	n	ENSG00000113657	1809	5651	32	3509	17
RABL6	0.00600894	0.0570799	-0.256846	n	ENSG00000196642	55684	21574	375	7235	104
DDX47	0.00601172	0.0570799	-0.749277	n	ENSG00000213782	51202	2132	31	1635	27
KIAA0100	0.00604324	0.0573232	-0.305896	n	ENSG00000007202	9703	13488	221	5887	92
SIAE	0.00606003	0.0574498	-0.555968	n	ENSG00000110013	54414	3891	58	2613	44
FLOT1	0.00607763	0.0575839	-0.406568	n	ENSG00000137312	10211	10816	126	5467	69
EPB41L4B	0.00612565	0.058006	-0.607156	n	ENSG00000095203	54566	4293	52	2550	38
CYTH3	0.00614085	0.0580876	-0.430951	n	ENSG00000008256	9265	7594	107	4353	60
CXCL16	0.00614123	0.0580876	0.291138	n	ENSG00000161921	58191	13114	378	5286	99
TNS4	0.00614987	0.0581363	-0.362164	n	ENSG00000131746	84951	16049	252	5062	79
AASDH	0.00617313	0.0583115	-0.716544	n	ENSG00000157426	132949	2740	32	2104	27
LMF1	0.00617539	0.0583115	-0.7597	n	ENSG00000103227	64788	2515	26	2093	24
PEF1	0.0061794	0.0583164	-0.269186	n	ENSG00000162517	553115	17182	321	5957	95
RNPEP	0.00618732	0.0583274	-0.293391	n	ENSG00000176393	6051	15143	259	5681	90
ZDHHC1	0.00618756	0.0583274	-0.773923	n	ENSG00000159714	29800	3502	30	2224	25
RAD9A	0.00620024	0.0583685	-0.446185	n	ENSG00000172613	5883	5894	96	3656	61
MFSD13A	0.00619659	0.0583685	-0.672486	n	ENSG00000138111	79847	2635	37	1983	32
SLC47A1	0.00620242	0.0583685	-0.86198	n	ENSG00000142494	55244	1976	23	1475	19
MAOA	0.0062161	0.0584643	0.472061	n	ENSG00000189221	4128	5137	126	2945	72
SASH1	0.00622237	0.0584903	-0.352287	n	ENSG00000111961	23328	13073	191	5896	78
CERS5	0.00623145	0.0585426	-0.514694	n	ENSG00000139624	91012	5025	65	3453	42
U2AF2	0.006235	0.0585431	-0.371008	n	ENSG00000063244	11338	8830	158	4590	68
RAB10	0.00624489	0.0585915	0.1754	n	ENSG00000084733	10890	62170	1671	8401	115
HDHD5	0.00624718	0.0585915	-0.423361	n	ENSG00000069998	27440	6807	105	3817	62
HADHA	0.00626626	0.0587374	-0.196365	n	ENSG00000084754	3030	39924	676	8745	117
TYW1B	0.00629852	0.0589783	0.972697	n	ENSG00000277149	441250	677	27	608	22
TRIM35	0.00629903	0.0589783	-0.584933	n	ENSG00000104228	23087	4009	53	2724	40
CISD1	0.00632148	0.0591553	-0.290611	n	ENSG00000122873	55847	18914	311	5830	96
CTSK	0.0063381	0.059178	-0.489719	n	ENSG00000143387	1513	30511	211	8228	78
SQLE	0.0063315	0.059178	0.23657	n	ENSG00000104549	6713	31342	1077	5821	107
PLAAT3	0.00633579	0.059178	-1.13358	n	ENSG00000176485	11145	3120	12	2191	11
DEPDC4	0.00633426	0.059178	1.82448	n	ENSG00000166153	120863	134	9	130	8
RRP15	0.00636258	0.0592906	-0.419358	n	ENSG00000067533	51018	7675	114	4064	62
BDP1	0.00636073	0.0592906	-0.507324	n	ENSG00000145734	55814	7526	81	4612	53
RTN3	0.00636977	0.0592906	-0.231734	n	ENSG00000133318	10313	32745	609	7611	106
VSIG2	0.00637503	0.0592906	1.5408	n	ENSG00000019102	23584	244	13	218	10
C12orf56	0.00635446	0.0592906	0.674395	n	ENSG00000185306	115749	1459	59	1080	40
CAPS2	0.00637484	0.0592906	-22.45	n	ENSG00000180881	84698	260	0	247	0
NCOR1	0.0063687	0.0592906	-0.28585	n	ENSG00000141027	9611	22047	347	7524	100
PARP1	0.00639406	0.0594345	-0.368692	n	ENSG00000143799	142	11253	161	5064	77
NOP58	0.00640673	0.0594867	-0.294635	n	ENSG00000055044	51602	19090	302	6357	98
CACNA1G	0.00640681	0.0594867	-22.8353	n	ENSG00000006283	8913	352	0	328	0
TMEM237	0.00643022	0.0596709	-0.362764	n	ENSG00000155755	65062	10857	175	4660	71
SNX14	0.00643923	0.0597213	-0.414974	n	ENSG00000135317	57231	7509	107	4320	64
THRAP3	0.00645537	0.0598377	-0.318312	n	ENSG00000054118	9967	14316	212	6506	93
CMKLR1	0.00646712	0.0599133	-1.48036	n	ENSG00000174600	1240	2089	6	1657	6
STIM1	0.00647441	0.0599476	-0.32514	n	ENSG00000167323	6786	11905	206	5171	83
RTL8B	0.00649362	0.0599755	-0.460519	n	ENSG00000212747	441518	5357	86	3185	53
LY6E	0.0064954	0.0599755	-0.275348	n	ENSG00000160932	4061	65583	900	9593	117
IFT46	0.00649142	0.0599755	-0.53015	n	ENSG00000118096	56912	4238	65	2747	40
GPR18	0.00648887	0.0599755	2.18232	n	ENSG00000125245	2841	155	6	149	6
GLRX5	0.00648791	0.0599755	-0.301783	n	ENSG00000182512	51218	15311	244	5701	86
SLC41A1	0.00650347	0.0600168	0.519896	n	ENSG00000133065	254428	2837	93	2090	57
SLC47A2	0.00650999	0.0600437	-0.704326	n	ENSG00000180638	146802	3393	43	1924	23
TANC1	0.00654081	0.0602855	-0.322859	n	ENSG00000115183	85461	14106	242	5293	88
IGF1R	0.00654704	0.0602855	-0.433102	n	ENSG00000140443	3480	7586	105	4358	61
NME3	0.00654639	0.0602855	-0.314445	n	ENSG00000103024	4832	16630	238	6435	88
TLE3	0.0065562	0.0603366	0.232261	n	ENSG00000140332	7090	19740	645	6295	111
ADAR	0.00657072	0.0603846	-0.227566	n	ENSG00000160710	103	36252	683	8183	112
IL1RAP	0.00656947	0.0603846	-0.449566	n	ENSG00000196083	3556	5836	93	3387	64
PHF14	0.00657227	0.0603846	-0.399787	n	ENSG00000106443	9678	8252	122	4591	65
KATNA1	0.00657909	0.060414	-0.516959	n	ENSG00000186625	11104	4537	65	3034	42
ETV5	0.0065936	0.0604806	-1.04506	n	ENSG00000244405	2119	1864	14	1475	13
KMT5A	0.00659236	0.0604806	-0.293149	n	ENSG00000183955	387893	13302	261	5226	92
SDC4	0.0066024	0.060528	0.291496	n	ENSG00000124145	6385	22873	521	6645	107
A2M	0.00660837	0.0605495	-0.529557	n	ENSG00000175899	2	35849	229	8064	77
PHLDB3	0.00663708	0.0607792	0.346549	n	ENSG00000176531	653583	6156	220	3443	83
TGFBR3	0.00664092	0.060781	-0.625011	n	ENSG00000069702	7049	8267	55	4936	40
RUFY3	0.00665631	0.060809	-0.360243	n	ENSG00000018189	22902	10351	162	5164	77
PKIB	0.00665391	0.060809	0.677777	n	ENSG00000135549	5570	3026	57	1966	37
GLI3	0.0066499	0.060809	-0.635241	n	ENSG00000106571	2737	4503	44	3044	36
CORO7	0.00665855	0.060809	-0.556661	n	ENSG00000262246	79585	5280	58	3474	48
BCLAF1	0.00668045	0.0609756	-0.265523	n	ENSG00000029363	9774	22597	352	7672	100
FBLN1	0.00669911	0.0611125	-0.502958	n	ENSG00000077942	2192	29655	184	8315	71
AUP1	0.00670397	0.0611233	-0.222441	n	ENSG00000115307	550	27445	528	7386	108
SNRPA1	0.00671408	0.0611821	-0.290819	n	ENSG00000131876	6627	15465	258	5672	90
BCL9	0.00674009	0.0613521	-1.1198	n	ENSG00000116128	607	1297	11	1136	10
BACH1	0.0067376	0.0613521	0.297862	n	ENSG00000156273	571	10829	290	4917	89
EEF2	0.00674614	0.0613737	-0.140229	n	ENSG00000167658	1938	275917	5219	12143	121
INTS11	0.00677586	0.0614765	-0.281796	n	ENSG00000127054	54973	15621	268	6240	98
FBXL17	0.00676615	0.0614765	-0.476893	n	ENSG00000145743	64839	6242	82	3787	49
WASHC4	0.00676892	0.0614765	-0.349359	n	ENSG00000136051	23325	11326	163	5423	83
XPO4	0.00677361	0.0614765	-0.540577	n	ENSG00000132953	64328	3903	59	2710	45
RAB8A	0.00677444	0.0614765	-0.309065	n	ENSG00000167461	4218	12455	220	5572	82
FBXO44	0.00679038	0.061495	-0.585113	n	ENSG00000132879	93611	3536	50	2582	40
ESYT3	0.00679265	0.061495	0.459506	n	ENSG00000158220	83850	4283	154	2051	60
WDR36	0.00678597	0.061495	-0.410628	n	ENSG00000134987	134430	7309	117	3962	68
MFAP1	0.0067871	0.061495	-0.397147	n	ENSG00000140259	4236	7194	115	4108	60
TOM1L2	0.00680594	0.061582	-0.327274	n	ENSG00000175662	146691	12412	217	5120	92
RPL23	0.00682144	0.0616553	-0.137262	n	ENSG00000125691	9349	583368	10433	12622	121
ALDH16A1	0.00682074	0.0616553	-0.366034	n	ENSG00000161618	126133	9700	150	5044	74
PIN4	0.00683153	0.0617131	-0.28723	n	ENSG00000102309	5303	15782	268	5518	79
PLCB3	0.00685442	0.0618863	-0.400093	n	ENSG00000149782	5331	7132	132	3830	72
PYCR3	0.00686271	0.0619277	-0.650957	n	ENSG00000104524	65263	2738	40	1987	35
TFCP2L1	0.00687281	0.0619519	-0.656734	n	ENSG00000115112	29842	4497	45	2735	34
GIT1	0.00687182	0.0619519	-0.401149	n	ENSG00000108262	28964	9320	133	4719	67
BMPR1A	0.00688422	0.0619969	-0.505353	n	ENSG00000107779	657	5016	68	3287	44
MPPE1	0.00688524	0.0619969	-0.382757	n	ENSG00000154889	65258	8122	126	4309	64
CCN3	0.00691647	0.0622445	-0.609791	n	ENSG00000136999	4856	6566	75	3070	40
ZNF12	0.00694024	0.0624248	-0.497256	n	ENSG00000164631	7559	4928	71	3333	46
TMEM98	0.00695071	0.0624853	-0.645829	n	ENSG00000006042	26022	4369	42	2926	30
KIF5B	0.00695609	0.0624999	-0.229606	n	ENSG00000170759	3799	45405	761	8989	110
PCSK9	0.0069643	0.062528	-0.580473	n	ENSG00000169174	255738	2870	64	1685	35
INTS10	0.00696671	0.062528	-0.280545	n	ENSG00000104613	55174	16197	282	5922	95
VWA1	0.00698489	0.0626575	-0.38522	n	ENSG00000179403	64856	9382	150	4749	74
QTRT2	0.00700457	0.0626992	-0.675511	n	ENSG00000151576	79691	2731	35	2125	26
NEURL1B	0.00700146	0.0626992	-0.61677	n	ENSG00000214357	54492	4836	52	3057	36
TMEM132A	0.0069983	0.0626992	0.655155	n	ENSG00000006118	54972	2090	60	1560	38
TMEM189	0.00700063	0.0626992	-0.301777	n			13707	266	5392	95
UAP1L1	0.00701403	0.0627502	-0.668747	n	ENSG00000197355	91373	3525	38	2447	35
HSD3B7	0.00702361	0.0628022	-0.480675	n	ENSG00000099377	80270	5970	80	3808	52
EFHD1	0.00703686	0.062887	-2.88489	n	ENSG00000115468	80303	968	1	805	1
NCOA5	0.00704107	0.0628909	-0.473148	n	ENSG00000124160	57727	4798	82	3103	54
LOXL4	0.00704608	0.062902	-22.7838	n	ENSG00000138131	84171	457	0	428	0
DGAT2	0.00705946	0.0629541	0.373498	n	ENSG00000062282	84649	29527	697	5627	101
PPP2R5E	0.00705943	0.0629541	-0.352497	n	ENSG00000154001	5529	12421	167	5809	86
MMD	0.00706951	0.0629831	-0.76191	n	ENSG00000108960	23531	2484	27	1900	23
CANT1	0.00707026	0.0629831	-0.386638	n	ENSG00000171302	124583	8612	129	4621	70
LGI2	0.00708493	0.06308	-3.10954	n	ENSG00000153012	55203	709	1	515	1
TSR2	0.00711118	0.0632463	-0.399553	n	ENSG00000158526	90121	7120	112	4286	60
SLC15A1	0.00710997	0.0632463	0.454959	n	ENSG00000088386	6564	8089	265	2758	65
EIF4G3	0.00713305	0.063385	-0.339137	n	ENSG00000075151	8672	11516	184	5202	80
NOLC1	0.00713438	0.063385	-0.293836	n	ENSG00000166197	9221	15599	282	5472	91
RPL31	0.00713936	0.0633955	-0.123401	n	ENSG00000071082	6160	825902	15503	12605	121
FBXO7	0.00714687	0.0634285	-0.304944	n	ENSG00000100225	25793	14372	225	6087	92
JUN	0.00715582	0.0634509	-0.395606	n	ENSG00000177606	3725	10733	150	5054	69
ITM2B	0.007157	0.0634509	-0.128251	n	ENSG00000136156	9445	465277	8617	12115	121
ATG4D	0.00716526	0.0634904	-0.35544	n	ENSG00000130734	84971	8102	156	4158	81
XPOT	0.00717664	0.0635575	-0.290349	n	ENSG00000184575	11260	13288	260	5259	85
RDH16	0.00718699	0.0636154	0.432451	n	ENSG00000139547	8608	3467	147	2114	69
EIF2AK1	0.00720618	0.0637352	-0.286367	n	ENSG00000086232	27102	14880	250	6002	90
TSPAN11	0.00720817	0.0637352	-1.08193	n	ENSG00000110900	441631	3026	14	2089	14
MYO9A	0.00723543	0.0639085	-0.516159	n	ENSG00000066933	4649	6011	67	3982	49
RAB5C	0.00723446	0.0639085	-0.235898	n	ENSG00000108774	5878	26848	435	7674	108
IKZF3	0.0072652	0.0641272	0.729195	n	ENSG00000161405	22806	3003	52	1989	38
CRB3	0.00726788	0.0641272	0.338616	n	ENSG00000130545	92359	6752	218	3327	85
FAM184B	0.0072777	0.064146	-22.7667	n	ENSG00000047662	27146	221	0	215	0
SERGEF	0.00727721	0.064146	-0.567575	n	ENSG00000129158	26297	4144	51	2855	36
SRSF1	0.00728511	0.0641775	-0.248993	n	ENSG00000136450	6426	22063	420	6644	106
PADI3	0.00730309	0.0643019	-23.568	n	ENSG00000142619	51702	210	0	192	0
PIGF	0.00731277	0.0643318	-0.423933	n	ENSG00000151665	5281	6137	100	3434	63
LANCL2	0.0073142	0.0643318	-0.457512	n	ENSG00000132434	55915	5587	83	3444	57
MLH1	0.00734629	0.0643505	-0.431967	n	ENSG00000076242	4292	6729	97	3869	60
CFAP97	0.00734348	0.0643505	-0.430154	n	ENSG00000164323	57587	7692	101	4482	55
PIM1	0.00734719	0.0643505	0.246582	n	ENSG00000137193	5292	21748	695	5771	104
TPP1	0.00734543	0.0643505	-0.331947	n	ENSG00000166340	1200	15759	210	6583	84
MGP	0.00734352	0.0643505	-0.665466	n	ENSG00000111341	4256	37138	147	7566	49
C12orf10	0.00734239	0.0643505	-0.37154	n			8899	134	4790	71
ARHGAP35	0.00732737	0.0643505	-0.364492	n	ENSG00000160007	2909	9118	146	4836	68
APP	0.00734431	0.0643505	-0.212823	n	ENSG00000142192	351	46447	755	9187	113
CLEC11A	0.00735598	0.0643938	-0.452821	n	ENSG00000105472	6320	7589	96	4181	54
SNX3	0.00736659	0.0644529	-0.166354	n	ENSG00000112335	8724	61301	1104	9130	116
SEPTIN8	0.00737936	0.0645307	-0.283433	n	ENSG00000164402	23176	18651	349	6027	101
FGFR3	0.00739601	0.0646086	-0.266108	n	ENSG00000068078	2261	77057	1602	7313	114
EXTL3	0.0073946	0.0646086	-0.381251	n	ENSG00000012232	2137	7014	129	3973	79
IGSF3	0.00741758	0.0646616	-0.275246	n	ENSG00000143061	3321	17493	344	5202	95
MAML2	0.00741664	0.0646616	-0.885359	n	ENSG00000184384	84441	2649	19	2088	19
HELZ	0.00741025	0.0646616	-0.617611	n	ENSG00000198265	9931	4531	43	3261	33
INO80C	0.0074143	0.0646616	0.358405	n	ENSG00000153391	125476	5475	185	3144	80
SPINK5	0.0074309	0.0647236	0.30049	n	ENSG00000133710	11005	178391	4626	9676	117
DHCR7	0.00743245	0.0647236	0.314459	n	ENSG00000172893	1717	17880	550	4980	91
SGCE	0.00743764	0.064735	-1.6791	n	ENSG00000127990	8910	1617	4	1354	4
TEAD3	0.00744362	0.0647533	0.308096	n	ENSG00000007866	7005	8966	270	4461	90
CKAP2L	0.00746929	0.0649428	0.671281	n	ENSG00000169607	150468	1724	55	1299	34
MRPL55	0.00748352	0.0649987	-0.276282	n	ENSG00000162910	128308	16330	273	6201	95
SHTN1	0.00748272	0.0649987	-0.37772	n	ENSG00000187164	57698	9786	140	4943	67
MIGA1	0.00749339	0.0650168	-0.61059	n	ENSG00000180488	374986	4172	43	3016	34
PNO1	0.00748963	0.0650168	-0.399883	n	ENSG00000115946	56902	6922	116	3610	65
CYP4F22	0.0075142	0.0651635	0.272967	n	ENSG00000171954	126410	30947	1197	5728	102
HNRNPR	0.00752546	0.0652272	-0.226142	n	ENSG00000125944	10236	32180	551	7731	111
PRKX	0.00753043	0.0652364	-0.472533	n	ENSG00000183943	5613	5357	79	3518	52
PDLIM4	0.00753859	0.0652393	-0.433918	n	ENSG00000131435	8572	11594	122	5156	66
SLC37A4	0.00753815	0.0652393	-0.540518	n	ENSG00000137700	2542	3745	59	2574	42
USP24	0.00755393	0.0652705	-0.382946	n	ENSG00000162402	23358	8022	124	4490	67
LRRC14	0.00755199	0.0652705	-0.498724	n	ENSG00000160959	9684	4377	69	2982	50
UBL7	0.00755147	0.0652705	-0.369222	n	ENSG00000138629	84993	9078	137	4646	76
IDH3A	0.00757515	0.0654024	0.259133	n	ENSG00000166411	3419	12911	411	4920	107
PRKAR1A	0.00757704	0.0654024	-0.208259	n	ENSG00000108946	5573	37714	626	8660	112
ARRDC3	0.0075915	0.0654257	-0.288878	n	ENSG00000113369	57561	16978	300	6212	94
RNF144B	0.00759101	0.0654257	0.298637	n	ENSG00000137393	255488	12256	337	4817	94
MANSC1	0.00759025	0.0654257	0.302779	n	ENSG00000111261	54682	9635	302	4258	84
GPR55	0.00760349	0.0654276	-22.7907	n	ENSG00000135898	9290	326	0	305	0
ASMTL	0.00760163	0.0654276	-0.457391	n	ENSG00000169093	8623	6845	83	4244	52
DYNAP	0.00759624	0.0654276	2.56369	n	ENSG00000178690	284254	56	6	47	6
IL1F10	0.00763122	0.0655648	1.02066	n	ENSG00000136697	84639	890	28	554	22
HDDC2	0.0076295	0.0655648	-0.271402	n	ENSG00000111906	51020	17491	311	5825	98
NUDT2	0.00762769	0.0655648	-0.387304	n	ENSG00000164978	318	8531	125	4353	66
HAS2	0.00764534	0.0656524	-1.31411	n	ENSG00000170961	3037	2333	8	1777	7
CNEP1R1	0.00765098	0.065667	0.440247	n	ENSG00000205423	255919	3761	122	2594	63
SPATA18	0.00765983	0.0656753	-0.83508	n	ENSG00000163071	132671	1989	23	1497	21
RUFY1	0.00765773	0.0656753	-0.378896	n	ENSG00000176783	80230	8570	129	4604	65
RPA1	0.00766386	0.0656762	-0.260137	n	ENSG00000132383	6117	18893	341	6160	98
MPDZ	0.00767478	0.065736	-1.29249	n	ENSG00000107186	8777	1834	8	1531	8
PAQR7	0.00769749	0.0658569	-0.410912	n	ENSG00000182749	164091	7293	141	3746	65
DKC1	0.00770074	0.0658569	-0.312772	n	ENSG00000130826	1736	13472	240	5161	88
MAPK7	0.00769488	0.0658569	0.406749	n	ENSG00000166484	5598	4381	141	2862	74
SF3A1	0.00771411	0.0659375	-0.277349	n	ENSG00000099995	10291	16516	273	6308	107
ENDOV	0.00772074	0.0659604	-0.604705	n	ENSG00000173818	284131	3552	43	2638	35
HJURP	0.00776575	0.0662093	-0.880551	n	ENSG00000123485	55355	1871	21	1346	20
PRRC2A	0.00776409	0.0662093	-0.257235	n	ENSG00000204469	7916	19324	335	6928	102
XRCC6	0.00775507	0.0662093	-0.179769	n	ENSG00000196419	2547	56597	1023	9190	117
SAMM50	0.00776215	0.0662093	-0.313723	n	ENSG00000100347	25813	12862	205	5486	84
C1orf109	0.00777132	0.066223	-0.569971	n	ENSG00000116922	54955	3308	53	2301	38
FPGT	0.00778523	0.0663076	-0.62908	n	ENSG00000254685	8790	2920	41	2129	34
PLAGL1	0.00779898	0.0663908	-0.367113	n	ENSG00000118495	5325	11476	167	5119	84
ILK	0.00780596	0.0664164	-0.308982	n	ENSG00000166333	3611	15722	222	6569	87
RNF103	0.00784898	0.0667381	-0.460461	n	ENSG00000239305	7844	5741	84	3475	56
DNAJA1	0.00785178	0.0667381	0.21818	n	ENSG00000086061	3301	28267	682	7593	116
SLC66A1L	0.00785589	0.0667391	-22.7488	n	ENSG00000174899	152078	261	0	246	0
PIGK	0.007875	0.066834	-0.530812	n	ENSG00000142892	10026	4279	59	2972	40
DAPP1	0.00788038	0.066834	0.345338	n	ENSG00000070190	27071	8138	213	4189	89
WDR34	0.00788309	0.066834	-0.353386	n			9785	175	4597	68
KAT8	0.00787659	0.066834	-0.46409	n	ENSG00000103510	84148	5659	78	3713	51
MT-ND3	0.00789988	0.0669424	-0.165256	n			1440275	22547	13213	121
ANK2	0.00791696	0.0669636	-1.09078	n	ENSG00000145362	287	3898	13	2784	12
RIC8A	0.00790993	0.0669636	-0.277312	n	ENSG00000177963	60626	15460	278	5989	97
DLG5	0.00791126	0.0669636	-0.362247	n	ENSG00000151208	9231	9340	158	4378	69
PIP4P1	0.00791844	0.0669636	-0.374515	n	ENSG00000165782	90809	8047	127	4408	68
REPS2	0.00792799	0.0670104	-2.17115	n	ENSG00000169891	9185	619	2	565	2
ELK4	0.00794594	0.0670917	-0.387772	n	ENSG00000158711	2005	8840	124	4858	65
UBE2V1	0.00794967	0.0670917	-1.42679	n	ENSG00000244687	7335	1153	6	959	5
ZNF569	0.00794428	0.0670917	-2.17216	n	ENSG00000196437	148266	629	2	578	2
SATB2	0.0079618	0.0671275	-2.80998	n	ENSG00000119042	23314	544	1	491	1
MDM2	0.00796197	0.0671275	-0.37114	n	ENSG00000135679	4193	8780	149	4707	67
FKBP8	0.00798178	0.0672606	-0.260808	n	ENSG00000105701	23770	20605	338	6906	97
RNF8	0.00800781	0.0674118	-0.449803	n	ENSG00000112130	9025	5482	89	3292	50
FAM49B	0.00800378	0.0674118	-0.339515	n			12548	178	5309	82
UNKL	0.00801434	0.0674147	-0.613818	n	ENSG00000059145	64718	3283	42	2511	32
MRPS34	0.00801623	0.0674147	-0.212412	n	ENSG00000074071	65993	33824	663	7487	112
EPPK1	0.00803324	0.0675237	-0.31272	n	ENSG00000261150	83481	26086	524	5374	94
ZBTB38	0.0080487	0.0676196	-0.43223	n	ENSG00000177311	253461	7976	95	4795	60
CHMP4B	0.00806338	0.0677089	-0.287999	n	ENSG00000101421	128866	17207	267	6313	92
TIMP1	0.00807924	0.0677738	-0.428028	n	ENSG00000102265	7076	43725	300	8983	93
FOXK2	0.00807609	0.0677738	-0.319024	n	ENSG00000141568	3607	10175	194	4773	81
C1orf35	0.00808927	0.0678005	-0.366706	n	ENSG00000143793	79169	8256	138	4363	67
SLC35C2	0.00809055	0.0678005	-0.331592	n	ENSG00000080189	51006	10862	174	5212	85
ARHGAP39	0.00809747	0.0678244	-1.08993	n	ENSG00000147799	80728	1128	12	956	12
TRIM33	0.00810447	0.067849	-0.349206	n	ENSG00000197323	51592	11010	164	5412	71
ZGRF1	0.00812547	0.0679907	-1.33392	n	ENSG00000138658	55345	1020	7	889	7
XPNPEP1	0.00814017	0.0680238	-0.350006	n	ENSG00000108039	7511	9560	151	4703	77
CCDC102A	0.00814166	0.0680238	-0.968146	n	ENSG00000135736	92922	1733	15	1441	13
PALM	0.00814161	0.0680238	-1.2698	n	ENSG00000099864	5064	2332	8	1856	5
NAP1L4	0.00815501	0.0680332	-0.245468	n	ENSG00000205531	4676	23551	406	7122	103
[truncated: 14,688 more rows]

## Sheet: Fig. 3d
Fig. 3
d
Cyto+_vs_Cyto-	IL19	IL17RD	IL17RC	CCL20	CCL3	CXCL1	IL22	NOS2	S100A7A	DEFB4A	IL17RE	IL17RA	3,00 VNN	CD274	PPARD	CXCL8	IL17F	IL36G	RAB27A	IL17RB	LCN2	IL26	IL17A
Others	0.0	0.0	0.0	0.0	0.0	0.0	0.0	0.0	0.0	0.0	0.0	0.0	0.0	0.0	0.0	0.0	0.0	0.0	0.0	0.0	0.0	0.0	0.0
Others	0.0	0.0	0.0	0.0	0.0	0.0	0.0	0.0	0.0	0.0	0.0	0.0	0.0	0.0	0.0	0.0	0.0	0.0	0.0	0.0	0.0	0.0	0.0
Others	0.0	0.0	0.0	0.0	0.0	0.0	0.0	0.0	0.0	0.0	0.0	0.0	0.0	0.0	0.0	0.0	0.0	0.0	0.0	0.0	0.0	0.0	0.0
Others	0.0	0.0	0.0	0.0	0.0	0.0	0.0	0.0	0.0	0.0	0.0	0.0	0.0	0.0	0.0	0.0	0.0	0.0	0.0	0.0	0.0	0.0	0.0
Others	0.0	0.0	2.0	0.0	0.0	0.0	0.0	0.0	0.0	0.0	0.0	0.0	0.0	0.0	0.0	0.0	0.0	0.0	0.0	0.0	0.0	0.0	0.0
Others	0.0	0.0	0.0	0.0	0.0	0.0	0.0	0.0	0.0	0.0	0.0	0.0	0.0	0.0	0.0	0.0	0.0	0.0	0.0	0.0	0.0	0.0	0.0
Others	0.0	0.0	0.0	0.0	0.0	0.0	0.0	0.0	0.0	0.0	0.0	0.0	0.0	0.0	0.0	0.0	0.0	0.0	0.0	0.0	0.0	0.0	0.0
Others	0.0	0.0	1.0	0.0	0.0	0.0	0.0	0.0	0.0	0.0	0.0	0.0	0.0	0.0	0.0	0.0	0.0	0.0	0.0	0.0	0.0	0.0	0.0
Others	0.0	0.0	0.0	0.0	0.0	0.0	0.0	0.0	0.0	0.0	0.0	0.0	0.0	0.0	0.0	0.0	0.0	0.0	0.0	0.0	0.0	0.0	0.0
Others	0.0	0.0	0.0	0.0	0.0	0.0	0.0	0.0	0.0	0.0	0.0	0.0	0.0	0.0	0.0	0.0	0.0	0.0	0.0	0.0	0.0	0.0	0.0
Others	0.0	0.0	0.0	0.0	0.0	0.0	0.0	0.0	0.0	0.0	0.0	0.0	0.0	0.0	0.0	0.0	0.0	0.0	0.0	0.0	0.0	0.0	0.0
Others	0.0	0.0	0.0	0.0	0.0	0.0	0.0	0.0	0.0	0.0	0.0	0.0	0.0	0.0	0.0	0.0	0.0	0.0	0.0	0.0	0.0	0.0	0.0
Others	0.0	0.0	0.0	0.0	0.0	0.0	0.0	0.0	0.0	0.0	0.0	0.0	0.0	0.0	0.0	0.0	0.0	0.0	0.0	0.0	0.0	0.0	0.0
Others	0.0	0.0	0.0	0.0	0.0	0.0	0.0	0.0	0.0	0.0	0.0	0.0	0.0	0.0	0.0	0.0	0.0	0.0	0.0	0.0	0.0	0.0	0.0
Others	0.0	0.0	1.0	0.0	0.0	0.0	0.0	0.0	0.0	0.0	0.0	0.0	0.0	0.0	0.0	0.0	0.0	0.0	0.0	0.0	0.0	0.0	0.0
Others	0.0	0.0	0.0	0.0	0.0	0.0	0.0	0.0	0.0	0.0	0.0	0.0	0.0	0.0	0.0	0.0	0.0	0.0	0.0	0.0	0.0	0.0	0.0
Others	0.0	0.0	0.0	0.0	0.0	0.0	0.0	0.0	0.0	0.0	0.0	1.0	0.0	0.0	0.0	0.0	0.0	0.0	0.0	0.0	0.0	0.0	0.0
Others	0.0	0.0	0.0	0.0	0.0	0.0	0.0	0.0	0.0	0.0	0.0	0.0	0.0	0.0	0.0	0.0	0.0	0.0	0.0	0.0	0.0	0.0	0.0
Others	0.0	0.0	1.0	0.0	0.0	0.0	0.0	0.0	0.0	0.0	0.0	0.0	0.0	0.0	1.0	0.0	0.0	0.0	0.0	0.0	0.0	0.0	0.0
Others	0.0	0.0	1.0	0.0	0.0	0.0	0.0	0.0	0.0	0.0	1.0	0.0	0.0	0.0	0.0	0.0	0.0	0.0	0.0	0.0	0.0	0.0	0.0
Others	0.0	0.0	0.0	0.0	0.0	0.0	0.0	0.0	0.0	0.0	0.0	0.0	0.0	0.0	0.0	0.0	0.0	0.0	0.0	0.0	0.0	0.0	0.0
Others	0.0	0.0	1.0	0.0	0.0	0.0	0.0	0.0	0.0	0.0	0.0	0.0	0.0	0.0	0.0	0.0	0.0	0.0	0.0	0.0	0.0	0.0	0.0
Others	0.0	0.0	0.0	0.0	0.0	0.0	0.0	0.0	0.0	0.0	1.0	0.0	0.0	0.0	0.0	0.0	0.0	0.0	0.0	0.0	0.0	0.0	0.0
Others	0.0	0.0	0.0	0.0	0.0	0.0	0.0	0.0	0.0	0.0	0.0	0.0	0.0	0.0	0.0	0.0	0.0	0.0	0.0	0.0	0.0	0.0	0.0
Others	0.0	0.0	0.0	0.0	0.0	0.0	0.0	0.0	0.0	0.0	0.0	0.0	0.0	0.0	0.0	0.0	0.0	0.0	0.0	0.0	0.0	0.0	0.0
Others	0.0	0.0	0.0	0.0	0.0	0.0	0.0	0.0	0.0	0.0	0.0	0.0	0.0	0.0	0.0	0.0	0.0	0.0	0.0	0.0	0.0	0.0	0.0
Others	0.0	0.0	0.0	0.0	0.0	0.0	0.0	0.0	0.0	0.0	0.0	0.0	0.0	0.0	0.0	0.0	0.0	0.0	0.0	0.0	0.0	0.0	0.0
Others	0.0	0.0	1.0	0.0	0.0	0.0	0.0	0.0	0.0	0.0	0.0	0.0	0.0	0.0	0.0	0.0	0.0	0.0	0.0	0.0	0.0	0.0	0.0
Others	0.0	0.0	0.0	0.0	0.0	0.0	0.0	0.0	0.0	0.0	0.0	0.0	0.0	0.0	0.0	0.0	0.0	0.0	0.0	0.0	0.0	0.0	0.0
Others	0.0	0.0	1.0	0.0	0.0	0.0	0.0	0.0	0.0	0.0	1.0	2.0	0.0	0.0	0.0	0.0	0.0	0.0	0.0	0.0	0.0	0.0	0.0
Others	0.0	0.0	1.0	0.0	0.0	0.0	0.0	0.0	0.0	0.0	1.0	1.0	0.0	0.0	0.0	0.0	0.0	0.0	0.0	0.0	0.0	0.0	0.0
Others	0.0	0.0	0.0	0.0	0.0	0.0	0.0	0.0	1.0	0.0	0.0	0.0	0.0	0.0	0.0	0.0	0.0	0.0	0.0	0.0	0.0	0.0	0.0
Others	11.0	0.0	1.0	1.0	1.0	0.0	1.0	0.0	29.0	11.0	0.0	0.0	0.0	0.0	1.0	0.0	0.0	10.0	7.0	0.0	11.0	0.0	0.0
Others	0.0	0.0	2.0	0.0	0.0	0.0	0.0	0.0	30.0	29.0	1.0	1.0	0.0	1.0	0.0	0.0	0.0	7.0	2.0	0.0	11.0	1.0	0.0
IL17A	13.0	0.0	3.0	1.0	0.0	1.0	0.0	0.0	25.0	6.0	0.0	1.0	0.0	1.0	3.0	2.0	2.0	13.0	4.0	0.0	4.0	0.0	1.0
Others	1.0	0.0	6.0	0.0	0.0	2.0	0.0	0.0	171.0	570.0	0.0	2.0	1.0	0.0	6.0	0.0	0.0	53.0	4.0	0.0	53.0	0.0	0.0
Others	0.0	0.0	0.0	0.0	0.0	0.0	0.0	0.0	6.0	0.0	0.0	0.0	0.0	0.0	0.0	0.0	0.0	2.0	2.0	0.0	1.0	0.0	0.0
Others	0.0	0.0	0.0	0.0	0.0	0.0	0.0	1.0	9.0	3.0	0.0	0.0	0.0	0.0	0.0	1.0	0.0	4.0	0.0	0.0	2.0	0.0	0.0
Others	9.0	0.0	1.0	1.0	0.0	1.0	0.0	0.0	13.0	4.0	0.0	0.0	0.0	0.0	0.0	0.0	0.0	1.0	1.0	0.0	3.0	0.0	0.0
Others	0.0	0.0	0.0	1.0	0.0	0.0	0.0	0.0	2.0	3.0	0.0	0.0	0.0	0.0	1.0	0.0	0.0	1.0	0.0	0.0	0.0	0.0	0.0
Others	2.0	0.0	2.0	0.0	0.0	0.0	0.0	0.0	42.0	22.0	0.0	0.0	0.0	0.0	2.0	1.0	0.0	5.0	3.0	0.0	3.0	0.0	0.0
Others	0.0	0.0	0.0	0.0	0.0	0.0	0.0	0.0	2.0	0.0	0.0	0.0	0.0	0.0	0.0	0.0	0.0	1.0	0.0	0.0	0.0	0.0	0.0
Others	0.0	0.0	0.0	0.0	0.0	0.0	0.0	0.0	1.0	0.0	0.0	0.0	0.0	0.0	0.0	0.0	0.0	0.0	0.0	0.0	0.0	0.0	0.0
Others	0.0	0.0	2.0	0.0	0.0	1.0	0.0	0.0	8.0	2.0	0.0	1.0	0.0	0.0	0.0	0.0	0.0	2.0	0.0	0.0	3.0	0.0	0.0
Others	0.0	0.0	0.0	0.0	0.0	0.0	0.0	0.0	0.0	0.0	0.0	0.0	0.0	0.0	0.0	0.0	0.0	0.0	0.0	0.0	0.0	0.0	0.0
Others	2.0	0.0	1.0	0.0	0.0	0.0	0.0	0.0	26.0	40.0	0.0	0.0	0.0	1.0	3.0	0.0	0.0	6.0	0.0	0.0	6.0	0.0	0.0
Others	0.0	0.0	0.0	0.0	0.0	0.0	0.0	0.0	0.0	0.0	0.0	0.0	0.0	0.0	0.0	0.0	0.0	1.0	0.0	0.0	2.0	0.0	0.0
Others	0.0	0.0	0.0	0.0	0.0	0.0	0.0	0.0	10.0	3.0	0.0	0.0	0.0	0.0	0.0	0.0	0.0	2.0	1.0	0.0	0.0	0.0	0.0
Others	0.0	0.0	0.0	0.0	0.0	0.0	0.0	0.0	5.0	0.0	0.0	1.0	0.0	0.0	0.0	0.0	0.0	0.0	2.0	0.0	1.0	0.0	0.0
Others	3.0	0.0	0.0	0.0	0.0	0.0	0.0	0.0	18.0	20.0	1.0	1.0	0.0	0.0	2.0	0.0	0.0	2.0	1.0	0.0	3.0	0.0	0.0
Others	0.0	0.0	3.0	0.0	0.0	0.0	0.0	0.0	9.0	3.0	0.0	3.0	0.0	0.0	1.0	0.0	0.0	0.0	1.0	0.0	1.0	0.0	0.0
Others	0.0	0.0	0.0	0.0	0.0	0.0	0.0	0.0	22.0	9.0	0.0	1.0	1.0	0.0	1.0	0.0	0.0	6.0	0.0	0.0	6.0	0.0	0.0
Others	3.0	0.0	1.0	0.0	0.0	0.0	0.0	0.0	88.0	37.0	0.0	2.0	0.0	1.0	1.0	0.0	0.0	16.0	5.0	0.0	14.0	1.0	0.0
Others	0.0	0.0	1.0	0.0	0.0	0.0	0.0	1.0	18.0	3.0	0.0	2.0	0.0	1.0	0.0	0.0	0.0	1.0	3.0	0.0	0.0	0.0	0.0
Others	0.0	0.0	0.0	0.0	0.0	0.0	0.0	0.0	21.0	9.0	0.0	1.0	0.0	1.0	1.0	0.0	0.0	4.0	6.0	0.0	1.0	0.0	0.0
Others	9.0	0.0	1.0	0.0	1.0	0.0	0.0	0.0	60.0	31.0	2.0	1.0	0.0	2.0	2.0	1.0	0.0	19.0	2.0	0.0	17.0	0.0	0.0
Others	0.0	0.0	1.0	0.0	0.0	0.0	0.0	0.0	20.0	11.0	0.0	0.0	0.0	0.0	1.0	0.0	0.0	2.0	1.0	0.0	5.0	0.0	0.0
Others	3.0	0.0	1.0	0.0	0.0	0.0	0.0	0.0	72.0	126.0	1.0	1.0	0.0	1.0	0.0	0.0	0.0	19.0	2.0	0.0	17.0	0.0	0.0
Others	0.0	0.0	2.0	0.0	0.0	0.0	0.0	0.0	10.0	1.0	0.0	0.0	0.0	0.0	0.0	0.0	0.0	0.0	2.0	0.0	1.0	0.0	0.0
Others	0.0	0.0	0.0	0.0	0.0	0.0	0.0	0.0	31.0	8.0	0.0	1.0	0.0	0.0	1.0	0.0	0.0	6.0	5.0	0.0	6.0	0.0	0.0
IL17A	3.0	0.0	0.0	0.0	1.0	1.0	0.0	0.0	24.0	3.0	0.0	0.0	0.0	0.0	0.0	0.0	0.0	9.0	1.0	0.0	5.0	0.0	1.0
Others	0.0	0.0	0.0	0.0	0.0	0.0	0.0	0.0	0.0	0.0	0.0	0.0	0.0	0.0	0.0	0.0	0.0	0.0	0.0	0.0	0.0	0.0	0.0
Others	0.0	0.0	0.0	0.0	0.0	0.0	0.0	0.0	2.0	4.0	0.0	1.0	0.0	0.0	1.0	0.0	0.0	0.0	1.0	0.0	1.0	0.0	0.0
Others	0.0	0.0	0.0	0.0	0.0	0.0	0.0	0.0	4.0	1.0	0.0	1.0	0.0	0.0	0.0	0.0	0.0	1.0	2.0	0.0	0.0	0.0	0.0
Others	1.0	0.0	2.0	0.0	0.0	0.0	0.0	0.0	16.0	4.0	0.0	1.0	0.0	2.0	2.0	0.0	0.0	1.0	4.0	0.0	5.0	0.0	0.0
Others	1.0	0.0	1.0	0.0	0.0	0.0	0.0	1.0	14.0	7.0	0.0	1.0	0.0	0.0	1.0	0.0	0.0	4.0	2.0	0.0	2.0	0.0	0.0
Others	2.0	0.0	0.0	0.0	0.0	1.0	0.0	1.0	59.0	42.0	0.0	0.0	0.0	0.0	1.0	1.0	0.0	12.0	3.0	0.0	8.0	0.0	0.0
Others	1.0	0.0	0.0	0.0	0.0	0.0	0.0	0.0	5.0	1.0	0.0	1.0	0.0	1.0	3.0	0.0	0.0	4.0	0.0	0.0	0.0	0.0	0.0
Others	0.0	0.0	0.0	0.0	0.0	0.0	0.0	0.0	8.0	2.0	0.0	1.0	0.0	0.0	0.0	0.0	0.0	3.0	0.0	0.0	2.0	0.0	0.0
Others	0.0	0.0	0.0	0.0	0.0	0.0	0.0	0.0	3.0	1.0	0.0	0.0	0.0	0.0	0.0	0.0	0.0	2.0	0.0	0.0	1.0	0.0	0.0
Others	1.0	0.0	1.0	0.0	0.0	0.0	0.0	0.0	21.0	3.0	1.0	2.0	0.0	0.0	2.0	0.0	0.0	4.0	4.0	0.0	6.0	0.0	0.0
Others	0.0	0.0	0.0	0.0	0.0	0.0	0.0	0.0	23.0	2.0	1.0	5.0	0.0	1.0	1.0	0.0	0.0	0.0	3.0	0.0	2.0	0.0	0.0
Others	0.0	0.0	0.0	0.0	0.0	0.0	0.0	0.0	2.0	0.0	0.0	0.0	0.0	1.0	0.0	0.0	0.0	0.0	0.0	0.0	0.0	0.0	0.0
IL17A	0.0	1.0	1.0	0.0	0.0	3.0	0.0	0.0	39.0	28.0	1.0	1.0	1.0	0.0	0.0	0.0	0.0	9.0	7.0	0.0	6.0	0.0	1.0
Others	2.0	0.0	0.0	0.0	0.0	0.0	0.0	0.0	39.0	19.0	0.0	0.0	0.0	1.0	0.0	0.0	0.0	14.0	5.0	0.0	11.0	0.0	0.0
Others	0.0	0.0	2.0	0.0	0.0	1.0	0.0	0.0	21.0	13.0	0.0	2.0	0.0	0.0	0.0	0.0	0.0	1.0	6.0	0.0	4.0	0.0	0.0
Others	0.0	0.0	3.0	0.0	5.0	0.0	0.0	0.0	76.0	32.0	1.0	2.0	1.0	3.0	1.0	0.0	0.0	14.0	6.0	0.0	9.0	0.0	0.0
Others	0.0	0.0	0.0	0.0	0.0	0.0	0.0	0.0	20.0	1.0	0.0	0.0	0.0	1.0	1.0	6.0	2.0	11.0	0.0	0.0	5.0	0.0	0.0
Others	0.0	0.0	0.0	0.0	0.0	1.0	0.0	0.0	5.0	2.0	0.0	0.0	0.0	0.0	0.0	0.0	0.0	1.0	1.0	0.0	1.0	0.0	0.0
Others	0.0	0.0	0.0	0.0	1.0	1.0	0.0	0.0	11.0	3.0	0.0	0.0	0.0	1.0	1.0	0.0	0.0	3.0	1.0	0.0	2.0	0.0	0.0
Others	2.0	0.0	0.0	0.0	0.0	0.0	0.0	0.0	6.0	3.0	0.0	1.0	0.0	0.0	0.0	0.0	0.0	3.0	0.0	0.0	3.0	0.0	0.0
Others	0.0	0.0	0.0	0.0	0.0	0.0	0.0	0.0	2.0	1.0	0.0	0.0	0.0	0.0	0.0	0.0	0.0	1.0	0.0	0.0	1.0	0.0	0.0
Others	0.0	0.0	1.0	0.0	0.0	1.0	0.0	0.0	30.0	4.0	0.0	0.0	0.0	0.0	4.0	0.0	0.0	9.0	0.0	0.0	6.0	0.0	0.0
Others	0.0	0.0	2.0	0.0	0.0	0.0	0.0	0.0	17.0	2.0	0.0	1.0	1.0	0.0	1.0	0.0	0.0	2.0	6.0	0.0	3.0	0.0	0.0
Others	0.0	0.0	0.0	0.0	0.0	0.0	0.0	0.0	11.0	4.0	0.0	1.0	0.0	1.0	0.0	0.0	0.0	3.0	0.0	0.0	3.0	0.0	0.0
Others	6.0	0.0	1.0	1.0	0.0	2.0	0.0	0.0	78.0	37.0	2.0	2.0	1.0	4.0	5.0	7.0	0.0	18.0	1.0	0.0	29.0	0.0	0.0
Others	0.0	0.0	0.0	0.0	0.0	0.0	0.0	0.0	1.0	1.0	0.0	2.0	0.0	0.0	2.0	0.0	0.0	1.0	1.0	0.0	1.0	1.0	0.0
IL17A	4.0	0.0	7.0	1.0	0.0	1.0	0.0	3.0	117.0	153.0	0.0	2.0	5.0	2.0	9.0	0.0	0.0	35.0	3.0	0.0	76.0	0.0	3.0
IL17A	8.0	0.0	3.0	0.0	1.0	9.0	0.0	3.0	153.0	382.0	0.0	2.0	2.0	2.0	4.0	2.0	0.0	48.0	8.0	0.0	65.0	0.0	1.0
Others	0.0	0.0	1.0	3.0	0.0	1.0	0.0	0.0	19.0	3.0	0.0	0.0	0.0	1.0	3.0	0.0	0.0	12.0	0.0	0.0	5.0	0.0	0.0
Others	2.0	0.0	1.0	0.0	0.0	1.0	0.0	0.0	56.0	30.0	0.0	0.0	1.0	0.0	5.0	1.0	0.0	14.0	1.0	0.0	27.0	0.0	0.0
Others	0.0	0.0	0.0	0.0	0.0	0.0	0.0	0.0	2.0	0.0	0.0	0.0	0.0	0.0	0.0	0.0	0.0	1.0	0.0	0.0	0.0	0.0	0.0
Others	0.0	0.0	0.0	0.0	0.0	0.0	0.0	0.0	67.0	158.0	0.0	1.0	1.0	1.0	2.0	0.0	0.0	20.0	1.0	0.0	7.0	0.0	0.0
Others	1.0	0.0	0.0	0.0	0.0	0.0	0.0	0.0	0.0	2.0	0.0	0.0	1.0	0.0	0.0	0.0	0.0	2.0	0.0	0.0	1.0	0.0	0.0
Others	0.0	1.0	2.0	0.0	0.0	1.0	0.0	0.0	38.0	51.0	0.0	1.0	0.0	1.0	2.0	0.0	0.0	11.0	2.0	0.0	6.0	1.0	0.0
Others	4.0	2.0	7.0	1.0	3.0	4.0	0.0	2.0	229.0	814.0	0.0	2.0	9.0	2.0	5.0	0.0	0.0	62.0	8.0	0.0	67.0	1.0	0.0
Others	4.0	0.0	6.0	0.0	0.0	4.0	0.0	21.0	143.0	405.0	0.0	1.0	2.0	3.0	13.0	3.0	0.0	62.0	6.0	0.0	75.0	0.0	0.0
Others	0.0	0.0	1.0	0.0	0.0	1.0	0.0	0.0	19.0	8.0	0.0	1.0	0.0	2.0	0.0	1.0	0.0	14.0	3.0	0.0	6.0	0.0	0.0
Others	1.0	0.0	0.0	0.0	0.0	0.0	0.0	0.0	3.0	0.0	0.0	0.0	0.0	0.0	0.0	0.0	0.0	1.0	0.0	0.0	2.0	0.0	0.0
Others	3.0	0.0	0.0	1.0	0.0	0.0	0.0	0.0	22.0	17.0	0.0	1.0	0.0	0.0	1.0	0.0	0.0	2.0	0.0	0.0	11.0	0.0	0.0
Others	1.0	1.0	1.0	0.0	0.0	0.0	0.0	0.0	14.0	3.0	0.0	2.0	0.0	0.0	3.0	0.0	0.0	1.0	0.0	0.0	6.0	0.0	0.0
Others	0.0	0.0	4.0	0.0	0.0	0.0	0.0	0.0	40.0	10.0	1.0	0.0	0.0	1.0	2.0	0.0	0.0	9.0	3.0	0.0	11.0	0.0	0.0
Others	0.0	0.0	0.0	0.0	0.0	0.0	0.0	0.0	0.0	0.0	0.0	0.0	0.0	0.0	0.0	0.0	0.0	0.0	0.0	0.0	2.0	0.0	0.0
Others	0.0	0.0	1.0	0.0	0.0	3.0	0.0	0.0	10.0	0.0	0.0	0.0	0.0	0.0	0.0	0.0	0.0	1.0	1.0	0.0	3.0	0.0	0.0
Others	2.0	0.0	0.0	0.0	0.0	0.0	0.0	0.0	24.0	10.0	0.0	0.0	1.0	0.0	2.0	0.0	0.0	2.0	1.0	0.0	3.0	0.0	0.0
Others	1.0	0.0	0.0	0.0	0.0	1.0	0.0	0.0	18.0	5.0	0.0	0.0	1.0	0.0	1.0	2.0	0.0	9.0	0.0	0.0	1.0	0.0	0.0
Others	1.0	0.0	1.0	0.0	0.0	0.0	0.0	0.0	34.0	12.0	0.0	0.0	0.0	0.0	3.0	0.0	0.0	18.0	2.0	0.0	12.0	0.0	0.0
Others	2.0	0.0	5.0	0.0	0.0	1.0	0.0	3.0	43.0	11.0	1.0	2.0	2.0	1.0	2.0	4.0	0.0	26.0	0.0	0.0	21.0	0.0	0.0
Others	0.0	0.0	1.0	0.0	0.0	0.0	0.0	0.0	2.0	1.0	0.0	0.0	0.0	0.0	0.0	0.0	0.0	0.0	0.0	0.0	0.0	0.0	0.0
Others	1.0	0.0	1.0	1.0	0.0	0.0	0.0	1.0	32.0	52.0	0.0	0.0	1.0	0.0	0.0	0.0	0.0	10.0	2.0	0.0	7.0	0.0	0.0
Others	0.0	0.0	0.0	0.0	0.0	1.0	0.0	0.0	32.0	14.0	0.0	1.0	0.0	0.0	1.0	0.0	0.0	12.0	0.0	0.0	14.0	0.0	0.0
Others	2.0	0.0	3.0	2.0	0.0	0.0	0.0	0.0	74.0	203.0	0.0	2.0	0.0	2.0	2.0	0.0	0.0	18.0	4.0	0.0	8.0	0.0	0.0
Others	1.0	0.0	1.0	0.0	0.0	1.0	0.0	0.0	22.0	15.0	0.0	0.0	0.0	0.0	2.0	1.0	0.0	7.0	0.0	0.0	18.0	0.0	0.0
Others	0.0	0.0	0.0	0.0	0.0	0.0	0.0	0.0	8.0	2.0	0.0	0.0	0.0	0.0	0.0	0.0	0.0	0.0	0.0	0.0	2.0	0.0	0.0
Others	1.0	0.0	1.0	0.0	0.0	0.0	0.0	0.0	42.0	8.0	2.0	1.0	1.0	1.0	4.0	0.0	0.0	8.0	0.0	0.0	4.0	1.0	0.0
Others	0.0	0.0	1.0	0.0	0.0	1.0	0.0	1.0	27.0	7.0	0.0	1.0	0.0	1.0	2.0	0.0	0.0	4.0	2.0	0.0	1.0	0.0	0.0
Others	5.0	0.0	0.0	1.0	1.0	0.0	0.0	0.0	13.0	9.0	0.0	0.0	0.0	2.0	1.0	0.0	0.0	6.0	2.0	0.0	0.0	0.0	0.0
Others	0.0	0.0	1.0	0.0	0.0	0.0	0.0	0.0	11.0	0.0	0.0	0.0	0.0	0.0	0.0	0.0	0.0	3.0	0.0	0.0	9.0	0.0	0.0
Others	0.0	0.0	1.0	0.0	0.0	0.0	0.0	0.0	12.0	9.0	0.0	0.0	0.0	1.0	0.0	0.0	0.0	1.0	1.0	0.0	3.0	0.0	0.0
Others	1.0	0.0	0.0	1.0	0.0	1.0	0.0	1.0	56.0	7.0	0.0	0.0	0.0	1.0	1.0	0.0	0.0	14.0	2.0	0.0	13.0	0.0	0.0
Others	3.0	0.0	1.0	0.0	0.0	1.0	0.0	3.0	50.0	45.0	0.0	1.0	0.0	1.0	2.0	1.0	0.0	20.0	2.0	0.0	19.0	0.0	0.0
Others	0.0	0.0	0.0	0.0	0.0	1.0	0.0	1.0	34.0	10.0	0.0	1.0	0.0	0.0	6.0	0.0	0.0	4.0	3.0	0.0	11.0	1.0	0.0
Others	0.0	0.0	0.0	0.0	0.0	0.0	0.0	1.0	4.0	2.0	0.0	0.0	0.0	0.0	1.0	0.0	0.0	1.0	0.0	0.0	0.0	0.0	0.0
Others	0.0	0.0	1.0	0.0	0.0	0.0	0.0	0.0	7.0	0.0	0.0	1.0	0.0	0.0	0.0	0.0	0.0	2.0	3.0	0.0	1.0	0.0	0.0
Others	1.0	0.0	1.0	0.0	0.0	1.0	0.0	0.0	27.0	17.0	0.0	1.0	1.0	2.0	0.0	0.0	0.0	2.0	0.0	0.0	9.0	0.0	0.0
Others	0.0	0.0	0.0	0.0	0.0	0.0	0.0	0.0	28.0	10.0	1.0	2.0	0.0	5.0	1.0	0.0	0.0	2.0	1.0	0.0	6.0	0.0	0.0
Others	0.0	0.0	0.0	0.0	0.0	0.0	0.0	0.0	0.0	0.0	0.0	0.0	0.0	0.0	0.0	0.0	0.0	0.0	0.0	0.0	0.0	0.0	0.0
Others	1.0	0.0	3.0	0.0	0.0	1.0	0.0	0.0	25.0	7.0	1.0	0.0	0.0	0.0	2.0	0.0	1.0	5.0	4.0	0.0	4.0	0.0	0.0
Others	0.0	0.0	0.0	0.0	0.0	0.0	0.0	0.0	4.0	1.0	0.0	0.0	0.0	0.0	0.0	0.0	0.0	0.0	0.0	0.0	0.0	0.0	0.0
Others	0.0	0.0	4.0	0.0	0.0	0.0	0.0	0.0	36.0	4.0	0.0	1.0	0.0	0.0	0.0	1.0	0.0	9.0	3.0	0.0	3.0	0.0	0.0
IL17A	1.0	0.0	3.0	0.0	1.0	0.0	0.0	0.0	69.0	49.0	0.0	1.0	1.0	0.0	3.0	0.0	1.0	19.0	2.0	0.0	11.0	0.0	1.0
Others	1.0	0.0	0.0	0.0	0.0	0.0	0.0	0.0	14.0	6.0	0.0	0.0	0.0	2.0	0.0	0.0	0.0	4.0	0.0	0.0	5.0	0.0	0.0
Others	2.0	0.0	0.0	0.0	0.0	0.0	0.0	0.0	34.0	73.0	1.0	2.0	0.0	1.0	0.0	0.0	0.0	6.0	3.0	0.0	4.0	0.0	0.0
Others	0.0	0.0	0.0	0.0	0.0	0.0	0.0	0.0	11.0	3.0	0.0	0.0	0.0	1.0	1.0	0.0	0.0	1.0	1.0	0.0	1.0	0.0	0.0
Others	0.0	0.0	2.0	0.0	0.0	1.0	0.0	0.0	61.0	29.0	1.0	1.0	1.0	1.0	2.0	0.0	0.0	19.0	4.0	0.0	10.0	0.0	0.0
Others	0.0	0.0	0.0	0.0	0.0	2.0	0.0	1.0	7.0	7.0	0.0	1.0	0.0	0.0	1.0	0.0	0.0	11.0	1.0	0.0	1.0	0.0	0.0
Others	0.0	0.0	0.0	0.0	0.0	0.0	0.0	0.0	6.0	1.0	1.0	0.0	0.0	1.0	0.0	0.0	0.0	0.0	1.0	0.0	0.0	0.0	0.0
Others	0.0	0.0	2.0	0.0	0.0	0.0	0.0	0.0	50.0	116.0	1.0	1.0	0.0	0.0	4.0	0.0	0.0	12.0	4.0	0.0	24.0	0.0	0.0
Others	2.0	0.0	1.0	0.0	0.0	2.0	0.0	0.0	51.0	32.0	0.0	2.0	1.0	2.0	2.0	3.0	0.0	19.0	0.0	0.0	28.0	1.0	0.0
Others	1.0	0.0	0.0	0.0	0.0	0.0	0.0	0.0	32.0	38.0	0.0	0.0	0.0	1.0	3.0	0.0	0.0	10.0	2.0	0.0	7.0	0.0	0.0
Others	3.0	0.0	0.0	0.0	0.0	0.0	0.0	0.0	16.0	18.0	0.0	1.0	0.0	0.0	2.0	1.0	0.0	10.0	0.0	0.0	9.0	0.0	0.0
Others	0.0	0.0	0.0	0.0	0.0	1.0	0.0	0.0	5.0	6.0	1.0	1.0	0.0	0.0	1.0	0.0	0.0	6.0	1.0	0.0	6.0	0.0	0.0
Others	0.0	0.0	2.0	0.0	0.0	0.0	0.0	0.0	15.0	4.0	0.0	0.0	0.0	0.0	0.0	0.0	0.0	4.0	2.0	0.0	6.0	0.0	0.0
Others	0.0	0.0	0.0	0.0	0.0	0.0	0.0	0.0	9.0	4.0	0.0	1.0	0.0	0.0	1.0	0.0	0.0	0.0	1.0	0.0	3.0	0.0	0.0
Others	0.0	0.0	0.0	0.0	0.0	0.0	0.0	0.0	2.0	1.0	0.0	0.0	0.0	0.0	0.0	0.0	0.0	2.0	0.0	0.0	1.0	0.0	0.0
Others	2.0	0.0	0.0	0.0	0.0	0.0	0.0	0.0	6.0	4.0	0.0	0.0	0.0	1.0	0.0	1.0	0.0	1.0	0.0	0.0	2.0	0.0	0.0
Others	1.0	0.0	3.0	1.0	2.0	3.0	0.0	0.0	81.0	69.0	1.0	1.0	2.0	2.0	7.0	2.0	0.0	37.0	1.0	0.0	46.0	0.0	0.0
Others	0.0	0.0	0.0	0.0	0.0	0.0	0.0	0.0	12.0	33.0	0.0	0.0	0.0	0.0	0.0	0.0	0.0	6.0	2.0	0.0	1.0	0.0	0.0
IL17A	2.0	0.0	1.0	1.0	0.0	4.0	0.0	0.0	42.0	21.0	0.0	0.0	3.0	3.0	3.0	0.0	0.0	18.0	1.0	0.0	24.0	0.0	1.0
Others	0.0	0.0	0.0	0.0	0.0	0.0	0.0	0.0	22.0	15.0	0.0	1.0	0.0	1.0	1.0	0.0	0.0	1.0	3.0	0.0	8.0	0.0	0.0
Others	0.0	0.0	0.0	0.0	0.0	2.0	0.0	0.0	15.0	8.0	0.0	0.0	1.0	0.0	0.0	2.0	0.0	4.0	1.0	0.0	9.0	0.0	0.0
Others	0.0	0.0	0.0	0.0	0.0	0.0	0.0	0.0	5.0	0.0	0.0	0.0	0.0	0.0	0.0	0.0	0.0	0.0	0.0	0.0	1.0	0.0	0.0
Others	1.0	0.0	4.0	2.0	0.0	0.0	0.0	0.0	62.0	34.0	0.0	4.0	0.0	1.0	2.0	0.0	0.0	43.0	4.0	0.0	29.0	0.0	0.0
Others	0.0	0.0	0.0	0.0	0.0	0.0	0.0	0.0	34.0	10.0	0.0	0.0	0.0	0.0	4.0	1.0	0.0	15.0	2.0	0.0	5.0	0.0	0.0
Others	0.0	0.0	2.0	0.0	0.0	0.0	0.0	0.0	8.0	1.0	1.0	0.0	0.0	0.0	2.0	0.0	0.0	2.0	1.0	0.0	0.0	0.0	0.0
Others	0.0	1.0	1.0	0.0	0.0	0.0	0.0	0.0	12.0	3.0	0.0	0.0	0.0	0.0	0.0	1.0	0.0	2.0	2.0	0.0	5.0	0.0	0.0
Others	0.0	0.0	0.0	0.0	0.0	0.0	0.0	0.0	0.0	0.0	0.0	0.0	0.0	0.0	0.0	0.0	0.0	1.0	0.0	0.0	0.0	0.0	0.0
Others	1.0	0.0	0.0	0.0	0.0	0.0	0.0	0.0	14.0	8.0	0.0	0.0	0.0	1.0	0.0	0.0	0.0	3.0	2.0	0.0	3.0	0.0	0.0
Others	0.0	0.0	0.0	0.0	0.0	0.0	0.0	0.0	0.0	0.0	0.0	0.0	0.0	0.0	0.0	0.0	0.0	0.0	0.0	0.0	0.0	0.0	0.0
Others	2.0	0.0	2.0	0.0	1.0	0.0	0.0	0.0	9.0	5.0	0.0	2.0	0.0	0.0	0.0	0.0	0.0	2.0	1.0	0.0	2.0	0.0	0.0
Others	7.0	0.0	2.0	0.0	0.0	0.0	0.0	0.0	48.0	33.0	0.0	4.0	2.0	3.0	5.0	0.0	0.0	27.0	1.0	0.0	18.0	0.0	0.0
Others	5.0	0.0	0.0	0.0	0.0	0.0	0.0	1.0	31.0	47.0	0.0	2.0	0.0	1.0	1.0	0.0	0.0	7.0	4.0	0.0	13.0	0.0	0.0
Others	1.0	0.0	3.0	0.0	0.0	3.0	0.0	0.0	205.0	825.0	0.0	3.0	2.0	4.0	5.0	0.0	0.0	62.0	4.0	0.0	57.0	0.0	0.0
Others	1.0	0.0	5.0	0.0	0.0	0.0	0.0	0.0	48.0	21.0	0.0	4.0	1.0	0.0	7.0	1.0	0.0	4.0	2.0	0.0	5.0	0.0	0.0
Others	4.0	0.0	0.0	0.0	0.0	3.0	0.0	0.0	26.0	12.0	0.0	2.0	0.0	1.0	1.0	0.0	0.0	15.0	3.0	0.0	5.0	0.0	0.0
Others	1.0	0.0	3.0	0.0	0.0	0.0	0.0	0.0	20.0	7.0	1.0	0.0	0.0	1.0	1.0	0.0	0.0	5.0	3.0	0.0	2.0	0.0	0.0
Others	0.0	0.0	0.0	0.0	0.0	0.0	0.0	0.0	18.0	2.0	0.0	0.0	0.0	1.0	3.0	0.0	0.0	5.0	2.0	0.0	11.0	0.0	0.0
Others	0.0	0.0	0.0	0.0	0.0	3.0	0.0	0.0	7.0	5.0	0.0	0.0	0.0	0.0	0.0	0.0	0.0	1.0	0.0	0.0	3.0	0.0	0.0
Others	1.0	0.0	2.0	0.0	0.0	0.0	0.0	0.0	81.0	53.0	0.0	1.0	0.0	0.0	1.0	1.0	0.0	13.0	2.0	0.0	8.0	0.0	0.0
Others	2.0	0.0	2.0	0.0	0.0	0.0	0.0	0.0	60.0	39.0	0.0	1.0	1.0	1.0	3.0	2.0	0.0	12.0	5.0	0.0	6.0	0.0	0.0
Others	0.0	0.0	1.0	0.0	0.0	0.0	0.0	0.0	6.0	2.0	0.0	0.0	0.0	0.0	0.0	0.0	0.0	1.0	2.0	0.0	1.0	0.0	0.0
Others	0.0	0.0	1.0	0.0	0.0	2.0	0.0	0.0	36.0	46.0	0.0	0.0	0.0	1.0	1.0	0.0	0.0	7.0	1.0	0.0	6.0	0.0	0.0
Others	1.0	1.0	0.0	0.0	0.0	1.0	0.0	0.0	32.0	24.0	0.0	1.0	0.0	0.0	4.0	0.0	0.0	9.0	1.0	0.0	5.0	0.0	0.0
Others	1.0	0.0	1.0	0.0	0.0	0.0	0.0	0.0	7.0	2.0	0.0	0.0	0.0	0.0	0.0	1.0	0.0	3.0	0.0	0.0	4.0	0.0	0.0
Others	0.0	0.0	0.0	0.0	0.0	1.0	0.0	0.0	6.0	5.0	0.0	0.0	0.0	0.0	1.0	0.0	0.0	3.0	0.0	0.0	0.0	0.0	0.0
Others	0.0	0.0	6.0	0.0	0.0	0.0	0.0	0.0	194.0	409.0	0.0	1.0	0.0	6.0	2.0	0.0	0.0	50.0	0.0	0.0	34.0	0.0	0.0
Others	0.0	0.0	1.0	0.0	0.0	0.0	0.0	0.0	4.0	0.0	1.0	1.0	0.0	0.0	0.0	0.0	0.0	0.0	1.0	0.0	1.0	0.0	0.0
Others	0.0	0.0	1.0	0.0	0.0	0.0	0.0	0.0	10.0	1.0	0.0	0.0	0.0	1.0	0.0	0.0	0.0	4.0	0.0	0.0	3.0	0.0	0.0
IL17A	5.0	0.0	1.0	0.0	0.0	1.0	0.0	1.0	42.0	14.0	0.0	0.0	0.0	2.0	4.0	0.0	0.0	8.0	3.0	0.0	12.0	0.0	1.0
Others	2.0	0.0	1.0	2.0	0.0	1.0	0.0	0.0	26.0	9.0	0.0	1.0	0.0	0.0	1.0	3.0	0.0	12.0	2.0	0.0	3.0	0.0	0.0
Others	0.0	0.0	1.0	0.0	0.0	0.0	0.0	0.0	2.0	0.0	0.0	0.0	0.0	0.0	0.0	0.0	0.0	1.0	0.0	0.0	1.0	0.0	0.0
Others	2.0	0.0	0.0	0.0	0.0	0.0	0.0	0.0	34.0	9.0	0.0	4.0	0.0	1.0	1.0	0.0	0.0	9.0	2.0	0.0	5.0	0.0	0.0
Others	2.0	0.0	1.0	0.0	0.0	1.0	0.0	0.0	25.0	7.0	0.0	0.0	0.0	0.0	3.0	0.0	0.0	4.0	2.0	0.0	7.0	0.0	0.0
Others	1.0	0.0	0.0	1.0	0.0	0.0	0.0	0.0	49.0	55.0	0.0	0.0	0.0	0.0	2.0	0.0	0.0	21.0	7.0	0.0	8.0	0.0	0.0
Others	0.0	0.0	1.0	0.0	0.0	0.0	0.0	0.0	11.0	7.0	0.0	1.0	0.0	0.0	2.0	0.0	0.0	5.0	3.0	0.0	4.0	0.0	0.0
IL17A	2.0	1.0	1.0	0.0	0.0	0.0	0.0	1.0	61.0	19.0	0.0	1.0	0.0	0.0	1.0	0.0	0.0	13.0	1.0	0.0	9.0	0.0	1.0
Others	6.0	0.0	1.0	0.0	0.0	0.0	0.0	0.0	27.0	31.0	1.0	2.0	0.0	0.0	1.0	0.0	0.0	11.0	4.0	0.0	14.0	0.0	0.0
Others	0.0	0.0	0.0	0.0	0.0	1.0	0.0	0.0	13.0	6.0	0.0	1.0	1.0	0.0	0.0	0.0	0.0	7.0	2.0	0.0	1.0	0.0	0.0
Others	0.0	0.0	0.0	0.0	0.0	0.0	0.0	0.0	0.0	0.0	0.0	0.0	0.0	0.0	0.0	0.0	0.0	0.0	0.0	0.0	0.0	0.0	0.0
Others	0.0	1.0	2.0	0.0	0.0	0.0	0.0	0.0	31.0	8.0	0.0	2.0	2.0	2.0	1.0	0.0	0.0	12.0	2.0	0.0	7.0	1.0	0.0
Others	1.0	0.0	0.0	0.0	0.0	1.0	0.0	1.0	38.0	23.0	0.0	1.0	0.0	0.0	1.0	0.0	0.0	22.0	2.0	0.0	17.0	0.0	0.0
IL17A	2.0	0.0	1.0	0.0	2.0	3.0	0.0	0.0	52.0	36.0	1.0	2.0	1.0	2.0	7.0	0.0	0.0	18.0	3.0	0.0	24.0	0.0	1.0
Others	0.0	0.0	0.0	0.0	0.0	0.0	0.0	0.0	2.0	0.0	0.0	0.0	0.0	0.0	0.0	0.0	0.0	0.0	0.0	0.0	0.0	0.0	0.0
Others	10.0	0.0	3.0	0.0	1.0	1.0	1.0	0.0	39.0	42.0	0.0	1.0	1.0	2.0	3.0	3.0	0.0	27.0	4.0	0.0	18.0	0.0	0.0
Others	3.0	0.0	0.0	0.0	0.0	0.0	0.0	1.0	22.0	13.0	0.0	0.0	0.0	0.0	0.0	0.0	0.0	8.0	3.0	0.0	12.0	0.0	0.0
Others	0.0	0.0	0.0	0.0	0.0	0.0	0.0	0.0	6.0	1.0	2.0	0.0	0.0	0.0	1.0	0.0	1.0	4.0	1.0	0.0	0.0	0.0	0.0
Others	0.0	1.0	1.0	0.0	0.0	0.0	0.0	0.0	3.0	3.0	0.0	0.0	0.0	0.0	0.0	0.0	0.0	1.0	1.0	0.0	2.0	0.0	0.0
Others	4.0	0.0	1.0	0.0	2.0	0.0	0.0	0.0	47.0	18.0	0.0	0.0	1.0	2.0	3.0	2.0	0.0	15.0	1.0	0.0	14.0	0.0	0.0
Others	1.0	0.0	0.0	0.0	0.0	0.0	0.0	0.0	3.0	0.0	0.0	0.0	0.0	0.0	1.0	0.0	0.0	0.0	1.0	0.0	1.0	0.0	0.0
Others	0.0	0.0	1.0	0.0	0.0	1.0	0.0	0.0	42.0	4.0	0.0	1.0	0.0	1.0	3.0	0.0	0.0	4.0	6.0	0.0	6.0	0.0	0.0
Others	0.0	0.0	0.0	0.0	0.0	0.0	0.0	0.0	3.0	0.0	0.0	0.0	0.0	0.0	0.0	0.0	0.0	4.0	0.0	0.0	1.0	0.0	0.0
Others	0.0	0.0	0.0	0.0	0.0	0.0	0.0	1.0	22.0	4.0	2.0	1.0	0.0	1.0	0.0	0.0	0.0	6.0	3.0	0.0	5.0	0.0	0.0
Others	2.0	0.0	1.0	0.0	0.0	1.0	0.0	0.0	32.0	26.0	0.0	0.0	1.0	2.0	1.0	0.0	0.0	10.0	0.0	0.0	9.0	0.0	0.0
IL17A	2.0	0.0	0.0	0.0	0.0	3.0	0.0	0.0	34.0	10.0	0.0	1.0	0.0	0.0	3.0	0.0	0.0	7.0	1.0	0.0	9.0	0.0	1.0
Others	1.0	0.0	2.0	0.0	0.0	1.0	0.0	0.0	44.0	10.0	0.0	2.0	0.0	0.0	2.0	0.0	0.0	7.0	2.0	0.0	4.0	0.0	0.0
Others	3.0	0.0	1.0	1.0	0.0	0.0	0.0	1.0	66.0	159.0	0.0	1.0	1.0	0.0	4.0	0.0	0.0	10.0	2.0	0.0	8.0	0.0	0.0
Others	1.0	0.0	3.0	0.0	0.0	0.0	0.0	0.0	24.0	14.0	1.0	0.0	0.0	0.0	2.0	0.0	0.0	3.0	2.0	0.0	6.0	0.0	0.0
Others	0.0	0.0	0.0	0.0	0.0	0.0	0.0	0.0	0.0	0.0	0.0	0.0	0.0	0.0	0.0	0.0	0.0	0.0	0.0	0.0	0.0	0.0	0.0
Others	3.0	0.0	3.0	1.0	0.0	0.0	0.0	0.0	73.0	16.0	0.0	2.0	2.0	0.0	3.0	0.0	0.0	9.0	0.0	0.0	9.0	1.0	0.0
Others	1.0	0.0	2.0	0.0	0.0	2.0	0.0	0.0	47.0	37.0	0.0	0.0	0.0	2.0	2.0	2.0	0.0	15.0	2.0	0.0	12.0	0.0	0.0
IL17A	3.0	0.0	0.0	0.0	0.0	0.0	0.0	0.0	15.0	4.0	0.0	0.0	1.0	0.0	0.0	0.0	0.0	3.0	0.0	0.0	5.0	0.0	1.0
Others	0.0	0.0	0.0	0.0	0.0	0.0	0.0	0.0	3.0	0.0	0.0	0.0	0.0	0.0	0.0	0.0	0.0	0.0	0.0	0.0	0.0	0.0	0.0
Others	3.0	0.0	0.0	1.0	0.0	2.0	0.0	0.0	39.0	45.0	0.0	2.0	0.0	0.0	2.0	0.0	0.0	3.0	1.0	0.0	3.0	0.0	0.0
IL17A	4.0	0.0	1.0	1.0	0.0	1.0	0.0	0.0	16.0	2.0	0.0	1.0	0.0	0.0	1.0	0.0	0.0	6.0	0.0	0.0	10.0	0.0	1.0
IL17A	6.0	0.0	2.0	0.0	0.0	3.0	0.0	0.0	45.0	91.0	0.0	1.0	1.0	2.0	5.0	0.0	1.0	11.0	1.0	0.0	23.0	0.0	1.0
Others	2.0	0.0	2.0	0.0	0.0	0.0	0.0	0.0	18.0	9.0	0.0	3.0	0.0	0.0	4.0	0.0	0.0	4.0	2.0	0.0	2.0	0.0	0.0
Others	2.0	0.0	4.0	0.0	0.0	1.0	0.0	0.0	42.0	12.0	0.0	2.0	2.0	0.0	4.0	0.0	1.0	15.0	4.0	0.0	9.0	0.0	0.0
IL17A	5.0	0.0	1.0	0.0	0.0	0.0	3.0	0.0	122.0	159.0	0.0	1.0	0.0	2.0	0.0	1.0	0.0	33.0	7.0	0.0	39.0	0.0	1.0
Others	0.0	0.0	1.0	0.0	0.0	0.0	0.0	0.0	13.0	7.0	0.0	1.0	0.0	0.0	2.0	0.0	0.0	5.0	1.0	0.0	4.0	0.0	0.0
Others	0.0	0.0	0.0	0.0	0.0	0.0	0.0	0.0	13.0	2.0	0.0	1.0	0.0	0.0	1.0	1.0	0.0	6.0	1.0	0.0	1.0	0.0	0.0
Others	5.0	0.0	1.0	0.0	0.0	0.0	0.0	0.0	44.0	48.0	0.0	0.0	1.0	1.0	6.0	0.0	0.0	13.0	3.0	0.0	9.0	1.0	0.0
Others	0.0	0.0	0.0	0.0	0.0	0.0	0.0	0.0	3.0	0.0	0.0	1.0	0.0	0.0	0.0	0.0	0.0	1.0	0.0	0.0	0.0	0.0	0.0
Others	0.0	0.0	2.0	0.0	0.0	1.0	1.0	0.0	26.0	27.0	0.0	1.0	0.0	1.0	1.0	0.0	0.0	8.0	0.0	0.0	12.0	0.0	0.0
Others	1.0	0.0	1.0	0.0	0.0	2.0	0.0	0.0	45.0	27.0	0.0	1.0	2.0	3.0	6.0	0.0	0.0	21.0	2.0	0.0	42.0	0.0	0.0
Others	0.0	0.0	0.0	0.0	0.0	0.0	0.0	0.0	0.0	1.0	0.0	1.0	0.0	0.0	0.0	0.0	0.0	0.0	0.0	0.0	0.0	0.0	0.0
Others	0.0	0.0	0.0	0.0	0.0	0.0	0.0	0.0	1.0	1.0	0.0	0.0	0.0	0.0	0.0	0.0	0.0	1.0	0.0	0.0	1.0	0.0	0.0
Others	3.0	0.0	0.0	0.0	1.0	2.0	0.0	0.0	25.0	8.0	1.0	0.0	1.0	0.0	2.0	0.0	0.0	9.0	1.0	0.0	10.0	0.0	0.0
Others	0.0	0.0	0.0	0.0	0.0	0.0	0.0	0.0	5.0	2.0	2.0	1.0	0.0	0.0	0.0	0.0	1.0	4.0	0.0	0.0	1.0	0.0	0.0
Others	0.0	0.0	0.0	0.0	0.0	0.0	0.0	0.0	2.0	0.0	0.0	0.0	0.0	0.0	2.0	0.0	0.0	0.0	0.0	0.0	1.0	0.0	0.0
Others	2.0	0.0	0.0	0.0	0.0	1.0	0.0	0.0	35.0	2.0	1.0	3.0	0.0	0.0	2.0	0.0	0.0	5.0	3.0	0.0	5.0	0.0	0.0
Others	0.0	0.0	0.0	0.0	0.0	0.0	0.0	0.0	0.0	1.0	0.0	0.0	0.0	0.0	0.0	0.0	0.0	0.0	0.0	0.0	0.0	0.0	0.0
Others	0.0	0.0	0.0	0.0	0.0	0.0	0.0	0.0	3.0	1.0	0.0	0.0	0.0	0.0	0.0	0.0	0.0	1.0	1.0	0.0	0.0	0.0	0.0
Others	15.0	0.0	5.0	0.0	0.0	4.0	0.0	2.0	130.0	276.0	0.0	1.0	3.0	4.0	14.0	3.0	0.0	65.0	4.0	0.0	116.0	0.0	0.0
Others	1.0	0.0	0.0	1.0	0.0	0.0	0.0	0.0	19.0	6.0	0.0	1.0	0.0	1.0	1.0	0.0	0.0	4.0	1.0	0.0	2.0	0.0	0.0
Others	0.0	0.0	0.0	0.0	0.0	0.0	0.0	0.0	4.0	6.0	0.0	0.0	0.0	0.0	0.0	0.0	0.0	2.0	0.0	0.0	7.0	0.0	0.0
Others	0.0	0.0	0.0	0.0	0.0	0.0	0.0	0.0	2.0	1.0	0.0	0.0	0.0	0.0	0.0	0.0	0.0	0.0	0.0	0.0	0.0	0.0	0.0
Others	0.0	0.0	3.0	0.0	0.0	1.0	0.0	0.0	54.0	105.0	0.0	0.0	0.0	0.0	0.0	0.0	0.0	15.0	3.0	0.0	11.0	1.0	0.0
Others	0.0	0.0	0.0	1.0	0.0	0.0	0.0	0.0	26.0	5.0	0.0	1.0	0.0	0.0	2.0	0.0	0.0	1.0	0.0	0.0	2.0	0.0	0.0
Others	1.0	0.0	0.0	0.0	0.0	0.0	0.0	0.0	7.0	10.0	0.0	0.0	0.0	0.0	1.0	0.0	0.0	3.0	0.0	0.0	5.0	0.0	0.0
Others	9.0	0.0	0.0	8.0	0.0	11.0	0.0	1.0	114.0	478.0	0.0	0.0	0.0	4.0	4.0	2.0	0.0	45.0	3.0	0.0	60.0	0.0	0.0
Others	0.0	0.0	4.0	0.0	1.0	1.0	0.0	1.0	79.0	15.0	0.0	4.0	0.0	2.0	0.0	0.0	0.0	9.0	3.0	0.0	8.0	0.0	0.0
IL17A	0.0	0.0	1.0	0.0	0.0	1.0	0.0	2.0	37.0	4.0	0.0	1.0	1.0	2.0	3.0	1.0	1.0	7.0	1.0	0.0	11.0	2.0	1.0
Others	1.0	0.0	1.0	0.0	0.0	1.0	0.0	0.0	64.0	14.0	0.0	0.0	4.0	3.0	6.0	0.0	0.0	15.0	1.0	0.0	16.0	0.0	0.0
Others	0.0	0.0	0.0	0.0	0.0	0.0	0.0	0.0	0.0	0.0	0.0	0.0	0.0	0.0	0.0	0.0	0.0	0.0	0.0	0.0	0.0	0.0	0.0
Others	4.0	0.0	1.0	1.0	0.0	0.0	0.0	4.0	73.0	42.0	0.0	1.0	0.0	1.0	3.0	3.0	0.0	15.0	1.0	0.0	34.0	0.0	0.0
IL17A	5.0	0.0	2.0	0.0	1.0	1.0	0.0	3.0	112.0	155.0	0.0	2.0	0.0	0.0	5.0	1.0	0.0	40.0	6.0	0.0	71.0	1.0	1.0
Others	0.0	0.0	0.0	1.0	0.0	1.0	0.0	0.0	16.0	5.0	0.0	0.0	0.0	0.0	1.0	0.0	0.0	7.0	0.0	0.0	6.0	0.0	0.0
Others	0.0	0.0	0.0	1.0	0.0	0.0	0.0	0.0	35.0	1.0	1.0	3.0	0.0	1.0	4.0	0.0	0.0	7.0	4.0	0.0	6.0	0.0	0.0
Others	0.0	0.0	3.0	0.0	1.0	0.0	0.0	0.0	9.0	3.0	0.0	1.0	0.0	1.0	0.0	0.0	0.0	2.0	0.0	0.0	3.0	0.0	0.0
Others	0.0	0.0	0.0	0.0	0.0	0.0	0.0	0.0	2.0	1.0	0.0	1.0	0.0	0.0	0.0	0.0	0.0	0.0	0.0	0.0	1.0	0.0	0.0
Others	0.0	0.0	0.0	0.0	0.0	0.0	0.0	0.0	0.0	0.0	0.0	1.0	0.0	0.0	1.0	0.0	0.0	0.0	0.0	0.0	1.0	0.0	0.0
Others	0.0	0.0	0.0	0.0	0.0	0.0	0.0	0.0	0.0	0.0	0.0	0.0	0.0	0.0	0.0	0.0	0.0	0.0	0.0	0.0	0.0	0.0	0.0
Others	1.0	0.0	1.0	2.0	0.0	2.0	0.0	0.0	34.0	16.0	0.0	0.0	1.0	0.0	5.0	3.0	0.0	21.0	2.0	0.0	21.0	0.0	0.0
Others	0.0	0.0	0.0	0.0	0.0	0.0	0.0	0.0	4.0	14.0	0.0	1.0	0.0	1.0	1.0	0.0	0.0	4.0	0.0	0.0	0.0	0.0	0.0
Others	0.0	0.0	1.0	1.0	0.0	0.0	0.0	0.0	10.0	0.0	0.0	0.0	0.0	0.0	0.0	0.0	0.0	0.0	0.0	0.0	1.0	0.0	0.0
Others	3.0	0.0	0.0	0.0	0.0	2.0	0.0	0.0	14.0	17.0	0.0	0.0	0.0	0.0	1.0	0.0	0.0	4.0	1.0	0.0	10.0	0.0	0.0
Others	0.0	0.0	0.0	0.0	0.0	0.0	0.0	0.0	4.0	0.0	0.0	0.0	0.0	0.0	1.0	0.0	0.0	1.0	0.0	0.0	0.0	0.0	0.0
Others	0.0	0.0	0.0	0.0	0.0	0.0	0.0	0.0	22.0	35.0	1.0	0.0	1.0	0.0	1.0	0.0	0.0	5.0	0.0	0.0	7.0	0.0	0.0
Others	0.0	0.0	0.0	0.0	0.0	1.0	0.0	0.0	8.0	4.0	0.0	1.0	0.0	0.0	1.0	0.0	0.0	3.0	1.0	2.0	2.0	0.0	0.0
Others	0.0	0.0	0.0	0.0	0.0	1.0	0.0	0.0	6.0	2.0	0.0	2.0	0.0	0.0	0.0	0.0	0.0	2.0	2.0	0.0	0.0	0.0	0.0
Others	10.0	0.0	0.0	3.0	1.0	1.0	0.0	1.0	66.0	78.0	0.0	1.0	0.0	4.0	1.0	0.0	0.0	23.0	1.0	0.0	17.0	0.0	0.0
Others	0.0	0.0	0.0	0.0	0.0	1.0	0.0	0.0	4.0	0.0	0.0	0.0	0.0	0.0	0.0	0.0	0.0	1.0	1.0	0.0	0.0	0.0	0.0
Others	0.0	0.0	0.0	0.0	0.0	1.0	0.0	1.0	50.0	25.0	0.0	1.0	1.0	2.0	0.0	4.0	0.0	14.0	0.0	0.0	7.0	0.0	0.0
IL17A	2.0	0.0	1.0	3.0	0.0	4.0	0.0	1.0	50.0	188.0	0.0	2.0	0.0	0.0	0.0	2.0	1.0	22.0	1.0	0.0	28.0	0.0	1.0
Others	5.0	0.0	2.0	0.0	0.0	0.0	0.0	1.0	41.0	45.0	0.0	0.0	1.0	2.0	0.0	0.0	0.0	4.0	4.0	0.0	3.0	1.0	0.0
Others	0.0	0.0	0.0	0.0	0.0	0.0	0.0	0.0	1.0	0.0	0.0	1.0	0.0	0.0	0.0	0.0	0.0	1.0	0.0	0.0	1.0	0.0	0.0
Others	0.0	0.0	0.0	0.0	0.0	0.0	0.0	0.0	4.0	2.0	0.0	0.0	0.0	0.0	0.0	0.0	0.0	1.0	0.0	0.0	2.0	0.0	0.0
Others	8.0	0.0	1.0	1.0	4.0	0.0	0.0	1.0	50.0	9.0	0.0	1.0	0.0	3.0	5.0	5.0	1.0	21.0	2.0	0.0	6.0	0.0	0.0
Others	0.0	0.0	2.0	0.0	0.0	0.0	0.0	1.0	30.0	11.0	0.0	0.0	0.0	1.0	2.0	0.0	0.0	10.0	5.0	0.0	7.0	2.0	0.0
Others	0.0	0.0	0.0	1.0	0.0	0.0	0.0	0.0	12.0	0.0	1.0	1.0	0.0	0.0	1.0	0.0	0.0	3.0	3.0	0.0	2.0	0.0	0.0
Others	16.0	0.0	2.0	0.0	0.0	3.0	0.0	1.0	137.0	598.0	0.0	2.0	1.0	2.0	5.0	1.0	0.0	62.0	7.0	0.0	90.0	0.0	0.0
Others	0.0	0.0	0.0	0.0	0.0	0.0	0.0	0.0	9.0	0.0	0.0	1.0	0.0	0.0	0.0	0.0	1.0	1.0	1.0	0.0	2.0	0.0	0.0
Others	3.0	0.0	0.0	0.0	0.0	0.0	0.0	0.0	17.0	1.0	0.0	0.0	0.0	0.0	0.0	0.0	0.0	2.0	1.0	0.0	2.0	0.0	0.0
Others	8.0	0.0	2.0	0.0	0.0	0.0	0.0	2.0	31.0	9.0	0.0	0.0	2.0	1.0	6.0	2.0	0.0	15.0	4.0	0.0	16.0	0.0	0.0
Others	0.0	0.0	0.0	0.0	0.0	0.0	0.0	0.0	4.0	2.0	1.0	0.0	0.0	0.0	0.0	0.0	0.0	2.0	2.0	0.0	0.0	0.0	0.0
Others	0.0	0.0	0.0	0.0	0.0	0.0	0.0	0.0	3.0	1.0	0.0	0.0	0.0	0.0	0.0	0.0	0.0	0.0	1.0	0.0	0.0	0.0	0.0
Others	0.0	0.0	0.0	0.0	0.0	0.0	0.0	0.0	3.0	1.0	0.0	0.0	0.0	0.0	0.0	0.0	0.0	1.0	1.0	0.0	1.0	0.0	0.0
Others	0.0	1.0	4.0	0.0	0.0	0.0	0.0	0.0	27.0	8.0	0.0	1.0	0.0	1.0	1.0	1.0	0.0	2.0	0.0	0.0	4.0	0.0	0.0
Others	0.0	0.0	2.0	0.0	0.0	0.0	0.0	0.0	5.0	0.0	0.0	1.0	0.0	0.0	1.0	0.0	0.0	0.0	0.0	0.0	2.0	0.0	0.0
Others	1.0	0.0	0.0	0.0	1.0	0.0	0.0	0.0	7.0	2.0	0.0	1.0	0.0	0.0	2.0	0.0	0.0	1.0	0.0	0.0	3.0	0.0	0.0
Others	0.0	0.0	3.0	0.0	0.0	1.0	0.0	0.0	110.0	94.0	0.0	1.0	0.0	1.0	1.0	1.0	0.0	21.0	5.0	0.0	23.0	0.0	0.0
Others	0.0	0.0	0.0	0.0	0.0	0.0	0.0	1.0	29.0	12.0	0.0	1.0	0.0	0.0	4.0	0.0	0.0	12.0	0.0	0.0	10.0	0.0	0.0
Others	0.0	1.0	0.0	0.0	0.0	1.0	0.0	0.0	11.0	0.0	0.0	0.0	0.0	0.0	2.0	1.0	0.0	1.0	0.0	0.0	6.0	0.0	0.0
Others	0.0	0.0	0.0	0.0	0.0	0.0	0.0	0.0	2.0	0.0	0.0	0.0	0.0	0.0	0.0	1.0	0.0	0.0	0.0	0.0	0.0	0.0	0.0
IL17A	8.0	0.0	2.0	0.0	4.0	2.0	0.0	4.0	57.0	41.0	1.0	0.0	1.0	2.0	4.0	2.0	0.0	30.0	6.0	0.0	30.0	1.0	1.0
Others	0.0	0.0	0.0	0.0	0.0	0.0	0.0	0.0	1.0	0.0	0.0	0.0	0.0	0.0	0.0	1.0	0.0	0.0	0.0	0.0	0.0	0.0	0.0
IL17A	1.0	0.0	2.0	0.0	0.0	2.0	1.0	0.0	86.0	69.0	0.0	4.0	2.0	0.0	2.0	1.0	0.0	23.0	3.0	0.0	42.0	0.0	1.0
Others	0.0	0.0	0.0	0.0	0.0	0.0	0.0	0.0	22.0	7.0	1.0	0.0	0.0	1.0	5.0	1.0	0.0	5.0	1.0	0.0	3.0	0.0	0.0
Others	1.0	0.0	2.0	0.0	0.0	0.0	0.0	0.0	37.0	0.0	0.0	0.0	1.0	0.0	3.0	0.0	0.0	4.0	1.0	0.0	2.0	1.0	0.0
Others	1.0	0.0	1.0	0.0	0.0	1.0	0.0	0.0	53.0	12.0	0.0	2.0	0.0	1.0	3.0	1.0	0.0	8.0	2.0	0.0	8.0	0.0	0.0
Others	0.0	0.0	1.0	0.0	0.0	1.0	0.0	1.0	17.0	2.0	0.0	0.0	0.0	0.0	1.0	3.0	0.0	5.0	0.0	0.0	8.0	1.0	0.0
Others	0.0	0.0	0.0	0.0	0.0	0.0	0.0	0.0	1.0	1.0	0.0	0.0	0.0	0.0	0.0	0.0	0.0	0.0	0.0	0.0	0.0	0.0	0.0
Others	0.0	0.0	0.0	0.0	0.0	0.0	0.0	0.0	0.0	0.0	0.0	0.0	0.0	0.0	0.0	0.0	0.0	2.0	0.0	0.0	1.0	0.0	0.0
Others	1.0	0.0	1.0	0.0	0.0	0.0	0.0	0.0	111.0	33.0	0.0	4.0	0.0	1.0	3.0	1.0	0.0	19.0	3.0	0.0	15.0	0.0	0.0
Others	0.0	0.0	1.0	0.0	0.0	0.0	0.0	0.0	23.0	2.0	0.0	0.0	0.0	0.0	0.0	1.0	0.0	4.0	0.0	0.0	9.0	0.0	0.0
Others	0.0	0.0	2.0	0.0	0.0	0.0	0.0	0.0	56.0	7.0	0.0	1.0	0.0	2.0	3.0	0.0	0.0	10.0	2.0	0.0	4.0	0.0	0.0
Others	0.0	0.0	0.0	0.0	0.0	1.0	0.0	0.0	16.0	3.0	0.0	0.0	0.0	1.0	0.0	0.0	0.0	2.0	1.0	0.0	4.0	0.0	0.0
Others	1.0	0.0	0.0	0.0	0.0	0.0	0.0	0.0	8.0	10.0	0.0	1.0	0.0	0.0	0.0	1.0	0.0	1.0	1.0	0.0	4.0	0.0	0.0
Others	0.0	0.0	0.0	0.0	0.0	0.0	0.0	0.0	1.0	0.0	0.0	0.0	0.0	0.0	0.0	0.0	0.0	0.0	0.0	0.0	0.0	0.0	0.0
IL17A	13.0	0.0	2.0	1.0	0.0	5.0	0.0	0.0	76.0	189.0	2.0	1.0	0.0	8.0	4.0	1.0	0.0	28.0	2.0	0.0	22.0	1.0	3.0
Others	0.0	0.0	0.0	0.0	0.0	0.0	0.0	0.0	5.0	0.0	0.0	0.0	0.0	0.0	0.0	0.0	0.0	1.0	1.0	0.0	0.0	0.0	0.0
Others	0.0	0.0	0.0	0.0	0.0	0.0	0.0	0.0	10.0	1.0	0.0	1.0	0.0	2.0	1.0	0.0	0.0	1.0	3.0	0.0	2.0	0.0	0.0
Others	0.0	0.0	1.0	0.0	0.0	2.0	0.0	0.0	10.0	3.0	0.0	0.0	0.0	0.0	0.0	0.0	0.0	6.0	3.0	0.0	6.0	0.0	0.0
Others	1.0	1.0	0.0	0.0	0.0	2.0	0.0	0.0	9.0	2.0	0.0	1.0	0.0	0.0	0.0	0.0	0.0	0.0	0.0	0.0	0.0	0.0	0.0
Others	4.0	0.0	1.0	1.0	0.0	0.0	0.0	0.0	26.0	1.0	0.0	0.0	1.0	1.0	4.0	1.0	0.0	7.0	0.0	0.0	10.0	1.0	0.0
Others	1.0	0.0	1.0	0.0	0.0	0.0	0.0	0.0	22.0	3.0	0.0	2.0	1.0	1.0	1.0	0.0	0.0	1.0	3.0	0.0	1.0	0.0	0.0
IL17A	21.0	0.0	4.0	3.0	0.0	3.0	0.0	1.0	96.0	166.0	0.0	2.0	0.0	1.0	4.0	1.0	1.0	41.0	4.0	0.0	53.0	1.0	1.0
Others	0.0	0.0	0.0	0.0	0.0	0.0	0.0	0.0	6.0	6.0	0.0	0.0	1.0	0.0	0.0	0.0	0.0	3.0	0.0	0.0	1.0	0.0	0.0
Others	7.0	0.0	0.0	0.0	1.0	2.0	0.0	0.0	23.0	6.0	0.0	5.0	0.0	2.0	3.0	2.0	0.0	2.0	0.0	0.0	11.0	0.0	0.0
IL17A	4.0	0.0	1.0	2.0	0.0	1.0	0.0	1.0	106.0	215.0	0.0	0.0	1.0	0.0	3.0	7.0	0.0	44.0	4.0	0.0	33.0	0.0	2.0
Others	0.0	0.0	2.0	0.0	0.0	1.0	0.0	0.0	7.0	13.0	0.0	3.0	0.0	0.0	2.0	0.0	0.0	2.0	5.0	0.0	3.0	0.0	0.0
Others	0.0	0.0	0.0	0.0	0.0	1.0	0.0	0.0	50.0	5.0	3.0	0.0	0.0	0.0	2.0	0.0	0.0	2.0	0.0	0.0	7.0	0.0	0.0
Others	16.0	0.0	0.0	1.0	0.0	0.0	0.0	0.0	35.0	15.0	0.0	1.0	0.0	4.0	4.0	0.0	0.0	7.0	2.0	0.0	11.0	0.0	0.0
Others	0.0	0.0	2.0	0.0	0.0	1.0	0.0	0.0	12.0	5.0	0.0	0.0	0.0	0.0	1.0	0.0	0.0	2.0	0.0	0.0	4.0	0.0	0.0
Others	0.0	0.0	0.0	0.0	0.0	1.0	0.0	0.0	0.0	0.0	0.0	0.0	0.0	0.0	0.0	0.0	0.0	0.0	0.0	0.0	0.0	0.0	0.0
Others	0.0	0.0	0.0	0.0	0.0	0.0	0.0	0.0	3.0	2.0	0.0	0.0	0.0	0.0	0.0	0.0	0.0	1.0	0.0	0.0	2.0	0.0	0.0
Others	1.0	0.0	0.0	0.0	0.0	0.0	0.0	0.0	6.0	17.0	0.0	0.0	0.0	0.0	0.0	0.0	0.0	3.0	0.0	0.0	2.0	0.0	0.0
Others	1.0	0.0	4.0	0.0	0.0	0.0	0.0	2.0	109.0	126.0	0.0	1.0	0.0	3.0	0.0	3.0	1.0	17.0	2.0	0.0	15.0	0.0	0.0
Others	0.0	0.0	0.0	0.0	0.0	0.0	0.0	0.0	1.0	8.0	0.0	0.0	0.0	0.0	0.0	1.0	0.0	1.0	0.0	0.0	1.0	0.0	0.0
Others	2.0	0.0	0.0	0.0	1.0	0.0	0.0	1.0	110.0	44.0	1.0	3.0	2.0	1.0	2.0	1.0	0.0	28.0	4.0	0.0	18.0	2.0	0.0
Others	0.0	0.0	0.0	0.0	0.0	1.0	0.0	1.0	65.0	14.0	0.0	1.0	1.0	0.0	4.0	0.0	0.0	24.0	2.0	0.0	38.0	0.0	0.0
Others	0.0	0.0	1.0	0.0	0.0	1.0	0.0	0.0	19.0	5.0	0.0	0.0	0.0	0.0	0.0	0.0	0.0	3.0	2.0	0.0	4.0	0.0	0.0
Others	2.0	0.0	1.0	0.0	1.0	0.0	0.0	0.0	85.0	62.0	0.0	3.0	0.0	1.0	3.0	0.0	0.0	21.0	8.0	0.0	9.0	0.0	0.0
Others	0.0	0.0	0.0	0.0	0.0	0.0	0.0	0.0	2.0	0.0	0.0	0.0	0.0	0.0	0.0	0.0	0.0	1.0	0.0	0.0	0.0	0.0	0.0
Others	3.0	0.0	0.0	0.0	0.0	1.0	0.0	0.0	9.0	9.0	0.0	0.0	0.0	1.0	1.0	0.0	0.0	4.0	0.0	0.0	3.0	0.0	0.0
IL17A	16.0	0.0	2.0	1.0	8.0	7.0	0.0	7.0	132.0	169.0	0.0	0.0	2.0	2.0	8.0	3.0	0.0	53.0	7.0	0.0	75.0	1.0	1.0
Others	1.0	0.0	0.0	0.0	0.0	0.0	0.0	0.0	9.0	6.0	0.0	0.0	0.0	0.0	0.0	0.0	0.0	3.0	3.0	0.0	5.0	0.0	0.0
Others	0.0	0.0	2.0	0.0	0.0	0.0	0.0	0.0	46.0	21.0	0.0	0.0	1.0	0.0	3.0	0.0	0.0	4.0	1.0	0.0	7.0	0.0	0.0
Others	3.0	0.0	1.0	0.0	0.0	1.0	0.0	0.0	31.0	27.0	0.0	0.0	0.0	0.0	3.0	0.0	0.0	12.0	4.0	0.0	10.0	0.0	0.0
Others	0.0	0.0	0.0	0.0	0.0	0.0	0.0	0.0	3.0	0.0	0.0	0.0	0.0	0.0	0.0	0.0	0.0	1.0	0.0	0.0	1.0	0.0	0.0
Others	0.0	0.0	1.0	0.0	0.0	0.0	0.0	0.0	23.0	11.0	0.0	2.0	0.0	2.0	1.0	0.0	0.0	3.0	3.0	0.0	2.0	0.0	0.0
Others	1.0	0.0	2.0	3.0	0.0	1.0	0.0	0.0	91.0	44.0	0.0	5.0	0.0	0.0	3.0	1.0	1.0	18.0	3.0	0.0	9.0	0.0	0.0
Others	10.0	0.0	1.0	0.0	1.0	1.0	0.0	0.0	24.0	7.0	0.0	1.0	0.0	1.0	1.0	0.0	0.0	5.0	2.0	0.0	4.0	0.0	0.0
Others	2.0	0.0	1.0	0.0	0.0	0.0	0.0	0.0	13.0	7.0	0.0	0.0	0.0	1.0	2.0	0.0	0.0	1.0	0.0	0.0	3.0	0.0	0.0
Others	1.0	0.0	2.0	0.0	0.0	0.0	1.0	0.0	17.0	2.0	0.0	2.0	0.0	0.0	1.0	0.0	0.0	3.0	0.0	0.0	2.0	0.0	0.0
Others	0.0	1.0	0.0	0.0	0.0	0.0	0.0	1.0	7.0	0.0	0.0	0.0	0.0	0.0	0.0	0.0	0.0	1.0	1.0	0.0	0.0	0.0	0.0
Others	0.0	0.0	0.0	0.0	0.0	0.0	0.0	0.0	2.0	1.0	0.0	0.0	0.0	0.0	0.0	0.0	0.0	1.0	0.0	0.0	0.0	0.0	0.0
Others	2.0	0.0	0.0	0.0	0.0	1.0	0.0	1.0	21.0	8.0	0.0	2.0	0.0	0.0	2.0	3.0	0.0	12.0	0.0	0.0	16.0	0.0	0.0
Others	0.0	0.0	0.0	0.0	0.0	1.0	0.0	0.0	6.0	2.0	0.0	0.0	0.0	0.0	1.0	1.0	0.0	1.0	0.0	0.0	3.0	0.0	0.0
Others	0.0	0.0	0.0	0.0	0.0	0.0	0.0	0.0	11.0	0.0	0.0	0.0	0.0	0.0	0.0	0.0	0.0	0.0	1.0	0.0	2.0	0.0	0.0
Others	0.0	0.0	2.0	0.0	0.0	1.0	0.0	0.0	3.0	4.0	0.0	0.0	0.0	0.0	0.0	0.0	0.0	3.0	0.0	0.0	3.0	0.0	0.0
Others	0.0	0.0	2.0	0.0	0.0	0.0	0.0	0.0	69.0	28.0	0.0	1.0	1.0	0.0	2.0	0.0	0.0	20.0	2.0	0.0	12.0	0.0	0.0
Others	0.0	0.0	0.0	0.0	0.0	0.0	0.0	0.0	3.0	0.0	0.0	0.0	0.0	0.0	0.0	0.0	0.0	3.0	0.0	0.0	0.0	0.0	0.0
IL17A	4.0	0.0	2.0	1.0	2.0	2.0	0.0	3.0	91.0	24.0	0.0	0.0	1.0	4.0	6.0	2.0	0.0	47.0	6.0	0.0	23.0	0.0	1.0
Others	1.0	0.0	1.0	0.0	0.0	0.0	0.0	0.0	29.0	12.0	0.0	2.0	0.0	2.0	4.0	1.0	0.0	7.0	4.0	0.0	13.0	0.0	0.0
Others	0.0	0.0	1.0	0.0	0.0	0.0	0.0	0.0	8.0	0.0	0.0	1.0	0.0	0.0	1.0	0.0	0.0	1.0	0.0	0.0	2.0	0.0	0.0
Others	1.0	0.0	1.0	0.0	0.0	0.0	0.0	0.0	34.0	7.0	0.0	0.0	0.0	0.0	0.0	0.0	0.0	3.0	2.0	0.0	4.0	0.0	0.0
Others	0.0	0.0	0.0	0.0	0.0	0.0	0.0	1.0	8.0	5.0	1.0	0.0	0.0	0.0	2.0	0.0	0.0	1.0	2.0	0.0	0.0	0.0	0.0
Others	0.0	0.0	0.0	0.0	0.0	0.0	0.0	0.0	3.0	2.0	0.0	0.0	0.0	0.0	2.0	0.0	0.0	1.0	2.0	0.0	4.0	0.0	0.0
Others	3.0	0.0	0.0	0.0	0.0	0.0	0.0	2.0	11.0	4.0	0.0	1.0	0.0	0.0	0.0	0.0	0.0	5.0	0.0	0.0	2.0	0.0	0.0
Others	0.0	0.0	3.0	0.0	0.0	0.0	0.0	0.0	12.0	17.0	0.0	0.0	0.0	0.0	0.0	0.0	0.0	3.0	1.0	0.0	6.0	0.0	0.0
Others	1.0	0.0	0.0	0.0	0.0	1.0	0.0	0.0	24.0	5.0	0.0	2.0	0.0	0.0	1.0	0.0	0.0	4.0	2.0	0.0	0.0	0.0	0.0
Others	0.0	0.0	1.0	0.0	0.0	1.0	0.0	0.0	4.0	0.0	0.0	1.0	0.0	1.0	0.0	0.0	0.0	1.0	0.0	0.0	0.0	0.0	0.0
Others	7.0	0.0	3.0	0.0	2.0	0.0	0.0	1.0	27.0	12.0	1.0	0.0	1.0	0.0	0.0	1.0	0.0	12.0	3.0	0.0	11.0	0.0	0.0
Others	2.0	0.0	1.0	0.0	0.0	1.0	0.0	0.0	31.0	22.0	0.0	0.0	1.0	0.0	1.0	0.0	0.0	9.0	3.0	0.0	8.0	0.0	0.0
Others	0.0	0.0	0.0	0.0	0.0	0.0	0.0	0.0	0.0	0.0	0.0	0.0	0.0	0.0	0.0	0.0	0.0	0.0	0.0	0.0	0.0	0.0	0.0
Others	1.0	0.0	0.0	0.0	0.0	0.0	0.0	0.0	15.0	4.0	0.0	1.0	1.0	0.0	1.0	0.0	0.0	0.0	1.0	0.0	3.0	0.0	0.0
Others	0.0	0.0	2.0	0.0	0.0	3.0	0.0	1.0	55.0	163.0	0.0	1.0	1.0	1.0	3.0	0.0	0.0	18.0	1.0	0.0	16.0	0.0	0.0
IL17A	0.0	0.0	5.0	0.0	0.0	0.0	0.0	0.0	65.0	65.0	1.0	0.0	0.0	2.0	3.0	0.0	0.0	6.0	4.0	0.0	14.0	0.0	3.0
Others	0.0	0.0	2.0	0.0	0.0	0.0	0.0	0.0	34.0	9.0	0.0	2.0	0.0	1.0	0.0	0.0	0.0	12.0	1.0	0.0	8.0	0.0	0.0
Others	0.0	0.0	2.0	0.0	0.0	0.0	0.0	1.0	42.0	24.0	0.0	1.0	0.0	1.0	1.0	0.0	0.0	7.0	3.0	0.0	3.0	0.0	0.0
Others	5.0	0.0	0.0	1.0	0.0	0.0	0.0	0.0	15.0	33.0	0.0	0.0	0.0	0.0	0.0	0.0	0.0	12.0	2.0	0.0	6.0	0.0	0.0
Others	1.0	0.0	5.0	0.0	0.0	0.0	0.0	0.0	122.0	51.0	1.0	2.0	1.0	1.0	2.0	1.0	1.0	26.0	2.0	0.0	19.0	0.0	0.0
Others	0.0	0.0	0.0	0.0	0.0	0.0	0.0	0.0	2.0	1.0	0.0	0.0	0.0	0.0	0.0	0.0	0.0	0.0	0.0	0.0	0.0	0.0	0.0
Others	1.0	0.0	0.0	0.0	0.0	0.0	0.0	0.0	22.0	12.0	0.0	1.0	0.0	0.0	2.0	0.0	0.0	9.0	3.0	0.0	6.0	0.0	0.0
Others	0.0	0.0	0.0	0.0	0.0	0.0	0.0	0.0	0.0	0.0	0.0	0.0	0.0	0.0	0.0	0.0	0.0	0.0	0.0	0.0	1.0	0.0	0.0
Others	0.0	0.0	0.0	0.0	0.0	0.0	0.0	0.0	1.0	0.0	0.0	0.0	0.0	0.0	0.0	0.0	0.0	0.0	0.0	0.0	0.0	0.0	0.0
Others	0.0	0.0	0.0	0.0	0.0	0.0	0.0	0.0	1.0	0.0	0.0	0.0	0.0	0.0	0.0	0.0	0.0	0.0	0.0	0.0	0.0	0.0	0.0
Others	0.0	0.0	1.0	0.0	0.0	0.0	0.0	2.0	34.0	9.0	0.0	2.0	0.0	0.0	4.0	1.0	0.0	7.0	2.0	0.0	6.0	0.0	0.0
Others	0.0	0.0	0.0	0.0	0.0	0.0	0.0	0.0	3.0	0.0	0.0	0.0	0.0	0.0	0.0	0.0	0.0	0.0	1.0	0.0	3.0	0.0	0.0
Others	3.0	0.0	2.0	1.0	0.0	3.0	0.0	0.0	87.0	62.0	0.0	3.0	1.0	0.0	2.0	0.0	1.0	25.0	6.0	0.0	28.0	2.0	0.0
Others	2.0	0.0	0.0	0.0	0.0	0.0	0.0	0.0	19.0	2.0	0.0	0.0	0.0	1.0	2.0	0.0	0.0	8.0	0.0	0.0	8.0	0.0	0.0
Others	2.0	0.0	5.0	0.0	0.0	1.0	0.0	0.0	98.0	51.0	0.0	2.0	1.0	2.0	4.0	1.0	0.0	28.0	7.0	0.0	17.0	0.0	0.0
Others	0.0	0.0	4.0	0.0	0.0	0.0	0.0	0.0	12.0	2.0	0.0	0.0	0.0	0.0	0.0	0.0	0.0	2.0	1.0	0.0	2.0	0.0	0.0
Others	0.0	0.0	0.0	0.0	0.0	0.0	0.0	0.0	1.0	0.0	0.0	0.0	0.0	1.0	0.0	0.0	0.0	0.0	0.0	0.0	0.0	0.0	0.0
Others	1.0	0.0	0.0	0.0	0.0	0.0	0.0	0.0	8.0	0.0	0.0	0.0	0.0	0.0	0.0	0.0	0.0	2.0	0.0	0.0	0.0	0.0	0.0
Others	0.0	0.0	0.0	0.0	0.0	0.0	0.0	0.0	4.0	0.0	0.0	0.0	0.0	1.0	0.0	0.0	0.0	0.0	0.0	0.0	0.0	0.0	0.0
Others	2.0	0.0	1.0	0.0	0.0	0.0	0.0	0.0	22.0	6.0	0.0	1.0	0.0	1.0	4.0	0.0	0.0	8.0	1.0	0.0	5.0	0.0	0.0
Others	0.0	0.0	2.0	0.0	1.0	1.0	0.0	0.0	57.0	23.0	1.0	1.0	0.0	2.0	1.0	0.0	0.0	19.0	4.0	0.0	16.0	0.0	0.0
Others	0.0	0.0	0.0	1.0	0.0	1.0	0.0	0.0	32.0	8.0	0.0	1.0	0.0	0.0	1.0	0.0	0.0	7.0	0.0	0.0	6.0	0.0	0.0
Others	3.0	1.0	1.0	1.0	0.0	1.0	0.0	3.0	67.0	27.0	0.0	2.0	1.0	3.0	4.0	0.0	0.0	33.0	4.0	0.0	19.0	0.0	0.0
Others	1.0	0.0	1.0	0.0	0.0	1.0	0.0	1.0	69.0	57.0	0.0	4.0	0.0	0.0	3.0	0.0	0.0	12.0	1.0	0.0	9.0	0.0	0.0
Others	0.0	0.0	0.0	0.0	0.0	0.0	0.0	0.0	1.0	0.0	0.0	0.0	0.0	0.0	0.0	0.0	0.0	0.0	0.0	0.0	0.0	0.0	0.0
Others	1.0	1.0	8.0	1.0	1.0	0.0	0.0	0.0	152.0	239.0	0.0	2.0	1.0	2.0	3.0	3.0	0.0	41.0	5.0	0.0	22.0	0.0	0.0
Others	0.0	0.0	0.0	1.0	0.0	6.0	0.0	1.0	71.0	186.0	0.0	0.0	1.0	2.0	3.0	3.0	0.0	36.0	3.0	0.0	30.0	0.0	0.0
Others	0.0	0.0	1.0	0.0	0.0	0.0	0.0	1.0	21.0	4.0	0.0	1.0	0.0	0.0	0.0	0.0	0.0	1.0	1.0	1.0	2.0	0.0	0.0
Others	1.0	0.0	1.0	5.0	0.0	1.0	0.0	4.0	114.0	136.0	1.0	1.0	2.0	4.0	3.0	6.0	0.0	34.0	4.0	0.0	40.0	1.0	0.0
Others	1.0	0.0	1.0	3.0	0.0	2.0	1.0	1.0	38.0	60.0	0.0	2.0	1.0	0.0	1.0	2.0	0.0	9.0	4.0	0.0	31.0	0.0	0.0
Others	2.0	0.0	4.0	0.0	0.0	2.0	0.0	0.0	24.0	13.0	0.0	4.0	0.0	1.0	1.0	0.0	0.0	7.0	2.0	0.0	3.0	0.0	0.0
IL17A	1.0	0.0	3.0	0.0	1.0	0.0	0.0	0.0	38.0	30.0	0.0	1.0	0.0	0.0	4.0	1.0	0.0	17.0	3.0	0.0	11.0	0.0	1.0
Others	0.0	0.0	0.0	0.0	0.0	0.0	0.0	0.0	0.0	0.0	0.0	0.0	0.0	0.0	0.0	0.0	0.0	0.0	0.0	0.0	0.0	0.0	0.0
IL17A	22.0	0.0	5.0	11.0	2.0	17.0	2.0	11.0	156.0	679.0	0.0	3.0	2.0	6.0	2.0	11.0	7.0	89.0	4.0	0.0	139.0	0.0	2.0
Others	1.0	0.0	0.0	0.0	0.0	2.0	0.0	0.0	27.0	12.0	0.0	0.0	0.0	0.0	3.0	0.0	0.0	4.0	0.0	0.0	8.0	0.0	0.0
Others	2.0	2.0	0.0	0.0	0.0	1.0	0.0	0.0	37.0	15.0	0.0	1.0	0.0	0.0	6.0	1.0	0.0	12.0	2.0	0.0	12.0	0.0	0.0
Others	0.0	0.0	2.0	0.0	0.0	1.0	0.0	0.0	56.0	10.0	0.0	3.0	0.0	0.0	2.0	0.0	0.0	8.0	3.0	0.0	7.0	1.0	0.0
Others	0.0	0.0	0.0	0.0	0.0	1.0	0.0	0.0	2.0	3.0	0.0	0.0	0.0	0.0	0.0	0.0	0.0	1.0	0.0	0.0	0.0	0.0	0.0
Others	2.0	0.0	1.0	0.0	1.0	0.0	0.0	0.0	66.0	18.0	1.0	1.0	0.0	1.0	2.0	0.0	0.0	7.0	1.0	0.0	2.0	0.0	0.0
Others	1.0	0.0	0.0	0.0	0.0	1.0	0.0	2.0	39.0	5.0	0.0	1.0	0.0	2.0	3.0	0.0	0.0	13.0	2.0	0.0	4.0	0.0	0.0
Others	0.0	0.0	2.0	0.0	0.0	0.0	0.0	0.0	14.0	3.0	0.0	0.0	0.0	0.0	2.0	0.0	0.0	9.0	2.0	0.0	7.0	0.0	0.0
Others	3.0	0.0	0.0	1.0	0.0	1.0	0.0	0.0	38.0	28.0	0.0	1.0	0.0	1.0	0.0	0.0	0.0	13.0	0.0	0.0	9.0	0.0	0.0
Others	2.0	0.0	3.0	0.0	2.0	0.0	0.0	1.0	47.0	18.0	0.0	0.0	0.0	2.0	7.0	1.0	0.0	12.0	2.0	0.0	7.0	0.0	0.0
Others	0.0	0.0	0.0	0.0	0.0	1.0	0.0	0.0	0.0	1.0	0.0	0.0	0.0	0.0	0.0	0.0	0.0	0.0	0.0	0.0	0.0	0.0	0.0
Others	0.0	0.0	0.0	0.0	0.0	1.0	0.0	0.0	66.0	32.0	0.0	2.0	0.0	0.0	2.0	0.0	0.0	15.0	5.0	0.0	14.0	0.0	0.0
IL17A	3.0	0.0	1.0	0.0	2.0	2.0	0.0	2.0	45.0	39.0	0.0	0.0	1.0	0.0	3.0	4.0	0.0	16.0	1.0	0.0	18.0	0.0	1.0
Others	1.0	0.0	1.0	0.0	0.0	1.0	0.0	0.0	36.0	3.0	0.0	1.0	0.0	0.0	0.0	0.0	0.0	4.0	3.0	0.0	6.0	0.0	0.0
Others	2.0	0.0	1.0	0.0	0.0	0.0	0.0	0.0	35.0	7.0	0.0	2.0	0.0	0.0	2.0	0.0	0.0	19.0	4.0	0.0	3.0	0.0	0.0
Others	1.0	0.0	0.0	0.0	0.0	1.0	0.0	1.0	74.0	29.0	0.0	0.0	0.0	0.0	3.0	1.0	0.0	22.0	1.0	0.0	15.0	1.0	0.0
Others	1.0	0.0	1.0	0.0	0.0	0.0	0.0	0.0	58.0	9.0	3.0	1.0	0.0	1.0	1.0	0.0	0.0	6.0	3.0	0.0	5.0	0.0	0.0
Others	1.0	0.0	2.0	0.0	0.0	0.0	0.0	0.0	16.0	1.0	0.0	4.0	0.0	0.0	2.0	0.0	0.0	1.0	3.0	1.0	4.0	0.0	0.0
Others	0.0	0.0	1.0	0.0	0.0	0.0	0.0	0.0	2.0	0.0	0.0	1.0	0.0	0.0	0.0	0.0	0.0	0.0	1.0	0.0	1.0	0.0	0.0
Others	2.0	0.0	1.0	0.0	0.0	0.0	0.0	0.0	24.0	15.0	0.0	0.0	0.0	0.0	2.0	0.0	1.0	11.0	2.0	0.0	9.0	0.0	0.0
IL17A	0.0	0.0	0.0	0.0	2.0	4.0	0.0	1.0	27.0	2.0	0.0	0.0	1.0	0.0	1.0	0.0	0.0	7.0	2.0	0.0	5.0	0.0	1.0
Others	0.0	0.0	2.0	0.0	0.0	0.0	0.0	0.0	22.0	2.0	1.0	1.0	0.0	1.0	0.0	0.0	0.0	1.0	3.0	0.0	4.0	0.0	0.0
Others	0.0	0.0	0.0	0.0	0.0	0.0	0.0	0.0	18.0	2.0	0.0	0.0	0.0	1.0	0.0	0.0	0.0	0.0	0.0	0.0	4.0	0.0	0.0
Others	0.0	0.0	0.0	0.0	0.0	0.0	0.0	0.0	1.0	0.0	0.0	0.0	0.0	0.0	0.0	0.0	0.0	0.0	0.0	0.0	0.0	0.0	0.0
Others	0.0	0.0	0.0	0.0	0.0	0.0	0.0	0.0	0.0	0.0	0.0	0.0	0.0	0.0	0.0	0.0	0.0	2.0	0.0	0.0	0.0	0.0	0.0
Others	0.0	0.0	0.0	0.0	0.0	0.0	0.0	0.0	0.0	0.0	0.0	0.0	0.0	0.0	0.0	0.0	0.0	0.0	0.0	0.0	0.0	0.0	0.0
Others	2.0	0.0	2.0	0.0	0.0	0.0	0.0	0.0	35.0	12.0	0.0	1.0	0.0	0.0	4.0	0.0	0.0	9.0	1.0	0.0	25.0	0.0	0.0
Others	0.0	0.0	1.0	0.0	1.0	0.0	0.0	0.0	9.0	1.0	1.0	0.0	0.0	0.0	0.0	0.0	0.0	2.0	1.0	0.0	1.0	0.0	0.0
IL17A	2.0	0.0	1.0	0.0	0.0	2.0	0.0	5.0	50.0	45.0	0.0	2.0	0.0	4.0	10.0	8.0	0.0	21.0	6.0	0.0	23.0	0.0	2.0
Others	0.0	0.0	3.0	0.0	0.0	0.0	0.0	0.0	22.0	2.0	1.0	2.0	0.0	0.0	0.0	0.0	0.0	2.0	2.0	0.0	1.0	1.0	0.0
IL17A	1.0	0.0	0.0	1.0	0.0	1.0	0.0	0.0	15.0	8.0	0.0	2.0	0.0	0.0	1.0	1.0	0.0	8.0	0.0	0.0	10.0	0.0	1.0
Others	1.0	2.0	2.0	0.0	0.0	1.0	0.0	0.0	12.0	2.0	1.0	6.0	0.0	0.0	2.0	0.0	0.0	1.0	3.0	0.0	3.0	0.0	0.0
Others	0.0	0.0	2.0	0.0	0.0	1.0	0.0	0.0	3.0	4.0	0.0	0.0	0.0	1.0	0.0	0.0	0.0	2.0	3.0	0.0	1.0	0.0	0.0
Others	0.0	0.0	0.0	0.0	0.0	0.0	0.0	0.0	1.0	3.0	0.0	0.0	0.0	0.0	0.0	0.0	0.0	0.0	0.0	0.0	0.0	0.0	0.0
Others	1.0	0.0	1.0	0.0	0.0	0.0	0.0	0.0	1.0	1.0	0.0	0.0	0.0	0.0	0.0	0.0	0.0	0.0	0.0	0.0	1.0	0.0	0.0
Others	2.0	2.0	1.0	0.0	0.0	0.0	0.0	0.0	10.0	5.0	0.0	1.0	0.0	0.0	1.0	0.0	0.0	3.0	6.0	0.0	2.0	0.0	0.0
Others	26.0	0.0	0.0	0.0	1.0	0.0	0.0	1.0	28.0	17.0	1.0	1.0	0.0	3.0	4.0	0.0	0.0	13.0	1.0	0.0	13.0	0.0	0.0
Others	0.0	0.0	0.0	0.0	0.0	0.0	0.0	0.0	2.0	0.0	0.0	0.0	0.0	0.0	0.0	0.0	0.0	0.0	0.0	0.0	0.0	0.0	0.0
Others	2.0	0.0	2.0	0.0	1.0	0.0	0.0	0.0	39.0	9.0	0.0	0.0	0.0	3.0	7.0	0.0	0.0	9.0	3.0	0.0	12.0	0.0	0.0
Others	0.0	0.0	0.0	0.0	0.0	0.0	0.0	0.0	3.0	1.0	0.0	0.0	0.0	0.0	0.0	0.0	0.0	1.0	1.0	0.0	1.0	0.0	0.0
Others	0.0	0.0	1.0	0.0	0.0	0.0	0.0	0.0	0.0	0.0	2.0	0.0	0.0	0.0	3.0	0.0	0.0	1.0	2.0	0.0	0.0	0.0	0.0
Others	0.0	0.0	0.0	0.0	0.0	0.0	0.0	0.0	0.0	0.0	0.0	0.0	0.0	0.0	0.0	0.0	0.0	0.0	0.0	0.0	0.0	0.0	0.0
Others	0.0	0.0	0.0	0.0	0.0	0.0	0.0	0.0	0.0	0.0	0.0	1.0	0.0	0.0	0.0	0.0	0.0	0.0	0.0	0.0	0.0	0.0	0.0
Others	0.0	0.0	0.0	0.0	0.0	0.0	0.0	0.0	0.0	0.0	0.0	0.0	0.0	0.0	1.0	0.0	0.0	0.0	0.0	0.0	0.0	0.0	0.0
Others	0.0	0.0	0.0	0.0	0.0	0.0	0.0	0.0	0.0	0.0	0.0	0.0	0.0	0.0	0.0	0.0	0.0	0.0	0.0	0.0	0.0	0.0	0.0
Others	0.0	0.0	0.0	0.0	0.0	0.0	0.0	0.0	0.0	0.0	0.0	0.0	0.0	0.0	0.0	0.0	0.0	0.0	0.0	0.0	0.0	0.0	0.0
Others	0.0	0.0	0.0	0.0	0.0	0.0	0.0	0.0	0.0	0.0	0.0	0.0	0.0	0.0	0.0	0.0	0.0	0.0	1.0	0.0	0.0	0.0	0.0
Others	0.0	0.0	0.0	0.0	0.0	0.0	0.0	0.0	0.0	0.0	0.0	1.0	0.0	0.0	0.0	0.0	0.0	0.0	0.0	0.0	0.0	0.0	0.0
Others	0.0	0.0	0.0	0.0	0.0	0.0	0.0	0.0	0.0	0.0	0.0	0.0	0.0	0.0	0.0	0.0	0.0	0.0	1.0	0.0	0.0	0.0	0.0
Others	0.0	0.0	0.0	0.0	0.0	0.0	0.0	0.0	0.0	0.0	0.0	0.0	0.0	0.0	0.0	0.0	0.0	0.0	0.0	0.0	0.0	0.0	0.0
Others	0.0	0.0	0.0	0.0	0.0	0.0	0.0	0.0	0.0	0.0	0.0	0.0	0.0	0.0	0.0	0.0	0.0	0.0	0.0	0.0	0.0	0.0	0.0
Others	0.0	0.0	0.0	0.0	0.0	0.0	0.0	0.0	0.0	0.0	0.0	0.0	0.0	0.0	0.0	0.0	0.0	0.0	0.0	0.0	0.0	0.0	0.0
Others	0.0	1.0	0.0	0.0	0.0	0.0	0.0	0.0	0.0	0.0	0.0	0.0	0.0	0.0	0.0	0.0	0.0	0.0	1.0	0.0	0.0	0.0	0.0
Others	0.0	0.0	0.0	0.0	0.0	0.0	0.0	0.0	0.0	0.0	0.0	0.0	0.0	0.0	0.0	0.0	0.0	0.0	2.0	0.0	0.0	0.0	0.0
Others	0.0	0.0	0.0	0.0	0.0	0.0	0.0	0.0	0.0	0.0	0.0	0.0	0.0	0.0	0.0	0.0	0.0	0.0	0.0	0.0	0.0	0.0	0.0
Others	0.0	0.0	0.0	0.0	0.0	0.0	0.0	0.0	0.0	0.0	0.0	0.0	0.0	0.0	0.0	0.0	0.0	0.0	0.0	0.0	0.0	0.0	0.0
Others	0.0	0.0	0.0	0.0	0.0	0.0	0.0	0.0	0.0	0.0	0.0	0.0	0.0	0.0	0.0	0.0	0.0	0.0	0.0	0.0	0.0	0.0	0.0
Others	0.0	0.0	1.0	0.0	0.0	0.0	0.0	0.0	0.0	0.0	1.0	0.0	0.0	0.0	0.0	0.0	0.0	0.0	0.0	0.0	0.0	0.0	0.0
Others	0.0	0.0	0.0	0.0	0.0	0.0	0.0	0.0	0.0	0.0	0.0	0.0	0.0	0.0	0.0	0.0	0.0	0.0	0.0	0.0	0.0	0.0	0.0
Others	0.0	0.0	1.0	0.0	0.0	0.0	0.0	0.0	0.0	0.0	0.0	3.0	0.0	0.0	0.0	0.0	0.0	0.0	1.0	0.0	0.0	0.0	0.0
Others	0.0	0.0	1.0	0.0	0.0	0.0	0.0	0.0	0.0	0.0	2.0	1.0	0.0	0.0	1.0	0.0	0.0	0.0	0.0	0.0	0.0	0.0	0.0
Others	0.0	0.0	2.0	0.0	0.0	0.0	0.0	0.0	0.0	0.0	0.0	0.0	0.0	0.0	0.0	0.0	0.0	0.0	0.0	0.0	0.0	0.0	0.0
Others	0.0	0.0	0.0	0.0	0.0	0.0	0.0	0.0	0.0	0.0	0.0	0.0	0.0	0.0	0.0	0.0	0.0	0.0	0.0	0.0	0.0	0.0	0.0
Others	0.0	0.0	0.0	0.0	0.0	0.0	0.0	0.0	0.0	0.0	0.0	0.0	0.0	0.0	0.0	0.0	0.0	0.0	0.0	0.0	0.0	0.0	0.0
Others	0.0	0.0	2.0	0.0	0.0	0.0	0.0	0.0	0.0	0.0	4.0	1.0	0.0	0.0	0.0	0.0	0.0	0.0	0.0	0.0	0.0	0.0	0.0
Others	0.0	0.0	0.0	0.0	0.0	0.0	0.0	0.0	0.0	0.0	0.0	0.0	0.0	0.0	1.0	0.0	0.0	0.0	0.0	0.0	0.0	0.0	0.0
Others	0.0	0.0	0.0	0.0	0.0	0.0	0.0	0.0	0.0	0.0	0.0	0.0	0.0	0.0	0.0	0.0	0.0	0.0	0.0	0.0	0.0	0.0	0.0
Others	0.0	0.0	1.0	0.0	0.0	0.0	0.0	0.0	0.0	0.0	2.0	0.0	0.0	0.0	1.0	0.0	0.0	0.0	0.0	0.0	0.0	0.0	0.0
Others	0.0	0.0	0.0	0.0	0.0	0.0	0.0	0.0	0.0	0.0	0.0	0.0	0.0	0.0	0.0	0.0	0.0	0.0	0.0	0.0	0.0	0.0	0.0
Others	0.0	0.0	0.0	0.0	0.0	0.0	0.0	0.0	0.0	0.0	0.0	0.0	0.0	0.0	0.0	0.0	0.0	0.0	0.0	0.0	0.0	0.0	0.0
Others	0.0	0.0	0.0	0.0	0.0	0.0	0.0	0.0	0.0	0.0	0.0	0.0	0.0	0.0	0.0	0.0	0.0	0.0	0.0	0.0	0.0	0.0	0.0
Others	0.0	0.0	0.0	0.0	0.0	0.0	0.0	0.0	0.0	0.0	0.0	0.0	0.0	0.0	0.0	0.0	0.0	0.0	0.0	0.0	0.0	0.0	0.0
Others	0.0	1.0	1.0	0.0	0.0	0.0	0.0	0.0	0.0	0.0	1.0	1.0	0.0	0.0	0.0	0.0	0.0	0.0	1.0	0.0	0.0	0.0	0.0
Others	0.0	0.0	0.0	0.0	0.0	0.0	0.0	0.0	0.0	0.0	0.0	0.0	0.0	0.0	0.0	0.0	0.0	0.0	0.0	0.0	0.0	0.0	0.0
Others	0.0	0.0	0.0	0.0	0.0	0.0	0.0	0.0	0.0	0.0	0.0	0.0	0.0	0.0	0.0	0.0	0.0	0.0	0.0	0.0	0.0	0.0	0.0
Others	0.0	0.0	0.0	0.0	0.0	0.0	0.0	0.0	0.0	0.0	0.0	0.0	0.0	0.0	0.0	0.0	0.0	0.0	1.0	0.0	0.0	0.0	0.0
Others	0.0	0.0	0.0	0.0	0.0	0.0	0.0	0.0	0.0	0.0	0.0	1.0	0.0	0.0	0.0	0.0	0.0	0.0	2.0	0.0	0.0	0.0	0.0
Others	0.0	0.0	2.0	0.0	0.0	0.0	0.0	0.0	0.0	0.0	0.0	0.0	0.0	0.0	0.0	0.0	0.0	0.0	3.0	0.0	0.0	0.0	0.0
Others	0.0	0.0	1.0	0.0	0.0	0.0	0.0	0.0	0.0	0.0	0.0	1.0	0.0	0.0	0.0	0.0	0.0	0.0	0.0	0.0	0.0	0.0	0.0
Others	0.0	0.0	0.0	0.0	0.0	0.0	0.0	0.0	0.0	0.0	0.0	0.0	0.0	0.0	0.0	0.0	0.0	0.0	0.0	0.0	0.0	0.0	0.0
Others	0.0	0.0	0.0	0.0	0.0	0.0	0.0	0.0	0.0	0.0	0.0	1.0	0.0	0.0	0.0	0.0	0.0	0.0	0.0	0.0	0.0	0.0	0.0
Others	0.0	0.0	0.0	0.0	0.0	0.0	0.0	0.0	0.0	0.0	0.0	0.0	0.0	0.0	0.0	0.0	0.0	0.0	1.0	0.0	0.0	0.0	0.0
Others	0.0	0.0	0.0	0.0	0.0	0.0	0.0	0.0	0.0	0.0	0.0	0.0	0.0	0.0	0.0	0.0	0.0	0.0	0.0	0.0	0.0	0.0	0.0
Others	0.0	0.0	0.0	0.0	0.0	0.0	0.0	0.0	0.0	0.0	0.0	0.0	0.0	0.0	0.0	0.0	0.0	0.0	0.0	0.0	0.0	0.0	0.0
Others	0.0	0.0	0.0	0.0	0.0	0.0	0.0	0.0	0.0	0.0	0.0	0.0	0.0	0.0	0.0	0.0	0.0	0.0	0.0	0.0	0.0	0.0	0.0
Others	0.0	0.0	0.0	0.0	0.0	0.0	0.0	0.0	0.0	0.0	0.0	0.0	0.0	0.0	0.0	0.0	0.0	0.0	0.0	0.0	0.0	0.0	0.0
Others	0.0	0.0	1.0	0.0	0.0	0.0	0.0	0.0	0.0	0.0	0.0	1.0	0.0	0.0	0.0	0.0	0.0	0.0	1.0	0.0	0.0	0.0	0.0
Others	0.0	0.0	0.0	0.0	0.0	0.0	0.0	0.0	0.0	0.0	0.0	0.0	0.0	0.0	0.0	0.0	0.0	0.0	0.0	0.0	0.0	0.0	0.0
Others	0.0	0.0	2.0	0.0	0.0	0.0	0.0	0.0	0.0	0.0	3.0	2.0	0.0	0.0	0.0	0.0	0.0	0.0	0.0	0.0	0.0	0.0	0.0
Others	0.0	0.0	0.0	0.0	0.0	0.0	0.0	0.0	0.0	0.0	0.0	0.0	0.0	0.0	0.0	0.0	0.0	0.0	0.0	0.0	0.0	0.0	0.0
Others	0.0	0.0	1.0	0.0	0.0	0.0	0.0	0.0	0.0	0.0	0.0	0.0	0.0	0.0	0.0	0.0	0.0	0.0	0.0	0.0	0.0	0.0	0.0
Others	0.0	0.0	0.0	0.0	0.0	0.0	0.0	0.0	0.0	0.0	0.0	0.0	0.0	0.0	0.0	0.0	0.0	0.0	0.0	0.0	0.0	0.0	0.0
Others	0.0	0.0	0.0	0.0	0.0	0.0	0.0	0.0	0.0	0.0	0.0	0.0	0.0	0.0	0.0	0.0	0.0	0.0	0.0	0.0	0.0	0.0	0.0
Others	0.0	0.0	0.0	0.0	0.0	0.0	0.0	0.0	0.0	0.0	0.0	0.0	0.0	0.0	0.0	0.0	0.0	0.0	1.0	0.0	0.0	0.0	0.0
Others	0.0	0.0	0.0	0.0	0.0	0.0	0.0	0.0	0.0	0.0	0.0	0.0	0.0	0.0	0.0	0.0	0.0	0.0	0.0	0.0	0.0	0.0	0.0
Others	0.0	0.0	3.0	0.0	0.0	0.0	0.0	0.0	0.0	0.0	3.0	2.0	0.0	0.0	3.0	0.0	0.0	3.0	0.0	0.0	0.0	0.0	0.0
Others	0.0	0.0	2.0	0.0	0.0	0.0	0.0	0.0	0.0	0.0	0.0	3.0	0.0	0.0	0.0	0.0	0.0	0.0	0.0	0.0	0.0	0.0	0.0
Others	0.0	0.0	1.0	0.0	0.0	0.0	0.0	0.0	0.0	0.0	1.0	1.0	0.0	0.0	0.0	0.0	0.0	0.0	1.0	0.0	0.0	0.0	0.0
Others	0.0	0.0	0.0	0.0	0.0	0.0	0.0	0.0	0.0	0.0	0.0	0.0	0.0	0.0	0.0	0.0	0.0	0.0	0.0	0.0	0.0	0.0	0.0
Others	0.0	0.0	1.0	0.0	0.0	0.0	0.0	0.0	0.0	0.0	0.0	0.0	0.0	0.0	0.0	0.0	0.0	0.0	0.0	0.0	0.0	0.0	0.0
Others	0.0	0.0	0.0	0.0	0.0	0.0	0.0	0.0	0.0	0.0	1.0	0.0	0.0	0.0	0.0	0.0	0.0	0.0	0.0	0.0	0.0	0.0	0.0
Others	0.0	0.0	0.0	0.0	0.0	0.0	0.0	0.0	0.0	0.0	0.0	1.0	0.0	0.0	0.0	0.0	0.0	0.0	0.0	0.0	0.0	0.0	0.0
Others	0.0	0.0	0.0	0.0	0.0	0.0	0.0	0.0	0.0	0.0	0.0	0.0	0.0	0.0	0.0	0.0	0.0	0.0	0.0	0.0	0.0	0.0	0.0
Others	0.0	0.0	1.0	0.0	0.0	0.0	0.0	0.0	0.0	0.0	3.0	0.0	0.0	0.0	0.0	0.0	0.0	0.0	1.0	0.0	0.0	0.0	0.0
Others	0.0	0.0	0.0	0.0	0.0	0.0	0.0	0.0	0.0	0.0	0.0	0.0	0.0	0.0	0.0	0.0	0.0	0.0	2.0	0.0	0.0	0.0	0.0
Others	0.0	0.0	0.0	1.0	0.0	0.0	0.0	0.0	0.0	0.0	2.0	0.0	0.0	0.0	0.0	0.0	0.0	0.0	0.0	0.0	0.0	0.0	0.0
Others	1.0	0.0	1.0	0.0	0.0	0.0	0.0	0.0	0.0	0.0	3.0	4.0	0.0	0.0	1.0	0.0	0.0	0.0	2.0	0.0	0.0	0.0	0.0
Others	0.0	0.0	1.0	0.0	0.0	0.0	0.0	0.0	0.0	0.0	0.0	0.0	0.0	0.0	0.0	0.0	0.0	0.0	0.0	0.0	0.0	0.0	0.0
Others	0.0	0.0	0.0	0.0	0.0	0.0	0.0	0.0	0.0	0.0	0.0	1.0	0.0	0.0	0.0	0.0	0.0	0.0	0.0	0.0	0.0	0.0	0.0
Others	0.0	0.0	1.0	0.0	0.0	0.0	0.0	0.0	0.0	0.0	0.0	0.0	0.0	0.0	0.0	0.0	0.0	0.0	0.0	0.0	0.0	0.0	0.0
Others	0.0	0.0	0.0	0.0	0.0	0.0	0.0	0.0	0.0	0.0	0.0	0.0	0.0	0.0	0.0	0.0	0.0	0.0	0.0	0.0	0.0	0.0	0.0
Others	0.0	0.0	0.0	0.0	0.0	0.0	0.0	0.0	0.0	0.0	0.0	0.0	0.0	0.0	0.0	0.0	0.0	0.0	0.0	0.0	0.0	0.0	0.0
Others	0.0	0.0	0.0	0.0	0.0	0.0	0.0	0.0	0.0	0.0	0.0	1.0	0.0	0.0	0.0	0.0	0.0	0.0	1.0	0.0	0.0	0.0	0.0
Others	0.0	0.0	0.0	0.0	0.0	0.0	0.0	0.0	0.0	0.0	0.0	0.0	0.0	0.0	0.0	0.0	0.0	0.0	1.0	0.0	0.0	0.0	0.0
Others	0.0	0.0	0.0	0.0	0.0	0.0	0.0	0.0	0.0	0.0	0.0	0.0	0.0	0.0	0.0	0.0	0.0	0.0	0.0	0.0	0.0	0.0	0.0
Others	0.0	0.0	0.0	0.0	0.0	0.0	0.0	0.0	0.0	0.0	0.0	1.0	0.0	0.0	0.0	0.0	0.0	0.0	0.0	0.0	0.0	0.0	0.0
Others	0.0	0.0	0.0	0.0	0.0	0.0	0.0	0.0	0.0	0.0	0.0	0.0	0.0	0.0	0.0	0.0	0.0	0.0	0.0	0.0	0.0	0.0	0.0
Others	0.0	0.0	0.0	0.0	0.0	0.0	0.0	0.0	0.0	0.0	0.0	0.0	0.0	0.0	0.0	0.0	0.0	0.0	0.0	0.0	0.0	0.0	0.0
Others	0.0	0.0	0.0	0.0	0.0	0.0	0.0	0.0	0.0	0.0	0.0	0.0	0.0	0.0	0.0	0.0	0.0	0.0	0.0	0.0	0.0	0.0	0.0
Others	0.0	0.0	1.0	0.0	0.0	0.0	0.0	0.0	0.0	0.0	3.0	1.0	0.0	0.0	0.0	0.0	0.0	0.0	1.0	0.0	0.0	0.0	0.0
Others	0.0	0.0	1.0	0.0	0.0	0.0	0.0	0.0	0.0	0.0	1.0	2.0	0.0	0.0	3.0	0.0	0.0	1.0	0.0	0.0	0.0	0.0	0.0
Others	0.0	0.0	1.0	0.0	0.0	0.0	0.0	0.0	0.0	0.0	0.0	1.0	0.0	0.0	0.0	0.0	0.0	0.0	0.0	0.0	0.0	0.0	0.0
Others	1.0	0.0	0.0	0.0	0.0	0.0	0.0	0.0	0.0	0.0	0.0	0.0	0.0	0.0	0.0	0.0	0.0	0.0	0.0	0.0	0.0	0.0	0.0
Others	0.0	0.0	0.0	0.0	0.0	0.0	0.0	0.0	0.0	0.0	0.0	0.0	0.0	0.0	0.0	0.0	0.0	0.0	0.0	0.0	0.0	0.0	0.0
Others	0.0	0.0	0.0	0.0	0.0	0.0	0.0	0.0	0.0	0.0	0.0	0.0	0.0	0.0	0.0	0.0	0.0	0.0	1.0	0.0	0.0	0.0	0.0
Others	0.0	0.0	0.0	0.0	0.0	0.0	0.0	0.0	0.0	0.0	0.0	0.0	0.0	0.0	0.0	0.0	0.0	0.0	0.0	0.0	0.0	0.0	0.0
Others	0.0	0.0	0.0	0.0	0.0	0.0	0.0	0.0	0.0	0.0	0.0	1.0	0.0	0.0	0.0	0.0	0.0	0.0	1.0	0.0	0.0	0.0	0.0
Others	0.0	0.0	0.0	0.0	0.0	0.0	0.0	0.0	0.0	0.0	0.0	1.0	0.0	0.0	0.0	0.0	0.0	0.0	0.0	0.0	0.0	0.0	0.0
Others	0.0	0.0	0.0	0.0	0.0	0.0	0.0	0.0	0.0	0.0	0.0	2.0	0.0	0.0	2.0	0.0	0.0	2.0	1.0	0.0	1.0	0.0	0.0
Others	0.0	0.0	0.0	0.0	0.0	0.0	0.0	0.0	0.0	0.0	0.0	0.0	0.0	0.0	2.0	0.0	0.0	0.0	0.0	0.0	0.0	0.0	0.0
Others	0.0	0.0	0.0	0.0	0.0	0.0	0.0	0.0	0.0	0.0	3.0	4.0	0.0	0.0	0.0	0.0	0.0	0.0	1.0	0.0	0.0	0.0	0.0
Others	0.0	0.0	0.0	0.0	0.0	0.0	0.0	0.0	0.0	0.0	0.0	0.0	0.0	0.0	0.0	0.0	0.0	0.0	0.0	0.0	0.0	0.0	0.0
Others	0.0	0.0	0.0	0.0	0.0	0.0	0.0	0.0	0.0	0.0	0.0	0.0	0.0	0.0	0.0	0.0	0.0	0.0	0.0	0.0	0.0	0.0	0.0
Others	0.0	0.0	0.0	0.0	0.0	0.0	0.0	0.0	0.0	0.0	0.0	0.0	0.0	0.0	0.0	0.0	0.0	0.0	0.0	0.0	0.0	0.0	0.0
Others	0.0	0.0	1.0	0.0	0.0	0.0	0.0	0.0	0.0	0.0	2.0	3.0	0.0	0.0	0.0	0.0	0.0	0.0	0.0	0.0	0.0	0.0	0.0
Others	0.0	0.0	0.0	0.0	0.0	0.0	0.0	0.0	0.0	0.0	0.0	0.0	0.0	0.0	1.0	0.0	0.0	0.0	0.0	0.0	0.0	0.0	0.0
Others	0.0	0.0	0.0	0.0	0.0	0.0	0.0	0.0	0.0	0.0	0.0	0.0	0.0	0.0	0.0	0.0	0.0	0.0	0.0	0.0	0.0	0.0	0.0
Others	0.0	0.0	1.0	0.0	0.0	0.0	0.0	0.0	0.0	0.0	0.0	1.0	0.0	0.0	0.0	0.0	0.0	1.0	2.0	0.0	0.0	0.0	0.0
Others	0.0	0.0	1.0	0.0	0.0	0.0	0.0	0.0	0.0	0.0	0.0	0.0	0.0	0.0	0.0	0.0	0.0	0.0	1.0	0.0	0.0	0.0	0.0
Others	0.0	0.0	2.0	0.0	0.0	0.0	0.0	0.0	0.0	0.0	3.0	0.0	0.0	0.0	5.0	0.0	0.0	6.0	1.0	0.0	0.0	0.0	0.0
Others	0.0	1.0	1.0	0.0	0.0	0.0	0.0	0.0	0.0	0.0	1.0	0.0	0.0	0.0	0.0	0.0	0.0	0.0	0.0	0.0	0.0	0.0	0.0
Others	0.0	0.0	0.0	0.0	0.0	0.0	0.0	0.0	0.0	0.0	0.0	0.0	0.0	0.0	0.0	0.0	0.0	0.0	0.0	0.0	0.0	0.0	0.0
Others	0.0	0.0	0.0	0.0	0.0	0.0	0.0	0.0	0.0	0.0	0.0	1.0	0.0	0.0	0.0	0.0	0.0	0.0	0.0	0.0	0.0	0.0	0.0
Others	0.0	0.0	1.0	0.0	0.0	0.0	0.0	0.0	0.0	0.0	1.0	1.0	0.0	0.0	0.0	0.0	0.0	1.0	0.0	0.0	0.0	0.0	0.0
Others	0.0	0.0	0.0	0.0	0.0	0.0	0.0	0.0	0.0	0.0	0.0	0.0	0.0	0.0	0.0	0.0	0.0	0.0	0.0	0.0	0.0	0.0	0.0
Others	0.0	0.0	0.0	0.0	0.0	0.0	0.0	0.0	0.0	0.0	0.0	0.0	0.0	0.0	0.0	0.0	0.0	0.0	0.0	0.0	0.0	0.0	0.0
Others	0.0	0.0	0.0	0.0	0.0	0.0	0.0	0.0	0.0	0.0	0.0	1.0	0.0	0.0	1.0	0.0	0.0	0.0	0.0	0.0	0.0	0.0	0.0
Others	0.0	0.0	0.0	0.0	0.0	0.0	0.0	0.0	0.0	0.0	1.0	0.0	0.0	0.0	0.0	0.0	0.0	0.0	1.0	0.0	0.0	0.0	0.0
Others	0.0	0.0	1.0	1.0	0.0	0.0	0.0	0.0	0.0	0.0	0.0	1.0	0.0	0.0	0.0	0.0	0.0	0.0	1.0	0.0	0.0	0.0	0.0
Others	0.0	0.0	0.0	0.0	0.0	0.0	0.0	0.0	0.0	0.0	0.0	0.0	0.0	0.0	0.0	0.0	0.0	0.0	0.0	0.0	0.0	0.0	0.0
Others	0.0	0.0	0.0	0.0	0.0	0.0	0.0	0.0	0.0	0.0	0.0	0.0	0.0	0.0	0.0	0.0	0.0	0.0	0.0	0.0	0.0	0.0	0.0
Others	0.0	0.0	0.0	0.0	0.0	0.0	0.0	0.0	0.0	0.0	0.0	0.0	0.0	0.0	0.0	0.0	0.0	0.0	0.0	0.0	0.0	0.0	0.0
Others	0.0	0.0	0.0	0.0	0.0	0.0	0.0	0.0	0.0	0.0	0.0	0.0	0.0	0.0	0.0	0.0	0.0	0.0	0.0	0.0	0.0	0.0	0.0
Others	0.0	0.0	0.0	0.0	0.0	0.0	0.0	0.0	0.0	0.0	0.0	0.0	0.0	0.0	0.0	0.0	0.0	0.0	0.0	0.0	0.0	0.0	0.0
Others	0.0	0.0	0.0	0.0	0.0	0.0	0.0	0.0	0.0	0.0	0.0	0.0	0.0	0.0	0.0	0.0	0.0	0.0	0.0	0.0	0.0	0.0	0.0
Others	0.0	0.0	0.0	0.0	0.0	0.0	0.0	0.0	0.0	0.0	0.0	0.0	0.0	0.0	0.0	0.0	0.0	0.0	0.0	0.0	0.0	0.0	0.0
Others	0.0	0.0	2.0	0.0	0.0	0.0	0.0	0.0	0.0	0.0	1.0	0.0	0.0	0.0	0.0	0.0	0.0	0.0	0.0	0.0	0.0	0.0	0.0
Others	0.0	0.0	5.0	0.0	0.0	0.0	0.0	0.0	0.0	0.0	3.0	0.0	0.0	0.0	0.0	0.0	0.0	0.0	1.0	0.0	0.0	0.0	0.0
Others	0.0	0.0	0.0	0.0	0.0	0.0	0.0	0.0	0.0	0.0	0.0	0.0	0.0	0.0	2.0	0.0	0.0	0.0	0.0	0.0	0.0	0.0	0.0
Others	0.0	0.0	0.0	0.0	0.0	0.0	0.0	0.0	0.0	0.0	0.0	0.0	0.0	0.0	0.0	0.0	0.0	0.0	0.0	0.0	0.0	0.0	0.0
Others	0.0	0.0	0.0	0.0	0.0	0.0	0.0	0.0	0.0	0.0	0.0	0.0	0.0	0.0	0.0	0.0	0.0	0.0	0.0	0.0	0.0	0.0	0.0
Others	0.0	0.0	5.0	0.0	0.0	0.0	0.0	0.0	0.0	0.0	0.0	3.0	0.0	0.0	1.0	0.0	0.0	1.0	1.0	0.0	0.0	0.0	0.0
Others	0.0	0.0	0.0	0.0	0.0	0.0	0.0	0.0	0.0	0.0	0.0	0.0	0.0	0.0	0.0	0.0	0.0	0.0	0.0	0.0	0.0	0.0	0.0
Others	0.0	0.0	0.0	0.0	0.0	0.0	0.0	0.0	0.0	0.0	0.0	0.0	0.0	0.0	0.0	0.0	0.0	0.0	0.0	0.0	0.0	0.0	0.0
Others	0.0	0.0	0.0	0.0	0.0	0.0	0.0	0.0	0.0	0.0	0.0	0.0	0.0	0.0	0.0	0.0	0.0	0.0	1.0	0.0	0.0	0.0	0.0
Others	0.0	1.0	0.0	0.0	1.0	0.0	0.0	0.0	0.0	0.0	0.0	1.0	0.0	0.0	0.0	0.0	0.0	0.0	0.0	0.0	0.0	0.0	0.0
Others	0.0	1.0	1.0	0.0	0.0	0.0	0.0	0.0	0.0	0.0	0.0	0.0	0.0	0.0	1.0	0.0	0.0	0.0	0.0	0.0	0.0	0.0	0.0
Others	0.0	0.0	0.0	0.0	0.0	0.0	0.0	0.0	0.0	0.0	0.0	0.0	0.0	0.0	0.0	0.0	0.0	0.0	0.0	0.0	0.0	0.0	0.0
Others	0.0	0.0	2.0	0.0	0.0	0.0	0.0	0.0	0.0	0.0	2.0	0.0	0.0	0.0	0.0	0.0	0.0	0.0	2.0	0.0	0.0	0.0	0.0
Others	0.0	0.0	0.0	0.0	0.0	0.0	0.0	0.0	0.0	0.0	1.0	0.0	0.0	0.0	0.0	0.0	0.0	0.0	0.0	0.0	0.0	1.0	0.0
Others	0.0	0.0	0.0	0.0	0.0	0.0	0.0	0.0	0.0	0.0	0.0	0.0	0.0	0.0	0.0	0.0	0.0	0.0	0.0	0.0	0.0	0.0	0.0
Others	0.0	1.0	3.0	0.0	0.0	0.0	0.0	0.0	0.0	0.0	0.0	2.0	0.0	0.0	0.0	0.0	0.0	0.0	0.0	0.0	0.0	0.0	0.0
Others	0.0	1.0	0.0	0.0	0.0	0.0	0.0	0.0	0.0	0.0	0.0	0.0	0.0	1.0	0.0	0.0	0.0	0.0	1.0	0.0	0.0	0.0	0.0
Others	0.0	0.0	1.0	0.0	0.0	0.0	0.0	0.0	0.0	0.0	0.0	0.0	0.0	0.0	0.0	0.0	0.0	0.0	0.0	0.0	0.0	0.0	0.0
Others	0.0	0.0	0.0	0.0	0.0	0.0	0.0	0.0	0.0	0.0	0.0	0.0	0.0	0.0	0.0	0.0	0.0	0.0	0.0	0.0	0.0	0.0	0.0
Others	0.0	0.0	0.0	0.0	0.0	0.0	0.0	0.0	0.0	0.0	0.0	0.0	0.0	0.0	0.0	0.0	0.0	0.0	0.0	0.0	0.0	0.0	0.0
Others	0.0	0.0	0.0	0.0	0.0	0.0	0.0	0.0	0.0	0.0	0.0	0.0	0.0	0.0	0.0	0.0	0.0	0.0	0.0	0.0	0.0	0.0	0.0
Others	0.0	0.0	1.0	0.0	0.0	0.0	0.0	0.0	0.0	0.0	2.0	0.0	0.0	0.0	0.0	0.0	0.0	0.0	1.0	0.0	0.0	0.0	0.0
Others	0.0	0.0	0.0	0.0	0.0	0.0	0.0	0.0	0.0	0.0	0.0	0.0	0.0	0.0	0.0	0.0	0.0	0.0	0.0	0.0	0.0	0.0	0.0
Others	0.0	1.0	0.0	0.0	0.0	0.0	0.0	0.0	0.0	0.0	0.0	1.0	0.0	0.0	0.0	0.0	0.0	0.0	0.0	0.0	0.0	0.0	0.0
Others	0.0	0.0	0.0	0.0	0.0	0.0	0.0	0.0	0.0	0.0	0.0	0.0	0.0	0.0	0.0	0.0	0.0	0.0	0.0	0.0	0.0	0.0	0.0
Others	0.0	0.0	0.0	0.0	0.0	0.0	0.0	0.0	0.0	0.0	3.0	0.0	0.0	0.0	0.0	0.0	0.0	0.0	1.0	0.0	0.0	0.0	0.0
Others	0.0	0.0	1.0	0.0	0.0	0.0	0.0	0.0	0.0	0.0	1.0	0.0	0.0	0.0	1.0	0.0	0.0	0.0	1.0	0.0	0.0	0.0	0.0
Others	0.0	0.0	0.0	0.0	0.0	0.0	0.0	0.0	0.0	0.0	0.0	0.0	0.0	0.0	0.0	0.0	0.0	0.0	1.0	0.0	0.0	0.0	0.0
Others	0.0	0.0	0.0	0.0	0.0	0.0	0.0	0.0	0.0	0.0	0.0	0.0	0.0	0.0	0.0	0.0	0.0	0.0	0.0	0.0	0.0	0.0	0.0
Others	0.0	1.0	0.0	0.0	0.0	0.0	0.0	0.0	0.0	0.0	0.0	0.0	0.0	0.0	0.0	0.0	0.0	0.0	1.0	0.0	0.0	0.0	0.0
Others	0.0	0.0	0.0	0.0	0.0	0.0	0.0	0.0	0.0	0.0	0.0	0.0	0.0	0.0	0.0	0.0	0.0	0.0	0.0	0.0	0.0	0.0	0.0
Others	0.0	0.0	3.0	0.0	0.0	0.0	0.0	0.0	0.0	0.0	3.0	0.0	0.0	0.0	1.0	0.0	0.0	0.0	3.0	0.0	0.0	0.0	0.0
Others	0.0	1.0	0.0	0.0	0.0	0.0	0.0	0.0	0.0	0.0	0.0	0.0	0.0	0.0	0.0	0.0	0.0	0.0	0.0	0.0	0.0	0.0	0.0
Others	0.0	0.0	0.0	0.0	0.0	0.0	0.0	0.0	0.0	0.0	0.0	0.0	0.0	0.0	0.0	0.0	0.0	0.0	0.0	0.0	0.0	0.0	0.0
Others	0.0	0.0	0.0	0.0	0.0	0.0	0.0	0.0	0.0	0.0	0.0	0.0	0.0	0.0	0.0	0.0	0.0	0.0	0.0	0.0	0.0	0.0	0.0
Others	0.0	0.0	0.0	0.0	0.0	0.0	0.0	0.0	0.0	0.0	0.0	0.0	0.0	0.0	0.0	0.0	0.0	0.0	0.0	0.0	0.0	0.0	0.0
Others	0.0	0.0	2.0	0.0	0.0	0.0	0.0	0.0	0.0	0.0	0.0	0.0	0.0	0.0	3.0	0.0	0.0	2.0	2.0	0.0	0.0	0.0	0.0
Others	0.0	0.0	0.0	0.0	0.0	0.0	0.0	0.0	0.0	0.0	0.0	0.0	0.0	0.0	0.0	0.0	0.0	0.0	0.0	0.0	0.0	0.0	0.0
Others	0.0	0.0	0.0	0.0	0.0	0.0	0.0	0.0	0.0	0.0	0.0	0.0	0.0	0.0	1.0	0.0	0.0	0.0	0.0	0.0	0.0	0.0	0.0
Others	0.0	0.0	0.0	0.0	0.0	0.0	0.0	0.0	0.0	0.0	0.0	1.0	0.0	0.0	0.0	0.0	0.0	0.0	0.0	0.0	0.0	0.0	0.0
Others	0.0	0.0	0.0	0.0	0.0	0.0	0.0	0.0	0.0	0.0	0.0	1.0	0.0	0.0	1.0	0.0	0.0	0.0	1.0	0.0	0.0	0.0	0.0
Others	0.0	0.0	0.0	0.0	0.0	0.0	0.0	0.0	0.0	0.0	0.0	0.0	0.0	0.0	0.0	0.0	0.0	0.0	0.0	0.0	0.0	0.0	0.0
Others	0.0	1.0	4.0	0.0	0.0	0.0	0.0	0.0	0.0	0.0	1.0	1.0	0.0	0.0	4.0	0.0	0.0	5.0	2.0	0.0	2.0	0.0	0.0
Others	0.0	0.0	0.0	0.0	0.0	0.0	0.0	0.0	0.0	0.0	0.0	0.0	0.0	0.0	0.0	0.0	0.0	0.0	0.0	0.0	0.0	0.0	0.0
Others	0.0	0.0	0.0	0.0	0.0	0.0	0.0	0.0	0.0	0.0	0.0	0.0	0.0	0.0	0.0	0.0	0.0	0.0	0.0	0.0	0.0	0.0	0.0
Others	0.0	0.0	0.0	0.0	0.0	0.0	0.0	0.0	0.0	0.0	0.0	0.0	0.0	0.0	0.0	0.0	0.0	0.0	0.0	0.0	0.0	0.0	0.0
Others	0.0	0.0	0.0	0.0	0.0	0.0	0.0	0.0	0.0	0.0	0.0	1.0	0.0	0.0	0.0	0.0	0.0	0.0	1.0	0.0	0.0	0.0	0.0
Others	0.0	0.0	0.0	0.0	0.0	0.0	0.0	0.0	0.0	0.0	0.0	0.0	0.0	0.0	0.0	0.0	0.0	0.0	2.0	0.0	0.0	0.0	0.0
Others	0.0	0.0	1.0	0.0	0.0	0.0	0.0	0.0	0.0	0.0	2.0	1.0	0.0	0.0	1.0	0.0	0.0	0.0	1.0	0.0	0.0	0.0	0.0
Others	0.0	0.0	2.0	0.0	0.0	0.0	0.0	0.0	0.0	0.0	0.0	2.0	0.0	0.0	0.0	0.0	0.0	0.0	1.0	0.0	0.0	0.0	0.0
Others	0.0	0.0	4.0	0.0	0.0	0.0	0.0	0.0	0.0	0.0	3.0	2.0	0.0	0.0	2.0	0.0	0.0	1.0	2.0	0.0	0.0	0.0	0.0
Others	0.0	0.0	0.0	0.0	0.0	0.0	0.0	0.0	0.0	0.0	0.0	1.0	0.0	0.0	0.0	0.0	0.0	0.0	0.0	0.0	0.0	0.0	0.0
Others	0.0	0.0	1.0	0.0	0.0	0.0	0.0	0.0	0.0	0.0	0.0	1.0	0.0	0.0	1.0	0.0	0.0	0.0	0.0	0.0	0.0	0.0	0.0
Others	0.0	0.0	1.0	0.0	0.0	0.0	0.0	0.0	0.0	0.0	1.0	0.0	0.0	0.0	1.0	0.0	0.0	0.0	1.0	0.0	0.0	0.0	0.0
Others	0.0	0.0	1.0	0.0	0.0	0.0	0.0	0.0	0.0	0.0	0.0	0.0	0.0	0.0	0.0	0.0	0.0	0.0	0.0	0.0	0.0	0.0	0.0
Others	0.0	0.0	0.0	0.0	0.0	0.0	0.0	0.0	0.0	0.0	0.0	0.0	0.0	0.0	0.0	0.0	0.0	0.0	0.0	0.0	0.0	0.0	0.0
Others	0.0	0.0	0.0	0.0	0.0	0.0	0.0	0.0	0.0	0.0	0.0	0.0	0.0	0.0	0.0	0.0	0.0	0.0	0.0	0.0	0.0	0.0	0.0
Others	0.0	0.0	0.0	0.0	0.0	0.0	0.0	0.0	0.0	0.0	0.0	0.0	0.0	0.0	0.0	0.0	0.0	0.0	0.0	0.0	0.0	0.0	0.0
Others	0.0	0.0	1.0	0.0	0.0	0.0	0.0	0.0	0.0	0.0	0.0	1.0	0.0	0.0	0.0	0.0	0.0	0.0	0.0	0.0	0.0	0.0	0.0
Others	0.0	0.0	0.0	0.0	0.0	1.0	0.0	0.0	0.0	0.0	0.0	1.0	0.0	0.0	0.0	0.0	0.0	0.0	1.0	0.0	0.0	0.0	0.0
Others	0.0	0.0	0.0	0.0	0.0	0.0	0.0	0.0	0.0	0.0	0.0	0.0	0.0	0.0	0.0	0.0	0.0	0.0	0.0	0.0	0.0	0.0	0.0
Others	0.0	0.0	0.0	0.0	0.0	0.0	0.0	0.0	0.0	0.0	0.0	0.0	0.0	0.0	0.0	0.0	0.0	0.0	0.0	0.0	0.0	0.0	0.0
Others	0.0	0.0	0.0	0.0	0.0	0.0	0.0	0.0	0.0	0.0	0.0	0.0	0.0	0.0	0.0	0.0	0.0	0.0	0.0	0.0	0.0	0.0	0.0
Others	0.0	0.0	0.0	0.0	0.0	0.0	0.0	0.0	0.0	0.0	0.0	0.0	0.0	0.0	0.0	0.0	0.0	0.0	1.0	0.0	0.0	0.0	0.0
Others	0.0	0.0	0.0	0.0	0.0	0.0	0.0	0.0	0.0	0.0	0.0	1.0	0.0	0.0	1.0	0.0	0.0	0.0	0.0	0.0	0.0	0.0	0.0
Others	0.0	0.0	0.0	0.0	0.0	0.0	0.0	0.0	0.0	0.0	0.0	0.0	0.0	0.0	0.0	0.0	0.0	0.0	0.0	0.0	0.0	0.0	0.0
Others	0.0	0.0	1.0	0.0	0.0	0.0	0.0	0.0	0.0	0.0	0.0	0.0	0.0	0.0	0.0	0.0	0.0	0.0	0.0	0.0	0.0	0.0	0.0
Others	0.0	0.0	0.0	0.0	0.0	0.0	0.0	0.0	0.0	0.0	0.0	1.0	0.0	0.0	0.0	0.0	0.0	0.0	0.0	0.0	0.0	0.0	0.0
Others	0.0	0.0	0.0	0.0	0.0	0.0	0.0	0.0	0.0	0.0	0.0	0.0	0.0	0.0	0.0	0.0	0.0	0.0	1.0	0.0	0.0	0.0	0.0
Others	0.0	0.0	0.0	0.0	0.0	0.0	0.0	0.0	0.0	0.0	1.0	0.0	0.0	0.0	1.0	0.0	0.0	0.0	0.0	0.0	0.0	0.0	0.0
Others	0.0	0.0	0.0	0.0	0.0	0.0	0.0	0.0	0.0	0.0	0.0	0.0	0.0	0.0	0.0	0.0	0.0	0.0	0.0	0.0	0.0	0.0	0.0
Others	0.0	0.0	0.0	0.0	0.0	0.0	0.0	0.0	0.0	0.0	0.0	0.0	0.0	0.0	0.0	0.0	0.0	0.0	1.0	0.0	0.0	0.0	0.0
Others	0.0	0.0	0.0	0.0	0.0	0.0	0.0	0.0	0.0	0.0	0.0	0.0	0.0	0.0	0.0	0.0	0.0	0.0	4.0	0.0	0.0	0.0	0.0
Others	0.0	0.0	1.0	0.0	0.0	0.0	0.0	0.0	0.0	0.0	0.0	0.0	0.0	0.0	0.0	0.0	0.0	0.0	3.0	0.0	0.0	0.0	0.0
Others	0.0	0.0	0.0	0.0	0.0	0.0	0.0	0.0	0.0	2.0	0.0	0.0	0.0	0.0	0.0	0.0	0.0	0.0	0.0	0.0	0.0	0.0	0.0
Others	0.0	0.0	0.0	0.0	0.0	0.0	0.0	0.0	0.0	0.0	0.0	0.0	0.0	0.0	0.0	0.0	0.0	0.0	0.0	0.0	0.0	0.0	0.0
Others	0.0	0.0	0.0	0.0	0.0	0.0	0.0	0.0	0.0	0.0	0.0	0.0	0.0	0.0	0.0	0.0	0.0	0.0	0.0	0.0	0.0	0.0	0.0
Others	0.0	0.0	0.0	0.0	0.0	0.0	0.0	0.0	0.0	0.0	0.0	0.0	0.0	0.0	0.0	0.0	0.0	0.0	0.0	0.0	0.0	0.0	0.0
Others	0.0	0.0	3.0	0.0	0.0	0.0	0.0	0.0	0.0	0.0	0.0	0.0	0.0	0.0	1.0	0.0	0.0	0.0	2.0	0.0	0.0	0.0	0.0
Others	0.0	0.0	0.0	0.0	0.0	0.0	0.0	0.0	0.0	0.0	0.0	1.0	0.0	0.0	0.0	0.0	0.0	0.0	0.0	0.0	0.0	0.0	0.0
Others	0.0	1.0	1.0	0.0	0.0	0.0	0.0	0.0	0.0	1.0	1.0	0.0	0.0	0.0	1.0	0.0	0.0	1.0	0.0	0.0	1.0	0.0	0.0
Others	0.0	0.0	2.0	0.0	0.0	0.0	0.0	0.0	0.0	0.0	0.0	0.0	0.0	0.0	0.0	0.0	0.0	0.0	4.0	0.0	0.0	0.0	0.0
Others	0.0	0.0	5.0	0.0	0.0	0.0	0.0	0.0	1.0	2.0	1.0	0.0	0.0	0.0	2.0	0.0	0.0	0.0	4.0	0.0	0.0	0.0	0.0
Others	0.0	0.0	0.0	0.0	0.0	0.0	0.0	0.0	0.0	0.0	0.0	0.0	0.0	0.0	0.0	0.0	0.0	0.0	0.0	0.0	0.0	0.0	0.0
Others	0.0	0.0	0.0	0.0	0.0	0.0	0.0	0.0	0.0	0.0	0.0	0.0	0.0	0.0	0.0	0.0	0.0	0.0	1.0	0.0	0.0	0.0	0.0
Others	0.0	0.0	0.0	0.0	0.0	0.0	0.0	0.0	0.0	0.0	1.0	0.0	0.0	1.0	0.0	0.0	0.0	0.0	0.0	0.0	0.0	0.0	0.0
Others	0.0	0.0	2.0	0.0	0.0	0.0	0.0	0.0	1.0	0.0	2.0	1.0	0.0	0.0	0.0	0.0	0.0	0.0	0.0	0.0	1.0	0.0	0.0
Others	0.0	0.0	0.0	0.0	0.0	0.0	0.0	0.0	0.0	0.0	0.0	0.0	0.0	0.0	0.0	0.0	0.0	0.0	0.0	0.0	0.0	0.0	0.0
Others	0.0	0.0	3.0	1.0	0.0	0.0	0.0	0.0	3.0	0.0	3.0	2.0	0.0	0.0	2.0	0.0	0.0	0.0	2.0	0.0	0.0	0.0	0.0
Others	0.0	0.0	1.0	0.0	0.0	0.0	0.0	0.0	0.0	0.0	1.0	0.0	0.0	0.0	1.0	0.0	0.0	0.0	0.0	0.0	0.0	0.0	0.0
Others	0.0	1.0	0.0	0.0	0.0	0.0	0.0	0.0	0.0	0.0	0.0	0.0	0.0	0.0	0.0	0.0	0.0	0.0	0.0	0.0	0.0	0.0	0.0
Others	0.0	0.0	1.0	0.0	0.0	0.0	0.0	0.0	0.0	0.0	0.0	1.0	0.0	0.0	1.0	0.0	0.0	0.0	1.0	0.0	0.0	0.0	0.0
Others	0.0	0.0	0.0	0.0	0.0	0.0	0.0	0.0	0.0	0.0	0.0	1.0	0.0	0.0	0.0	0.0	0.0	0.0	0.0	0.0	0.0	0.0	0.0
Others	0.0	0.0	0.0	0.0	0.0	0.0	0.0	0.0	0.0	0.0	0.0	0.0	0.0	0.0	0.0	0.0	0.0	0.0	0.0	0.0	0.0	0.0	0.0
Others	0.0	0.0	4.0	0.0	0.0	0.0	0.0	0.0	0.0	5.0	1.0	0.0	0.0	0.0	4.0	0.0	0.0	4.0	5.0	0.0	0.0	0.0	0.0
Others	0.0	0.0	0.0	0.0	0.0	0.0	0.0	0.0	3.0	3.0	1.0	1.0	0.0	0.0	8.0	0.0	0.0	15.0	0.0	0.0	8.0	0.0	0.0
Others	0.0	0.0	0.0	1.0	0.0	0.0	0.0	0.0	0.0	0.0	1.0	1.0	0.0	0.0	1.0	0.0	0.0	0.0	0.0	0.0	0.0	0.0	0.0
Others	0.0	0.0	0.0	0.0	0.0	0.0	0.0	0.0	0.0	0.0	0.0	0.0	0.0	0.0	0.0	0.0	0.0	0.0	0.0	0.0	0.0	0.0	0.0
Others	0.0	0.0	3.0	0.0	0.0	0.0	0.0	0.0	3.0	0.0	1.0	1.0	0.0	1.0	1.0	0.0	0.0	2.0	3.0	1.0	1.0	0.0	0.0
Others	0.0	0.0	0.0	0.0	0.0	0.0	0.0	0.0	0.0	0.0	0.0	0.0	0.0	0.0	0.0	0.0	0.0	0.0	0.0	0.0	0.0	0.0	0.0
Others	0.0	0.0	0.0	0.0	0.0	0.0	0.0	0.0	0.0	0.0	0.0	0.0	0.0	0.0	0.0	0.0	0.0	0.0	0.0	0.0	0.0	0.0	0.0
Others	0.0	0.0	0.0	0.0	0.0	0.0	0.0	0.0	0.0	0.0	0.0	1.0	0.0	1.0	0.0	0.0	0.0	0.0	1.0	0.0	0.0	0.0	0.0
Others	0.0	0.0	0.0	0.0	0.0	0.0	0.0	0.0	1.0	0.0	0.0	1.0	0.0	0.0	0.0	0.0	0.0	0.0	0.0	0.0	0.0	0.0	0.0
Others	0.0	0.0	0.0	0.0	0.0	0.0	0.0	0.0	0.0	0.0	0.0	0.0	0.0	0.0	1.0	0.0	0.0	0.0	0.0	0.0	0.0	0.0	0.0
Others	0.0	0.0	0.0	0.0	0.0	0.0	0.0	0.0	0.0	0.0	0.0	0.0	0.0	0.0	0.0	0.0	0.0	0.0	0.0	0.0	0.0	0.0	0.0
Others	0.0	0.0	0.0	0.0	0.0	0.0	0.0	0.0	0.0	0.0	0.0	0.0	0.0	0.0	0.0	0.0	0.0	0.0	0.0	0.0	0.0	0.0	0.0
Others	0.0	0.0	0.0	0.0	0.0	0.0	0.0	0.0	0.0	0.0	0.0	1.0	0.0	0.0	0.0	0.0	0.0	0.0	0.0	0.0	0.0	0.0	0.0
Others	0.0	0.0	0.0	1.0	0.0	0.0	0.0	0.0	0.0	0.0	0.0	0.0	0.0	0.0	0.0	0.0	0.0	0.0	0.0	0.0	0.0	0.0	0.0
Others	0.0	0.0	0.0	0.0	0.0	0.0	0.0	0.0	1.0	0.0	0.0	0.0	0.0	0.0	0.0	0.0	0.0	0.0	0.0	0.0	0.0	0.0	0.0
Others	0.0	0.0	0.0	0.0	0.0	0.0	0.0	0.0	0.0	0.0	0.0	0.0	0.0	0.0	0.0	0.0	0.0	0.0	0.0	0.0	0.0	0.0	0.0
Others	0.0	0.0	0.0	0.0	0.0	0.0	0.0	0.0	0.0	0.0	0.0	0.0	0.0	0.0	0.0	0.0	0.0	0.0	1.0	0.0	0.0	0.0	0.0
Others	0.0	0.0	0.0	0.0	0.0	0.0	0.0	0.0	0.0	0.0	0.0	0.0	0.0	0.0	0.0	0.0	0.0	0.0	0.0	0.0	0.0	0.0	0.0
Others	0.0	0.0	0.0	0.0	0.0	0.0	0.0	0.0	0.0	0.0	0.0	0.0	0.0	0.0	0.0	0.0	0.0	0.0	0.0	0.0	0.0	0.0	0.0
Others	0.0	0.0	0.0	0.0	0.0	0.0	0.0	0.0	0.0	0.0	0.0	0.0	0.0	0.0	0.0	0.0	0.0	0.0	0.0	0.0	0.0	0.0	0.0
Others	1.0	0.0	0.0	0.0	0.0	0.0	0.0	0.0	0.0	0.0	0.0	1.0	0.0	0.0	0.0	0.0	0.0	0.0	0.0	0.0	0.0	0.0	0.0
Others	0.0	0.0	0.0	0.0	0.0	0.0	0.0	0.0	0.0	0.0	0.0	0.0	0.0	0.0	0.0	0.0	0.0	0.0	0.0	0.0	0.0	0.0	0.0
Others	0.0	0.0	7.0	1.0	0.0	0.0	0.0	0.0	0.0	0.0	0.0	1.0	0.0	0.0	4.0	0.0	0.0	1.0	0.0	1.0	0.0	0.0	0.0
Others	0.0	0.0	0.0	0.0	0.0	0.0	0.0	0.0	0.0	0.0	0.0	0.0	0.0	0.0	1.0	0.0	0.0	0.0	0.0	0.0	0.0	0.0	0.0
Others	0.0	0.0	0.0	0.0	0.0	0.0	0.0	0.0	1.0	0.0	1.0	0.0	0.0	0.0	1.0	0.0	0.0	1.0	0.0	0.0	0.0	0.0	0.0
Others	0.0	1.0	0.0	0.0	0.0	0.0	0.0	0.0	0.0	1.0	0.0	1.0	0.0	0.0	0.0	0.0	0.0	0.0	0.0	0.0	0.0	0.0	0.0
Others	0.0	0.0	1.0	0.0	0.0	0.0	0.0	0.0	0.0	0.0	1.0	2.0	0.0	0.0	3.0	0.0	0.0	0.0	1.0	0.0	0.0	0.0	0.0
Others	0.0	0.0	3.0	0.0	0.0	0.0	0.0	0.0	0.0	0.0	4.0	0.0	0.0	0.0	1.0	0.0	0.0	0.0	2.0	0.0	1.0	0.0	0.0
Others	0.0	1.0	1.0	0.0	0.0	0.0	0.0	0.0	0.0	1.0	0.0	0.0	0.0	0.0	0.0	0.0	0.0	0.0	0.0	0.0	0.0	0.0	0.0
Others	0.0	0.0	0.0	0.0	0.0	0.0	0.0	0.0	0.0	0.0	0.0	0.0	0.0	0.0	1.0	0.0	0.0	0.0	0.0	0.0	0.0	0.0	0.0
Others	0.0	0.0	1.0	0.0	0.0	0.0	0.0	0.0	0.0	0.0	2.0	1.0	0.0	0.0	1.0	0.0	0.0	1.0	2.0	0.0	0.0	0.0	0.0
Others	0.0	0.0	0.0	0.0	0.0	0.0	0.0	0.0	0.0	0.0	0.0	0.0	0.0	0.0	0.0	0.0	0.0	0.0	0.0	0.0	0.0	0.0	0.0
Others	0.0	0.0	3.0	0.0	0.0	0.0	0.0	0.0	0.0	0.0	2.0	3.0	0.0	0.0	1.0	0.0	0.0	1.0	1.0	0.0	0.0	0.0	0.0
Others	0.0	0.0	0.0	0.0	0.0	0.0	0.0	0.0	0.0	0.0	0.0	0.0	0.0	0.0	0.0	0.0	0.0	0.0	0.0	0.0	0.0	0.0	0.0
Others	0.0	0.0	7.0	0.0	0.0	0.0	0.0	0.0	0.0	8.0	2.0	0.0	0.0	0.0	3.0	0.0	0.0	4.0	3.0	0.0	0.0	0.0	0.0
Others	0.0	0.0	1.0	1.0	0.0	0.0	0.0	0.0	6.0	1.0	1.0	1.0	0.0	0.0	6.0	0.0	0.0	11.0	3.0	0.0	0.0	0.0	0.0
Others	0.0	0.0	1.0	0.0	0.0	0.0	0.0	0.0	7.0	6.0	1.0	0.0	0.0	0.0	1.0	0.0	0.0	1.0	3.0	0.0	0.0	0.0	0.0
Others	0.0	0.0	0.0	0.0	0.0	0.0	0.0	0.0	0.0	0.0	0.0	0.0	0.0	0.0	0.0	0.0	0.0	0.0	0.0	0.0	0.0	0.0	0.0
Others	0.0	0.0	1.0	0.0	0.0	0.0	0.0	0.0	0.0	0.0	0.0	0.0	0.0	0.0	0.0	0.0	0.0	0.0	0.0	0.0	0.0	0.0	0.0
Others	0.0	0.0	1.0	0.0	0.0	0.0	0.0	0.0	0.0	0.0	0.0	0.0	0.0	0.0	0.0	0.0	0.0	0.0	1.0	1.0	0.0	0.0	0.0
Others	0.0	0.0	2.0	0.0	0.0	0.0	0.0	0.0	0.0	0.0	0.0	0.0	0.0	0.0	0.0	0.0	0.0	0.0	1.0	0.0	0.0	0.0	0.0
Others	0.0	0.0	1.0	0.0	0.0	0.0	0.0	0.0	0.0	0.0	0.0	3.0	0.0	0.0	0.0	0.0	0.0	0.0	2.0	0.0	0.0	0.0	0.0
Others	0.0	0.0	0.0	0.0	0.0	0.0	0.0	0.0	0.0	1.0	0.0	1.0	0.0	0.0	0.0	0.0	0.0	0.0	0.0	0.0	0.0	0.0	0.0
Others	0.0	0.0	2.0	0.0	0.0	0.0	0.0	0.0	0.0	0.0	0.0	1.0	0.0	0.0	1.0	0.0	0.0	0.0	3.0	0.0	0.0	0.0	0.0
Others	0.0	0.0	3.0	0.0	0.0	0.0	0.0	0.0	16.0	3.0	0.0	3.0	0.0	0.0	3.0	0.0	0.0	7.0	2.0	0.0	1.0	0.0	0.0
Others	0.0	0.0	5.0	0.0	0.0	0.0	0.0	0.0	0.0	0.0	2.0	3.0	0.0	0.0	0.0	0.0	0.0	0.0	0.0	0.0	0.0	0.0	0.0
Others	0.0	0.0	1.0	0.0	0.0	0.0	0.0	0.0	0.0	1.0	2.0	0.0	0.0	0.0	1.0	0.0	0.0	1.0	2.0	0.0	0.0	0.0	0.0
Others	0.0	0.0	1.0	0.0	0.0	0.0	0.0	0.0	0.0	0.0	0.0	0.0	0.0	0.0	0.0	0.0	0.0	0.0	0.0	0.0	0.0	0.0	0.0
Others	0.0	0.0	0.0	0.0	0.0	0.0	0.0	0.0	0.0	0.0	0.0	0.0	0.0	0.0	0.0	0.0	0.0	0.0	0.0	0.0	0.0	0.0	0.0
Others	0.0	0.0	2.0	0.0	0.0	0.0	0.0	0.0	0.0	0.0	1.0	0.0	0.0	0.0	0.0	0.0	0.0	0.0	0.0	0.0	0.0	0.0	0.0
Others	0.0	0.0	2.0	0.0	0.0	0.0	0.0	0.0	3.0	3.0	1.0	2.0	0.0	0.0	0.0	0.0	0.0	2.0	1.0	0.0	0.0	0.0	0.0
Others	0.0	0.0	0.0	0.0	0.0	0.0	0.0	0.0	0.0	1.0	0.0	0.0	0.0	0.0	0.0	0.0	0.0	0.0	0.0	0.0	0.0	0.0	0.0
Others	0.0	0.0	0.0	0.0	0.0	0.0	0.0	0.0	0.0	0.0	0.0	0.0	0.0	0.0	0.0	0.0	0.0	0.0	0.0	0.0	0.0	0.0	0.0
Others	0.0	0.0	1.0	0.0	0.0	0.0	0.0	0.0	0.0	0.0	0.0	1.0	0.0	0.0	0.0	0.0	0.0	1.0	0.0	0.0	0.0	0.0	0.0
Others	0.0	0.0	2.0	0.0	0.0	0.0	0.0	0.0	0.0	0.0	2.0	0.0	0.0	0.0	4.0	0.0	0.0	3.0	1.0	0.0	2.0	0.0	0.0
Others	0.0	0.0	0.0	0.0	0.0	0.0	0.0	0.0	0.0	0.0	0.0	0.0	0.0	0.0	0.0	0.0	0.0	0.0	0.0	0.0	0.0	0.0	0.0
Others	0.0	0.0	5.0	0.0	0.0	0.0	0.0	0.0	2.0	0.0	0.0	0.0	0.0	0.0	0.0	0.0	0.0	0.0	1.0	0.0	0.0	0.0	0.0
Others	0.0	0.0	0.0	0.0	0.0	0.0	0.0	0.0	0.0	0.0	0.0	0.0	0.0	0.0	0.0	0.0	0.0	0.0	1.0	0.0	0.0	0.0	0.0
Others	0.0	1.0	0.0	0.0	0.0	0.0	0.0	0.0	0.0	0.0	0.0	0.0	0.0	0.0	0.0	0.0	0.0	0.0	0.0	0.0	0.0	0.0	0.0
Others	0.0	0.0	3.0	0.0	0.0	0.0	0.0	0.0	0.0	0.0	4.0	1.0	0.0	0.0	0.0	0.0	0.0	1.0	2.0	0.0	0.0	0.0	0.0
Others	0.0	0.0	0.0	0.0	0.0	0.0	0.0	0.0	0.0	0.0	0.0	1.0	0.0	0.0	0.0	0.0	0.0	0.0	1.0	0.0	0.0	0.0	0.0
Others	0.0	0.0	0.0	0.0	0.0	0.0	0.0	0.0	0.0	0.0	0.0	1.0	0.0	0.0	0.0	0.0	0.0	0.0	0.0	0.0	0.0	0.0	0.0
Others	0.0	0.0	0.0	0.0	0.0	0.0	0.0	0.0	0.0	0.0	0.0	0.0	0.0	0.0	0.0	0.0	0.0	0.0	0.0	0.0	0.0	0.0	0.0
Others	0.0	0.0	1.0	1.0	0.0	0.0	0.0	0.0	0.0	0.0	0.0	0.0	0.0	0.0	0.0	0.0	0.0	0.0	0.0	0.0	0.0	0.0	0.0
Others	0.0	0.0	0.0	0.0	0.0	0.0	0.0	0.0	26.0	29.0	0.0	2.0	0.0	0.0	4.0	0.0	0.0	5.0	2.0	0.0	8.0	0.0	0.0
Others	0.0	0.0	1.0	0.0	0.0	0.0	0.0	0.0	0.0	0.0	0.0	0.0	1.0	0.0	1.0	0.0	0.0	0.0	0.0	0.0	0.0	0.0	0.0
Others	0.0	0.0	0.0	0.0	0.0	0.0	0.0	0.0	0.0	0.0	0.0	0.0	0.0	0.0	0.0	0.0	0.0	0.0	0.0	6.0	0.0	0.0	0.0
Others	0.0	0.0	0.0	0.0	0.0	0.0	0.0	0.0	0.0	0.0	0.0	0.0	0.0	0.0	1.0	0.0	0.0	0.0	0.0	0.0	0.0	0.0	0.0
Others	0.0	0.0	4.0	0.0	0.0	0.0	0.0	0.0	0.0	6.0	2.0	3.0	0.0	0.0	3.0	0.0	0.0	9.0	2.0	0.0	0.0	0.0	0.0
Others	0.0	0.0	0.0	0.0	0.0	0.0	0.0	0.0	0.0	0.0	0.0	0.0	0.0	0.0	0.0	0.0	0.0	0.0	0.0	0.0	0.0	0.0	0.0
Others	0.0	0.0	0.0	0.0	0.0	5.0	0.0	0.0	0.0	0.0	0.0	3.0	0.0	0.0	0.0	0.0	0.0	0.0	1.0	0.0	0.0	0.0	0.0
Others	0.0	0.0	1.0	0.0	0.0	0.0	0.0	0.0	0.0	0.0	0.0	0.0	0.0	0.0	1.0	0.0	0.0	0.0	0.0	0.0	0.0	0.0	0.0
Others	0.0	0.0	0.0	0.0	0.0	0.0	0.0	0.0	0.0	0.0	0.0	0.0	0.0	0.0	0.0	0.0	0.0	0.0	0.0	0.0	0.0	0.0	0.0
Others	0.0	0.0	1.0	0.0	0.0	0.0	0.0	0.0	0.0	0.0	0.0	1.0	0.0	0.0	1.0	0.0	0.0	0.0	0.0	0.0	0.0	0.0	0.0
Others	0.0	0.0	0.0	0.0	0.0	0.0	0.0	0.0	0.0	0.0	0.0	1.0	0.0	0.0	1.0	0.0	0.0	0.0	0.0	0.0	0.0	0.0	0.0
Others	0.0	0.0	0.0	0.0	0.0	0.0	0.0	0.0	0.0	0.0	0.0	0.0	0.0	0.0	0.0	0.0	0.0	0.0	2.0	0.0	0.0	0.0	0.0
Others	0.0	0.0	0.0	0.0	0.0	0.0	0.0	0.0	0.0	0.0	0.0	0.0	0.0	0.0	0.0	0.0	0.0	0.0	0.0	0.0	0.0	0.0	0.0
Others	0.0	0.0	0.0	0.0	0.0	0.0	0.0	0.0	0.0	0.0	0.0	1.0	0.0	0.0	0.0	0.0	0.0	1.0	0.0	0.0	0.0	0.0	0.0
Others	0.0	1.0	4.0	0.0	0.0	0.0	0.0	0.0	2.0	0.0	4.0	1.0	0.0	0.0	2.0	0.0	0.0	7.0	0.0	0.0	0.0	0.0	0.0
Others	0.0	0.0	5.0	0.0	0.0	0.0	0.0	0.0	2.0	0.0	0.0	3.0	0.0	0.0	3.0	0.0	0.0	1.0	3.0	0.0	0.0	0.0	0.0
Others	0.0	0.0	0.0	0.0	0.0	0.0	0.0	0.0	0.0	0.0	0.0	1.0	0.0	0.0	0.0	0.0	0.0	0.0	0.0	0.0	0.0	0.0	0.0
Others	0.0	0.0	0.0	0.0	0.0	0.0	0.0	0.0	0.0	0.0	1.0	1.0	0.0	0.0	0.0	0.0	0.0	0.0	1.0	0.0	0.0	0.0	0.0
Others	0.0	0.0	1.0	0.0	0.0	0.0	0.0	0.0	0.0	0.0	0.0	1.0	0.0	0.0	0.0	0.0	0.0	0.0	5.0	0.0	0.0	0.0	0.0
Others	0.0	0.0	7.0	0.0	0.0	0.0	0.0	0.0	0.0	0.0	3.0	1.0	0.0	0.0	2.0	0.0	0.0	4.0	0.0	0.0	2.0	0.0	0.0
Others	0.0	0.0	0.0	0.0	0.0	0.0	0.0	0.0	0.0	0.0	2.0	2.0	0.0	0.0	0.0	0.0	0.0	0.0	1.0	0.0	0.0	0.0	0.0
Others	0.0	0.0	1.0	0.0	0.0	0.0	0.0	0.0	0.0	0.0	2.0	0.0	0.0	0.0	2.0	0.0	0.0	0.0	1.0	0.0	0.0	0.0	0.0
Others	0.0	0.0	0.0	0.0	0.0	0.0	0.0	0.0	0.0	0.0	0.0	0.0	0.0	0.0	0.0	0.0	0.0	0.0	0.0	0.0	0.0	0.0	0.0
Others	0.0	1.0	6.0	0.0	0.0	0.0	0.0	0.0	0.0	0.0	2.0	2.0	0.0	0.0	3.0	0.0	0.0	1.0	4.0	0.0	1.0	0.0	0.0
Others	0.0	0.0	1.0	0.0	0.0	0.0	0.0	0.0	0.0	0.0	1.0	0.0	0.0	0.0	0.0	0.0	0.0	0.0	2.0	0.0	0.0	0.0	0.0
Others	0.0	0.0	4.0	0.0	0.0	0.0	0.0	0.0	0.0	0.0	1.0	2.0	0.0	0.0	2.0	0.0	0.0	0.0	0.0	0.0	0.0	0.0	0.0
Others	0.0	0.0	0.0	0.0	0.0	0.0	0.0	0.0	0.0	0.0	0.0	3.0	0.0	0.0	1.0	0.0	0.0	2.0	0.0	0.0	0.0	0.0	0.0
Others	0.0	0.0	1.0	0.0	0.0	0.0	0.0	0.0	0.0	0.0	0.0	1.0	0.0	0.0	1.0	0.0	0.0	0.0	0.0	0.0	0.0	0.0	0.0
Others	0.0	0.0	0.0	0.0	0.0	0.0	0.0	0.0	0.0	0.0	0.0	3.0	0.0	0.0	0.0	0.0	0.0	0.0	2.0	0.0	0.0	0.0	0.0
Others	0.0	0.0	4.0	0.0	0.0	0.0	0.0	0.0	0.0	0.0	3.0	2.0	0.0	0.0	0.0	0.0	0.0	0.0	0.0	0.0	0.0	0.0	0.0
Others	0.0	0.0	0.0	0.0	0.0	0.0	0.0	0.0	0.0	0.0	0.0	0.0	0.0	0.0	0.0	0.0	0.0	0.0	0.0	0.0	0.0	0.0	0.0
Others	0.0	0.0	0.0	0.0	0.0	0.0	0.0	0.0	0.0	0.0	0.0	0.0	0.0	0.0	0.0	0.0	0.0	0.0	0.0	0.0	0.0	0.0	0.0
Others	0.0	0.0	1.0	0.0	0.0	0.0	0.0	0.0	0.0	0.0	0.0	1.0	0.0	0.0	0.0	0.0	0.0	0.0	0.0	0.0	0.0	0.0	0.0
Others	0.0	0.0	0.0	0.0	0.0	0.0	0.0	0.0	0.0	0.0	0.0	0.0	0.0	0.0	0.0	0.0	0.0	0.0	1.0	0.0	0.0	0.0	0.0
Others	0.0	0.0	1.0	0.0	0.0	0.0	0.0	0.0	0.0	0.0	0.0	0.0	0.0	0.0	0.0	0.0	0.0	0.0	0.0	1.0	0.0	0.0	0.0
Others	0.0	0.0	0.0	0.0	0.0	0.0	0.0	0.0	0.0	0.0	0.0	0.0	0.0	0.0	2.0	0.0	0.0	0.0	0.0	0.0	0.0	0.0	0.0
Others	0.0	0.0	2.0	0.0	0.0	0.0	0.0	0.0	0.0	0.0	0.0	0.0	0.0	0.0	1.0	0.0	0.0	0.0	1.0	0.0	0.0	0.0	0.0
Others	0.0	0.0	1.0	0.0	0.0	0.0	0.0	0.0	0.0	0.0	0.0	0.0	0.0	0.0	0.0	0.0	0.0	0.0	2.0	0.0	0.0	0.0	0.0
Others	0.0	1.0	0.0	0.0	0.0	0.0	0.0	0.0	0.0	0.0	0.0	0.0	0.0	0.0	0.0	0.0	0.0	0.0	0.0	0.0	0.0	0.0	0.0
Others	0.0	0.0	1.0	0.0	0.0	0.0	0.0	0.0	0.0	0.0	0.0	1.0	0.0	0.0	0.0	0.0	0.0	0.0	5.0	0.0	0.0	0.0	0.0
Others	0.0	0.0	1.0	1.0	0.0	0.0	0.0	0.0	0.0	0.0	2.0	1.0	0.0	0.0	4.0	0.0	0.0	9.0	0.0	0.0	0.0	0.0	0.0
Others	0.0	0.0	2.0	0.0	0.0	0.0	0.0	0.0	0.0	0.0	1.0	0.0	0.0	0.0	0.0	0.0	0.0	0.0	1.0	0.0	0.0	0.0	0.0
Others	0.0	0.0	2.0	0.0	0.0	0.0	0.0	0.0	0.0	0.0	0.0	1.0	0.0	0.0	0.0	0.0	0.0	0.0	0.0	0.0	0.0	0.0	0.0
Others	0.0	0.0	0.0	0.0	0.0	0.0	0.0	0.0	0.0	0.0	0.0	0.0	0.0	0.0	0.0	0.0	0.0	1.0	0.0	0.0	0.0	0.0	0.0
Others	0.0	1.0	0.0	0.0	0.0	0.0	0.0	0.0	1.0	0.0	0.0	0.0	0.0	0.0	1.0	0.0	0.0	1.0	4.0	0.0	0.0	0.0	0.0
Others	0.0	0.0	1.0	0.0	0.0	0.0	0.0	0.0	0.0	0.0	0.0	1.0	0.0	0.0	0.0	0.0	0.0	0.0	3.0	0.0	0.0	0.0	0.0
Others	0.0	0.0	0.0	0.0	0.0	0.0	0.0	0.0	0.0	0.0	0.0	0.0	0.0	0.0	0.0	0.0	0.0	0.0	0.0	0.0	0.0	0.0	0.0
Others	0.0	1.0	4.0	0.0	0.0	0.0	0.0	0.0	0.0	1.0	0.0	2.0	2.0	0.0	2.0	0.0	0.0	1.0	0.0	0.0	1.0	0.0	0.0
Others	0.0	0.0	5.0	0.0	0.0	0.0	0.0	0.0	0.0	0.0	0.0	1.0	0.0	0.0	1.0	0.0	0.0	0.0	3.0	0.0	0.0	0.0	0.0
Others	0.0	0.0	0.0	0.0	0.0	0.0	0.0	0.0	0.0	0.0	0.0	0.0	0.0	0.0	0.0	0.0	0.0	0.0	0.0	0.0	0.0	0.0	0.0
Others	0.0	0.0	0.0	0.0	0.0	0.0	0.0	0.0	0.0	0.0	1.0	0.0	0.0	0.0	0.0	0.0	0.0	0.0	0.0	0.0	0.0	0.0	0.0
Others	0.0	0.0	0.0	0.0	0.0	0.0	0.0	0.0	0.0	0.0	0.0	0.0	0.0	0.0	0.0	0.0	0.0	0.0	0.0	0.0	0.0	0.0	0.0
Others	0.0	0.0	0.0	0.0	0.0	0.0	0.0	0.0	0.0	0.0	0.0	0.0	0.0	0.0	0.0	0.0	0.0	0.0	1.0	0.0	0.0	0.0	0.0
Others	0.0	1.0	3.0	0.0	0.0	0.0	0.0	0.0	0.0	0.0	0.0	3.0	0.0	0.0	0.0	0.0	0.0	2.0	3.0	0.0	0.0	0.0	0.0
Others	0.0	0.0	2.0	0.0	0.0	0.0	0.0	0.0	0.0	1.0	1.0	1.0	0.0	0.0	2.0	0.0	0.0	0.0	6.0	1.0	1.0	0.0	0.0
Others	0.0	0.0	0.0	0.0	0.0	0.0	0.0	0.0	0.0	0.0	0.0	0.0	0.0	0.0	0.0	0.0	0.0	0.0	0.0	0.0	1.0	0.0	0.0
Others	0.0	1.0	5.0	0.0	0.0	0.0	0.0	0.0	18.0	4.0	0.0	1.0	0.0	0.0	10.0	0.0	0.0	13.0	1.0	0.0	1.0	0.0	0.0
Others	0.0	1.0	1.0	0.0	0.0	0.0	0.0	0.0	0.0	0.0	1.0	0.0	0.0	0.0	0.0	0.0	0.0	0.0	1.0	0.0	1.0	0.0	0.0
Others	0.0	0.0	0.0	0.0	0.0	0.0	0.0	0.0	0.0	0.0	0.0	0.0	0.0	0.0	0.0	0.0	0.0	0.0	0.0	0.0	0.0	0.0	0.0
Others	0.0	0.0	9.0	0.0	0.0	0.0	0.0	0.0	5.0	0.0	3.0	2.0	0.0	0.0	4.0	0.0	0.0	11.0	0.0	0.0	0.0	0.0	0.0
Others	0.0	0.0	0.0	0.0	0.0	0.0	0.0	0.0	1.0	0.0	0.0	0.0	0.0	0.0	0.0	0.0	0.0	0.0	0.0	0.0	0.0	0.0	0.0
Others	0.0	0.0	0.0	0.0	0.0	0.0	0.0	0.0	0.0	0.0	0.0	0.0	0.0	0.0	0.0	0.0	0.0	0.0	0.0	0.0	0.0	0.0	0.0
Others	0.0	0.0	0.0	1.0	0.0	0.0	0.0	0.0	0.0	0.0	1.0	0.0	0.0	0.0	0.0	0.0	0.0	2.0	2.0	0.0	1.0	0.0	0.0
Others	0.0	0.0	0.0	0.0	0.0	0.0	0.0	0.0	0.0	0.0	0.0	0.0	0.0	0.0	0.0	0.0	0.0	0.0	0.0	0.0	0.0	0.0	0.0
Others	0.0	0.0	5.0	0.0	0.0	0.0	0.0	0.0	0.0	0.0	0.0	0.0	0.0	0.0	2.0	0.0	0.0	0.0	0.0	0.0	0.0	0.0	0.0
Others	0.0	0.0	0.0	0.0	0.0	0.0	0.0	0.0	0.0	0.0	0.0	0.0	0.0	0.0	0.0	0.0	0.0	0.0	0.0	0.0	0.0	0.0	0.0
Others	0.0	0.0	0.0	0.0	0.0	0.0	0.0	0.0	0.0	0.0	0.0	0.0	0.0	0.0	0.0	0.0	0.0	0.0	0.0	0.0	0.0	0.0	0.0
Others	0.0	0.0	7.0	0.0	0.0	0.0	0.0	0.0	2.0	1.0	3.0	1.0	0.0	0.0	1.0	0.0	0.0	0.0	2.0	0.0	0.0	0.0	0.0
Others	0.0	0.0	2.0	0.0	0.0	0.0	0.0	0.0	0.0	0.0	0.0	0.0	0.0	1.0	1.0	0.0	0.0	1.0	1.0	0.0	0.0	0.0	0.0
Others	0.0	0.0	9.0	0.0	0.0	0.0	0.0	0.0	0.0	0.0	1.0	1.0	0.0	0.0	1.0	0.0	0.0	1.0	4.0	0.0	0.0	0.0	0.0
Others	0.0	0.0	2.0	0.0	0.0	0.0	0.0	0.0	0.0	0.0	0.0	0.0	0.0	0.0	0.0	0.0	0.0	0.0	0.0	0.0	0.0	0.0	0.0
Others	0.0	0.0	2.0	0.0	0.0	1.0	0.0	0.0	1.0	0.0	0.0	1.0	0.0	0.0	2.0	0.0	0.0	0.0	0.0	0.0	0.0	0.0	0.0
Others	0.0	0.0	3.0	0.0	0.0	0.0	0.0	0.0	0.0	0.0	0.0	0.0	1.0	0.0	13.0	0.0	0.0	18.0	0.0	0.0	2.0	0.0	0.0
Others	0.0	0.0	0.0	0.0	0.0	0.0	0.0	0.0	0.0	0.0	0.0	0.0	0.0	0.0	0.0	0.0	0.0	0.0	0.0	0.0	1.0	0.0	0.0
Others	0.0	0.0	1.0	0.0	0.0	0.0	0.0	0.0	2.0	0.0	1.0	1.0	0.0	0.0	0.0	0.0	0.0	0.0	0.0	0.0	0.0	0.0	0.0
Others	0.0	0.0	0.0	0.0	0.0	0.0	0.0	0.0	0.0	0.0	0.0	0.0	0.0	0.0	1.0	0.0	0.0	0.0	0.0	0.0	0.0	0.0	0.0
Others	0.0	0.0	1.0	0.0	0.0	0.0	0.0	0.0	0.0	0.0	0.0	0.0	0.0	0.0	1.0	0.0	0.0	1.0	5.0	0.0	0.0	0.0	0.0
Others	0.0	0.0	0.0	0.0	0.0	0.0	0.0	0.0	0.0	0.0	0.0	1.0	0.0	0.0	0.0	0.0	0.0	1.0	0.0	0.0	0.0	0.0	0.0
Others	0.0	0.0	3.0	0.0	0.0	1.0	0.0	0.0	0.0	1.0	0.0	2.0	1.0	0.0	0.0	0.0	0.0	1.0	1.0	1.0	0.0	0.0	0.0
Others	0.0	1.0	2.0	0.0	0.0	0.0	0.0	0.0	0.0	0.0	0.0	1.0	0.0	0.0	1.0	0.0	0.0	0.0	0.0	0.0	0.0	0.0	0.0
Others	0.0	0.0	0.0	0.0	0.0	0.0	0.0	0.0	5.0	1.0	1.0	1.0	1.0	0.0	6.0	0.0	0.0	17.0	0.0	0.0	3.0	0.0	0.0
Others	0.0	0.0	7.0	0.0	0.0	0.0	0.0	0.0	0.0	0.0	4.0	0.0	0.0	0.0	2.0	0.0	0.0	0.0	0.0	0.0	0.0	0.0	0.0
Others	0.0	0.0	2.0	0.0	0.0	0.0	0.0	0.0	1.0	0.0	0.0	1.0	0.0	0.0	1.0	0.0	0.0	0.0	2.0	0.0	0.0	0.0	0.0
Others	0.0	0.0	0.0	0.0	0.0	0.0	0.0	0.0	0.0	0.0	0.0	1.0	0.0	1.0	0.0	0.0	0.0	1.0	2.0	0.0	0.0	0.0	0.0
Others	0.0	0.0	0.0	0.0	0.0	0.0	0.0	0.0	0.0	0.0	0.0	0.0	0.0	0.0	0.0	0.0	0.0	0.0	0.0	0.0	0.0	0.0	0.0
Others	0.0	0.0	13.0	0.0	0.0	0.0	0.0	0.0	0.0	0.0	3.0	3.0	0.0	0.0	8.0	0.0	0.0	1.0	1.0	0.0	1.0	0.0	0.0
Others	0.0	0.0	0.0	0.0	0.0	0.0	0.0	0.0	1.0	0.0	0.0	0.0	0.0	0.0	0.0	0.0	0.0	0.0	0.0	0.0	0.0	0.0	0.0
Others	0.0	0.0	1.0	1.0	0.0	0.0	0.0	0.0	2.0	2.0	2.0	2.0	0.0	0.0	2.0	0.0	0.0	0.0	3.0	2.0	0.0	1.0	0.0
Others	0.0	0.0	0.0	0.0	0.0	0.0	0.0	0.0	0.0	0.0	0.0	0.0	0.0	0.0	0.0	0.0	0.0	0.0	2.0	0.0	0.0	0.0	0.0
Others	0.0	2.0	1.0	0.0	0.0	0.0	0.0	0.0	0.0	1.0	1.0	2.0	0.0	0.0	1.0	0.0	0.0	0.0	2.0	0.0	0.0	0.0	0.0
Others	0.0	0.0	0.0	0.0	0.0	0.0	0.0	0.0	0.0	0.0	2.0	0.0	0.0	0.0	0.0	0.0	0.0	0.0	1.0	0.0	0.0	0.0	0.0
Others	0.0	0.0	0.0	0.0	0.0	0.0	0.0	0.0	0.0	0.0	0.0	0.0	0.0	0.0	0.0	0.0	0.0	0.0	0.0	0.0	0.0	0.0	0.0
Others	0.0	0.0	4.0	0.0	0.0	0.0	0.0	0.0	0.0	0.0	2.0	1.0	0.0	0.0	1.0	0.0	0.0	0.0	1.0	0.0	0.0	0.0	0.0
Others	0.0	0.0	0.0	0.0	0.0	0.0	0.0	0.0	2.0	0.0	0.0	0.0	0.0	0.0	0.0	0.0	0.0	0.0	1.0	0.0	0.0	0.0	0.0
Others	0.0	1.0	1.0	0.0	0.0	0.0	0.0	0.0	1.0	0.0	0.0	1.0	0.0	0.0	1.0	0.0	0.0	0.0	0.0	0.0	0.0	0.0	0.0
Others	0.0	0.0	4.0	0.0	0.0	0.0	0.0	0.0	0.0	1.0	1.0	2.0	0.0	0.0	2.0	0.0	0.0	0.0	3.0	0.0	0.0	0.0	0.0
Others	0.0	0.0	2.0	0.0	0.0	0.0	0.0	0.0	1.0	0.0	0.0	0.0	0.0	0.0	1.0	0.0	0.0	1.0	2.0	0.0	0.0	0.0	0.0
Others	0.0	0.0	6.0	0.0	0.0	0.0	0.0	0.0	0.0	0.0	1.0	1.0	0.0	0.0	6.0	0.0	0.0	0.0	3.0	0.0	0.0	0.0	0.0
Others	0.0	0.0	8.0	0.0	2.0	0.0	0.0	0.0	0.0	0.0	0.0	0.0	0.0	0.0	1.0	0.0	0.0	0.0	1.0	0.0	0.0	0.0	0.0
Others	0.0	0.0	0.0	0.0	0.0	0.0	0.0	0.0	1.0	0.0	0.0	0.0	0.0	0.0	0.0	0.0	0.0	0.0	2.0	0.0	0.0	0.0	0.0
Others	0.0	0.0	1.0	0.0	0.0	0.0	0.0	0.0	1.0	0.0	0.0	0.0	0.0	0.0	0.0	0.0	0.0	0.0	0.0	0.0	0.0	0.0	0.0
Others	0.0	0.0	1.0	0.0	0.0	0.0	0.0	0.0	0.0	0.0	0.0	0.0	0.0	0.0	1.0	0.0	0.0	0.0	0.0	0.0	0.0	0.0	0.0
Others	0.0	0.0	0.0	0.0	0.0	0.0	0.0	0.0	0.0	0.0	0.0	0.0	0.0	0.0	0.0	0.0	0.0	0.0	0.0	0.0	0.0	0.0	0.0
Others	0.0	0.0	2.0	0.0	0.0	0.0	0.0	0.0	0.0	0.0	0.0	1.0	0.0	0.0	0.0	0.0	0.0	0.0	2.0	0.0	0.0	0.0	0.0
Others	0.0	0.0	0.0	0.0	0.0	0.0	0.0	0.0	0.0	0.0	0.0	1.0	0.0	0.0	0.0	0.0	0.0	0.0	0.0	0.0	0.0	0.0	0.0
Others	0.0	0.0	0.0	0.0	0.0	0.0	0.0	0.0	0.0	0.0	1.0	0.0	0.0	0.0	2.0	0.0	0.0	0.0	2.0	0.0	0.0	0.0	0.0
Others	0.0	0.0	0.0	0.0	0.0	0.0	0.0	0.0	0.0	0.0	0.0	0.0	0.0	0.0	1.0	0.0	0.0	0.0	0.0	0.0	0.0	0.0	0.0
Others	0.0	2.0	2.0	0.0	0.0	0.0	0.0	0.0	3.0	0.0	1.0	0.0	0.0	0.0	1.0	0.0	0.0	1.0	5.0	0.0	0.0	0.0	0.0
Others	0.0	0.0	1.0	0.0	0.0	0.0	0.0	0.0	2.0	0.0	0.0	0.0	0.0	0.0	0.0	0.0	0.0	0.0	0.0	0.0	0.0	0.0	0.0
Others	0.0	1.0	4.0	0.0	0.0	0.0	0.0	0.0	7.0	1.0	0.0	2.0	1.0	0.0	7.0	0.0	0.0	15.0	0.0	0.0	1.0	0.0	0.0
Others	0.0	0.0	0.0	0.0	0.0	0.0	0.0	0.0	0.0	0.0	0.0	0.0	0.0	0.0	1.0	0.0	0.0	0.0	0.0	0.0	0.0	0.0	0.0
Others	0.0	0.0	1.0	1.0	0.0	0.0	0.0	0.0	0.0	0.0	4.0	1.0	2.0	0.0	0.0	0.0	0.0	1.0	4.0	1.0	0.0	0.0	0.0
Others	0.0	0.0	0.0	0.0	0.0	0.0	0.0	0.0	0.0	0.0	1.0	0.0	0.0	0.0	0.0	0.0	0.0	0.0	0.0	0.0	0.0	0.0	0.0
Others	0.0	0.0	6.0	0.0	0.0	0.0	0.0	0.0	0.0	0.0	4.0	0.0	0.0	0.0	2.0	0.0	0.0	0.0	4.0	0.0	0.0	0.0	0.0
Others	0.0	0.0	3.0	0.0	0.0	0.0	0.0	0.0	0.0	0.0	1.0	1.0	0.0	0.0	2.0	0.0	0.0	0.0	1.0	0.0	0.0	1.0	0.0
Others	0.0	0.0	0.0	0.0	0.0	0.0	0.0	0.0	0.0	0.0	0.0	0.0	0.0	0.0	0.0	0.0	0.0	0.0	0.0	0.0	0.0	0.0	0.0
Others	0.0	0.0	2.0	0.0	0.0	0.0	0.0	0.0	4.0	0.0	2.0	0.0	0.0	0.0	1.0	0.0	0.0	0.0	3.0	0.0	1.0	0.0	0.0
Others	0.0	0.0	2.0	0.0	0.0	0.0	0.0	0.0	5.0	0.0	0.0	4.0	0.0	0.0	1.0	0.0	0.0	1.0	2.0	1.0	0.0	0.0	0.0
Others	0.0	0.0	2.0	0.0	1.0	0.0	0.0	0.0	1.0	0.0	1.0	1.0	0.0	0.0	2.0	0.0	0.0	0.0	1.0	0.0	0.0	0.0	0.0
Others	0.0	0.0	3.0	0.0	0.0	0.0	0.0	0.0	3.0	1.0	1.0	2.0	0.0	0.0	1.0	0.0	0.0	0.0	4.0	0.0	0.0	0.0	0.0
Others	0.0	0.0	1.0	0.0	0.0	0.0	0.0	0.0	0.0	0.0	0.0	0.0	0.0	0.0	0.0	0.0	0.0	0.0	0.0	0.0	0.0	0.0	0.0
Others	0.0	0.0	1.0	0.0	0.0	0.0	0.0	0.0	0.0	0.0	0.0	0.0	0.0	0.0	0.0	0.0	0.0	0.0	3.0	0.0	0.0	0.0	0.0
Others	0.0	0.0	2.0	0.0	0.0	0.0	0.0	0.0	1.0	0.0	2.0	4.0	0.0	0.0	1.0	0.0	0.0	0.0	3.0	0.0	1.0	0.0	0.0
Others	0.0	0.0	0.0	0.0	0.0	0.0	0.0	0.0	0.0	0.0	1.0	0.0	0.0	0.0	0.0	0.0	0.0	0.0	0.0	0.0	0.0	0.0	0.0
Others	0.0	0.0	2.0	0.0	0.0	0.0	0.0	0.0	0.0	0.0	0.0	0.0	0.0	0.0	0.0	0.0	0.0	0.0	1.0	0.0	0.0	0.0	0.0
Others	0.0	0.0	0.0	0.0	0.0	0.0	0.0	0.0	0.0	0.0	0.0	0.0	0.0	1.0	1.0	0.0	0.0	0.0	0.0	0.0	0.0	0.0	0.0
Others	0.0	0.0	0.0	0.0	0.0	0.0	0.0	0.0	0.0	0.0	0.0	0.0	0.0	0.0	0.0	0.0	0.0	0.0	0.0	0.0	0.0	0.0	0.0
Others	0.0	0.0	2.0	0.0	0.0	0.0	0.0	0.0	0.0	0.0	1.0	0.0	0.0	0.0	0.0	0.0	0.0	0.0	3.0	0.0	0.0	0.0	0.0
Others	0.0	0.0	0.0	0.0	0.0	0.0	0.0	0.0	0.0	0.0	0.0	0.0	0.0	0.0	0.0	0.0	0.0	0.0	0.0	0.0	0.0	0.0	0.0
Others	0.0	0.0	0.0	0.0	0.0	0.0	0.0	0.0	0.0	0.0	0.0	0.0	0.0	0.0	0.0	0.0	0.0	0.0	2.0	0.0	0.0	0.0	0.0
Others	0.0	0.0	0.0	0.0	0.0	0.0	0.0	0.0	0.0	0.0	0.0	0.0	0.0	0.0	4.0	0.0	0.0	3.0	1.0	0.0	0.0	0.0	0.0
Others	0.0	0.0	0.0	0.0	0.0	0.0	0.0	0.0	0.0	0.0	0.0	0.0	0.0	0.0	0.0	0.0	0.0	0.0	0.0	0.0	0.0	0.0	0.0
Others	0.0	0.0	4.0	0.0	0.0	0.0	0.0	0.0	0.0	0.0	1.0	2.0	0.0	0.0	1.0	0.0	0.0	0.0	1.0	0.0	0.0	0.0	0.0
Others	0.0	0.0	0.0	0.0	0.0	0.0	0.0	0.0	0.0	0.0	0.0	0.0	0.0	0.0	0.0	0.0	0.0	0.0	0.0	0.0	0.0	0.0	0.0
Others	0.0	0.0	6.0	0.0	0.0	0.0	0.0	0.0	0.0	0.0	4.0	1.0	0.0	0.0	1.0	0.0	0.0	1.0	2.0	0.0	0.0	0.0	0.0
Others	0.0	0.0	0.0	0.0	0.0	0.0	0.0	0.0	1.0	1.0	1.0	0.0	0.0	0.0	2.0	0.0	0.0	0.0	0.0	0.0	0.0	0.0	0.0
Others	0.0	0.0	1.0	1.0	0.0	0.0	0.0	0.0	25.0	5.0	0.0	3.0	2.0	1.0	14.0	0.0	0.0	16.0	1.0	0.0	5.0	0.0	0.0
Others	0.0	1.0	5.0	0.0	0.0	0.0	0.0	0.0	0.0	0.0	6.0	0.0	1.0	0.0	0.0	0.0	0.0	1.0	1.0	0.0	0.0	0.0	0.0
Others	0.0	0.0	3.0	0.0	0.0	0.0	0.0	0.0	0.0	0.0	1.0	2.0	0.0	0.0	0.0	0.0	0.0	0.0	1.0	1.0	0.0	0.0	0.0
Others	0.0	0.0	0.0	0.0	0.0	0.0	0.0	0.0	0.0	0.0	0.0	0.0	0.0	0.0	0.0	0.0	0.0	2.0	0.0	1.0	0.0	0.0	0.0
Others	0.0	0.0	4.0	0.0	0.0	0.0	0.0	0.0	0.0	0.0	2.0	6.0	0.0	0.0	2.0	0.0	0.0	0.0	1.0	0.0	0.0	0.0	0.0
Others	0.0	0.0	3.0	0.0	0.0	0.0	0.0	0.0	0.0	0.0	1.0	3.0	0.0	0.0	0.0	0.0	0.0	0.0	4.0	0.0	0.0	0.0	0.0
Others	0.0	0.0	1.0	0.0	0.0	0.0	0.0	0.0	0.0	0.0	0.0	0.0	0.0	0.0	1.0	0.0	0.0	0.0	0.0	0.0	0.0	0.0	0.0
Others	0.0	0.0	0.0	0.0	0.0	0.0	0.0	0.0	0.0	0.0	0.0	0.0	0.0	0.0	0.0	0.0	0.0	0.0	0.0	0.0	0.0	0.0	0.0
Others	0.0	0.0	0.0	0.0	0.0	0.0	0.0	0.0	0.0	0.0	0.0	1.0	0.0	0.0	1.0	0.0	0.0	0.0	1.0	0.0	0.0	0.0	0.0
Others	0.0	0.0	10.0	0.0	0.0	0.0	0.0	0.0	1.0	2.0	0.0	2.0	0.0	0.0	3.0	0.0	0.0	10.0	1.0	0.0	1.0	0.0	0.0
Others	0.0	1.0	7.0	0.0	0.0	0.0	0.0	0.0	1.0	1.0	2.0	1.0	0.0	0.0	0.0	0.0	0.0	1.0	3.0	0.0	0.0	0.0	0.0
Others	0.0	0.0	0.0	0.0	0.0	0.0	0.0	0.0	0.0	0.0	0.0	0.0	0.0	0.0	0.0	0.0	0.0	0.0	0.0	0.0	0.0	0.0	0.0
Others	0.0	0.0	2.0	0.0	0.0	0.0	0.0	0.0	0.0	0.0	0.0	0.0	0.0	0.0	1.0	0.0	0.0	0.0	4.0	3.0	0.0	1.0	0.0
Others	0.0	0.0	4.0	0.0	0.0	0.0	0.0	0.0	4.0	0.0	4.0	3.0	0.0	0.0	4.0	0.0	0.0	2.0	2.0	0.0	0.0	0.0	0.0
Others	0.0	0.0	0.0	0.0	0.0	0.0	0.0	0.0	0.0	0.0	1.0	0.0	0.0	0.0	0.0	0.0	0.0	0.0	0.0	0.0	0.0	0.0	0.0
Others	0.0	0.0	1.0	0.0	0.0	0.0	0.0	0.0	0.0	0.0	0.0	0.0	0.0	0.0	0.0	0.0	0.0	0.0	0.0	0.0	0.0	0.0	0.0
Others	0.0	0.0	0.0	0.0	0.0	0.0	0.0	0.0	0.0	0.0	0.0	0.0	0.0	0.0	0.0	0.0	0.0	0.0	0.0	0.0	0.0	0.0	0.0
Others	0.0	0.0	0.0	0.0	0.0	0.0	0.0	0.0	0.0	0.0	1.0	0.0	0.0	0.0	0.0	0.0	0.0	0.0	0.0	0.0	0.0	0.0	0.0
Others	0.0	0.0	2.0	0.0	0.0	0.0	0.0	0.0	0.0	0.0	0.0	3.0	0.0	0.0	0.0	0.0	0.0	0.0	0.0	0.0	0.0	0.0	0.0
Others	0.0	0.0	1.0	0.0	0.0	0.0	0.0	0.0	0.0	0.0	1.0	0.0	0.0	0.0	0.0	0.0	0.0	0.0	0.0	0.0	0.0	0.0	0.0
Others	0.0	0.0	0.0	0.0	0.0	0.0	0.0	0.0	0.0	0.0	0.0	0.0	0.0	0.0	0.0	0.0	0.0	0.0	0.0	0.0	0.0	0.0	0.0
Others	0.0	0.0	0.0	0.0	0.0	0.0	0.0	0.0	0.0	0.0	0.0	0.0	0.0	0.0	0.0	0.0	0.0	0.0	0.0	0.0	0.0	0.0	0.0
Others	0.0	0.0	0.0	0.0	0.0	0.0	0.0	0.0	0.0	0.0	0.0	0.0	0.0	0.0	0.0	0.0	0.0	0.0	0.0	0.0	0.0	0.0	0.0
Others	0.0	0.0	0.0	0.0	0.0	0.0	0.0	0.0	0.0	0.0	0.0	0.0	0.0	0.0	0.0	0.0	0.0	0.0	0.0	0.0	0.0	0.0	0.0
Others	0.0	0.0	0.0	0.0	0.0	0.0	0.0	0.0	0.0	0.0	0.0	0.0	0.0	0.0	1.0	0.0	0.0	0.0	1.0	0.0	0.0	0.0	0.0
Others	0.0	0.0	0.0	0.0	0.0	0.0	0.0	0.0	0.0	0.0	0.0	0.0	0.0	0.0	0.0	0.0	0.0	0.0	0.0	0.0	0.0	0.0	0.0
Others	0.0	0.0	2.0	0.0	0.0	0.0	0.0	0.0	0.0	0.0	1.0	0.0	0.0	0.0	0.0	0.0	0.0	0.0	1.0	0.0	0.0	0.0	0.0
Others	0.0	0.0	0.0	0.0	0.0	0.0	0.0	0.0	0.0	0.0	0.0	0.0	0.0	0.0	0.0	0.0	0.0	0.0	0.0	0.0	0.0	0.0	0.0
Others	0.0	0.0	0.0	0.0	0.0	0.0	0.0	0.0	0.0	0.0	0.0	0.0	0.0	0.0	0.0	0.0	0.0	0.0	0.0	0.0	0.0	0.0	0.0
Others	0.0	0.0	0.0	0.0	0.0	0.0	0.0	0.0	0.0	0.0	0.0	0.0	0.0	0.0	0.0	0.0	0.0	0.0	0.0	0.0	0.0	0.0	0.0
Others	0.0	0.0	0.0	0.0	0.0	0.0	0.0	0.0	0.0	0.0	0.0	0.0	0.0	0.0	0.0	0.0	0.0	0.0	0.0	0.0	0.0	0.0	0.0
Others	0.0	0.0	0.0	0.0	0.0	0.0	0.0	0.0	0.0	0.0	0.0	0.0	0.0	0.0	0.0	0.0	0.0	0.0	0.0	0.0	0.0	0.0	0.0
Others	0.0	0.0	0.0	0.0	0.0	0.0	0.0	0.0	0.0	0.0	0.0	0.0	0.0	0.0	0.0	0.0	0.0	0.0	0.0	0.0	0.0	0.0	0.0
Others	0.0	0.0	0.0	0.0	0.0	0.0	0.0	0.0	0.0	0.0	0.0	0.0	0.0	0.0	0.0	0.0	0.0	0.0	0.0	0.0	0.0	0.0	0.0
Others	0.0	0.0	0.0	0.0	0.0	0.0	0.0	0.0	0.0	0.0	0.0	0.0	0.0	0.0	0.0	0.0	0.0	0.0	0.0	0.0	0.0	0.0	0.0
Others	0.0	0.0	0.0	0.0	0.0	0.0	0.0	0.0	0.0	0.0	0.0	0.0	0.0	0.0	0.0	0.0	0.0	0.0	0.0	0.0	0.0	0.0	0.0
Others	0.0	0.0	0.0	0.0	0.0	0.0	0.0	0.0	0.0	0.0	0.0	0.0	0.0	0.0	0.0	0.0	0.0	0.0	0.0	0.0	0.0	0.0	0.0
Others	0.0	0.0	0.0	0.0	0.0	0.0	0.0	0.0	0.0	0.0	0.0	0.0	0.0	0.0	0.0	0.0	0.0	0.0	0.0	0.0	0.0	0.0	0.0
Others	0.0	0.0	0.0	0.0	0.0	0.0	0.0	0.0	0.0	0.0	0.0	0.0	0.0	0.0	0.0	0.0	0.0	0.0	0.0	0.0	0.0	0.0	0.0
Others	0.0	0.0	0.0	0.0	0.0	0.0	0.0	0.0	0.0	0.0	0.0	0.0	0.0	0.0	0.0	0.0	0.0	0.0	0.0	1.0	0.0	0.0	0.0
Others	0.0	0.0	0.0	0.0	0.0	0.0	0.0	0.0	0.0	0.0	0.0	0.0	0.0	0.0	0.0	0.0	0.0	0.0	0.0	0.0	0.0	0.0	0.0
Others	0.0	0.0	0.0	0.0	0.0	0.0	0.0	0.0	0.0	0.0	0.0	0.0	0.0	0.0	0.0	0.0	0.0	0.0	0.0	0.0	0.0	0.0	0.0
Others	0.0	0.0	0.0	0.0	0.0	0.0	0.0	0.0	0.0	0.0	0.0	0.0	0.0	0.0	0.0	0.0	0.0	0.0	0.0	0.0	0.0	0.0	0.0
Others	0.0	0.0	0.0	0.0	0.0	0.0	0.0	0.0	0.0	0.0	0.0	0.0	0.0	0.0	0.0	0.0	0.0	0.0	0.0	0.0	0.0	0.0	0.0
Others	0.0	0.0	0.0	0.0	0.0	0.0	0.0	0.0	0.0	0.0	0.0	0.0	0.0	0.0	1.0	0.0	0.0	0.0	0.0	0.0	0.0	0.0	0.0
Others	0.0	0.0	0.0	0.0	0.0	0.0	0.0	0.0	0.0	0.0	0.0	0.0	0.0	0.0	0.0	0.0	0.0	0.0	0.0	0.0	0.0	0.0	0.0
Others	0.0	0.0	0.0	0.0	0.0	0.0	0.0	0.0	0.0	0.0	0.0	0.0	0.0	0.0	0.0	0.0	0.0	0.0	0.0	0.0	0.0	0.0	0.0
Others	0.0	0.0	0.0	0.0	0.0	0.0	0.0	0.0	0.0	0.0	0.0	0.0	0.0	0.0	0.0	0.0	0.0	0.0	0.0	0.0	0.0	0.0	0.0
Others	0.0	0.0	0.0	0.0	0.0	0.0	0.0	0.0	0.0	0.0	0.0	0.0	0.0	0.0	1.0	0.0	0.0	0.0	0.0	0.0	0.0	0.0	0.0
Others	0.0	0.0	0.0	0.0	0.0	0.0	0.0	0.0	0.0	0.0	0.0	0.0	0.0	0.0	0.0	0.0	0.0	0.0	0.0	0.0	0.0	0.0	0.0
Others	0.0	0.0	0.0	0.0	0.0	0.0	0.0	0.0	0.0	0.0	0.0	0.0	0.0	0.0	0.0	0.0	0.0	0.0	3.0	0.0	0.0	0.0	0.0
Others	0.0	0.0	0.0	0.0	0.0	0.0	0.0	0.0	0.0	0.0	0.0	0.0	0.0	0.0	0.0	0.0	0.0	0.0	0.0	0.0	0.0	0.0	0.0
Others	0.0	0.0	0.0	0.0	0.0	0.0	0.0	0.0	0.0	0.0	0.0	0.0	0.0	0.0	0.0	0.0	0.0	0.0	0.0	0.0	0.0	0.0	0.0
Others	0.0	0.0	0.0	0.0	0.0	0.0	0.0	0.0	0.0	0.0	0.0	0.0	0.0	0.0	0.0	0.0	0.0	1.0	0.0	0.0	0.0	0.0	0.0
Others	0.0	0.0	0.0	0.0	0.0	0.0	0.0	0.0	0.0	0.0	0.0	0.0	0.0	0.0	2.0	0.0	0.0	0.0	0.0	0.0	0.0	0.0	0.0
Others	0.0	0.0	3.0	0.0	0.0	0.0	0.0	0.0	1.0	0.0	0.0	2.0	0.0	0.0	0.0	0.0	0.0	4.0	5.0	0.0	0.0	0.0	0.0
Others	0.0	0.0	0.0	0.0	0.0	1.0	0.0	0.0	0.0	0.0	0.0	1.0	0.0	1.0	1.0	0.0	0.0	0.0	0.0	0.0	1.0	0.0	0.0
Others	0.0	0.0	0.0	0.0	0.0	0.0	0.0	0.0	0.0	0.0	0.0	0.0	0.0	0.0	0.0	0.0	0.0	0.0	0.0	0.0	0.0	0.0	0.0
Others	0.0	0.0	5.0	0.0	0.0	0.0	0.0	0.0	3.0	0.0	1.0	2.0	0.0	0.0	2.0	1.0	0.0	17.0	2.0	0.0	1.0	0.0	0.0
Others	0.0	0.0	2.0	0.0	0.0	0.0	0.0	0.0	0.0	0.0	0.0	0.0	0.0	0.0	0.0	0.0	0.0	0.0	0.0	0.0	0.0	0.0	0.0
Others	0.0	0.0	0.0	0.0	0.0	0.0	0.0	0.0	0.0	0.0	0.0	0.0	0.0	0.0	1.0	0.0	0.0	0.0	0.0	0.0	0.0	0.0	0.0
Others	0.0	0.0	0.0	0.0	0.0	0.0	0.0	0.0	0.0	1.0	0.0	0.0	0.0	0.0	0.0	0.0	0.0	0.0	0.0	0.0	0.0	0.0	0.0
Others	0.0	0.0	0.0	0.0	0.0	0.0	0.0	0.0	0.0	0.0	0.0	0.0	0.0	0.0	0.0	0.0	0.0	0.0	0.0	0.0	0.0	0.0	0.0
Others	0.0	0.0	0.0	0.0	0.0	0.0	0.0	0.0	0.0	0.0	0.0	0.0	0.0	0.0	0.0	0.0	0.0	0.0	0.0	0.0	0.0	0.0	0.0
Others	0.0	0.0	1.0	0.0	0.0	1.0	0.0	0.0	0.0	0.0	0.0	3.0	0.0	0.0	2.0	0.0	0.0	14.0	0.0	0.0	0.0	0.0	0.0
Others	0.0	0.0	4.0	1.0	0.0	0.0	0.0	0.0	1.0	0.0	0.0	3.0	0.0	0.0	1.0	0.0	0.0	12.0	4.0	0.0	0.0	0.0	0.0
Others	0.0	0.0	3.0	1.0	0.0	0.0	0.0	0.0	0.0	2.0	0.0	0.0	0.0	0.0	4.0	0.0	0.0	5.0	0.0	0.0	3.0	0.0	0.0
Others	0.0	0.0	0.0	0.0	0.0	1.0	0.0	0.0	0.0	1.0	0.0	2.0	0.0	1.0	1.0	0.0	0.0	1.0	1.0	0.0	0.0	0.0	0.0
Others	0.0	0.0	0.0	0.0	0.0	0.0	0.0	0.0	0.0	0.0	0.0	0.0	0.0	0.0	0.0	0.0	0.0	0.0	0.0	0.0	0.0	0.0	0.0
Others	0.0	0.0	0.0	0.0	0.0	1.0	0.0	0.0	0.0	0.0	0.0	0.0	0.0	0.0	0.0	0.0	0.0	1.0	0.0	0.0	0.0	0.0	0.0
Others	0.0	0.0	0.0	0.0	0.0	0.0	0.0	0.0	0.0	0.0	0.0	0.0	0.0	0.0	0.0	0.0	0.0	0.0	0.0	0.0	0.0	0.0	0.0
Others	0.0	1.0	5.0	0.0	0.0	1.0	0.0	0.0	9.0	29.0	1.0	1.0	0.0	0.0	3.0	0.0	0.0	2.0	8.0	0.0	1.0	0.0	0.0
Others	0.0	0.0	0.0	0.0	0.0	0.0	0.0	0.0	0.0	0.0	0.0	0.0	0.0	0.0	0.0	0.0	0.0	0.0	0.0	0.0	0.0	0.0	0.0
Others	0.0	0.0	0.0	0.0	0.0	0.0	0.0	0.0	0.0	0.0	0.0	0.0	0.0	0.0	0.0	0.0	0.0	0.0	0.0	0.0	0.0	0.0	0.0
Others	0.0	2.0	1.0	0.0	0.0	0.0	0.0	0.0	0.0	0.0	0.0	1.0	0.0	0.0	0.0	0.0	0.0	1.0	0.0	0.0	0.0	0.0	0.0
Others	0.0	0.0	0.0	0.0	0.0	0.0	0.0	0.0	0.0	0.0	0.0	1.0	0.0	0.0	1.0	0.0	0.0	0.0	0.0	0.0	0.0	0.0	0.0
Others	0.0	0.0	4.0	1.0	0.0	1.0	0.0	0.0	0.0	0.0	0.0	2.0	0.0	0.0	2.0	0.0	0.0	5.0	1.0	0.0	0.0	0.0	0.0
Others	0.0	0.0	3.0	0.0	0.0	1.0	0.0	0.0	2.0	6.0	4.0	2.0	0.0	0.0	2.0	0.0	0.0	0.0	1.0	0.0	1.0	0.0	0.0
Others	0.0	0.0	0.0	0.0	0.0	0.0	0.0	0.0	0.0	0.0	0.0	0.0	0.0	0.0	0.0	0.0	0.0	0.0	0.0	0.0	0.0	0.0	0.0
Others	0.0	0.0	0.0	0.0	0.0	0.0	0.0	0.0	0.0	0.0	0.0	1.0	0.0	0.0	0.0	0.0	0.0	0.0	0.0	0.0	0.0	0.0	0.0
Others	0.0	0.0	0.0	0.0	0.0	0.0	0.0	0.0	0.0	0.0	0.0	0.0	0.0	0.0	0.0	0.0	0.0	0.0	0.0	0.0	0.0	0.0	0.0
Others	0.0	0.0	0.0	0.0	0.0	0.0	0.0	0.0	0.0	0.0	0.0	1.0	0.0	1.0	0.0	0.0	0.0	2.0	1.0	0.0	0.0	0.0	0.0
Others	0.0	0.0	2.0	0.0	0.0	0.0	0.0	0.0	0.0	0.0	0.0	0.0	0.0	0.0	1.0	0.0	0.0	0.0	0.0	0.0	0.0	0.0	0.0
Others	0.0	0.0	0.0	0.0	0.0	0.0	0.0	0.0	0.0	0.0	0.0	1.0	0.0	0.0	0.0	0.0	0.0	0.0	1.0	0.0	0.0	0.0	0.0
Others	0.0	0.0	0.0	0.0	0.0	2.0	0.0	0.0	0.0	2.0	1.0	3.0	0.0	1.0	2.0	0.0	0.0	0.0	3.0	0.0	0.0	0.0	0.0
Others	0.0	0.0	1.0	0.0	0.0	1.0	0.0	0.0	0.0	0.0	0.0	1.0	0.0	0.0	0.0	0.0	0.0	0.0	0.0	0.0	0.0	0.0	0.0
Others	0.0	0.0	0.0	0.0	0.0	0.0	0.0	0.0	0.0	0.0	0.0	0.0	0.0	0.0	0.0	0.0	0.0	1.0	1.0	0.0	0.0	0.0	0.0
Others	0.0	0.0	1.0	0.0	0.0	0.0	0.0	0.0	0.0	1.0	2.0	4.0	0.0	0.0	4.0	0.0	0.0	1.0	8.0	0.0	0.0	0.0	0.0
Others	0.0	0.0	2.0	0.0	1.0	0.0	0.0	0.0	0.0	2.0	1.0	2.0	0.0	1.0	2.0	0.0	0.0	0.0	3.0	0.0	1.0	0.0	0.0
Others	0.0	0.0	0.0	0.0	0.0	0.0	0.0	0.0	0.0	0.0	0.0	0.0	0.0	0.0	1.0	0.0	0.0	0.0	0.0	0.0	0.0	0.0	0.0
Others	0.0	0.0	0.0	0.0	0.0	0.0	0.0	0.0	0.0	0.0	0.0	0.0	0.0	0.0	0.0	0.0	0.0	0.0	0.0	0.0	0.0	0.0	0.0
Others	0.0	0.0	0.0	0.0	0.0	0.0	0.0	0.0	0.0	0.0	0.0	0.0	0.0	0.0	0.0	0.0	0.0	0.0	0.0	0.0	0.0	0.0	0.0
Others	0.0	0.0	0.0	0.0	0.0	0.0	0.0	0.0	0.0	0.0	0.0	1.0	0.0	0.0	0.0	0.0	0.0	0.0	0.0	0.0	0.0	0.0	0.0
Others	0.0	0.0	0.0	0.0	0.0	0.0	0.0	0.0	0.0	0.0	0.0	0.0	0.0	0.0	1.0	0.0	0.0	0.0	0.0	0.0	0.0	0.0	0.0
Others	0.0	0.0	1.0	0.0	0.0	0.0	0.0	0.0	0.0	0.0	0.0	0.0	0.0	0.0	1.0	0.0	0.0	1.0	0.0	0.0	0.0	0.0	0.0
Others	0.0	0.0	0.0	0.0	0.0	0.0	0.0	0.0	0.0	2.0	1.0	0.0	0.0	0.0	0.0	0.0	0.0	0.0	1.0	0.0	0.0	0.0	0.0
Others	0.0	0.0	0.0	0.0	0.0	0.0	0.0	0.0	0.0	1.0	0.0	0.0	0.0	0.0	1.0	0.0	0.0	0.0	0.0	0.0	0.0	0.0	0.0
Others	0.0	0.0	0.0	0.0	0.0	0.0	0.0	0.0	0.0	0.0	0.0	1.0	0.0	0.0	0.0	0.0	0.0	0.0	0.0	0.0	0.0	0.0	0.0
Others	0.0	0.0	0.0	0.0	0.0	0.0	0.0	0.0	0.0	0.0	0.0	0.0	0.0	0.0	0.0	0.0	0.0	0.0	0.0	0.0	0.0	0.0	0.0
Others	0.0	0.0	0.0	0.0	0.0	0.0	0.0	0.0	0.0	0.0	0.0	0.0	0.0	0.0	0.0	0.0	0.0	0.0	0.0	0.0	0.0	0.0	0.0
Others	0.0	1.0	2.0	0.0	0.0	0.0	0.0	0.0	0.0	0.0	1.0	1.0	0.0	0.0	1.0	0.0	0.0	0.0	2.0	0.0	0.0	0.0	0.0
Others	0.0	0.0	4.0	0.0	0.0	0.0	0.0	0.0	0.0	1.0	0.0	2.0	0.0	0.0	2.0	0.0	0.0	2.0	0.0	0.0	0.0	0.0	0.0
Others	0.0	0.0	0.0	0.0	0.0	0.0	0.0	0.0	0.0	0.0	0.0	0.0	0.0	0.0	0.0	0.0	0.0	0.0	0.0	0.0	0.0	0.0	0.0
Others	0.0	0.0	2.0	0.0	0.0	0.0	0.0	0.0	0.0	0.0	0.0	0.0	0.0	0.0	0.0	0.0	0.0	1.0	0.0	0.0	0.0	0.0	0.0
Others	0.0	0.0	0.0	0.0	0.0	0.0	0.0	0.0	0.0	0.0	0.0	0.0	0.0	0.0	0.0	0.0	0.0	0.0	0.0	0.0	0.0	0.0	0.0
Others	0.0	0.0	0.0	0.0	0.0	0.0	0.0	0.0	0.0	0.0	0.0	2.0	0.0	0.0	0.0	0.0	0.0	0.0	0.0	0.0	0.0	0.0	0.0
Others	0.0	0.0	1.0	0.0	0.0	2.0	0.0	0.0	0.0	0.0	0.0	1.0	0.0	0.0	0.0	0.0	0.0	1.0	0.0	0.0	0.0	0.0	0.0
Others	0.0	0.0	0.0	0.0	0.0	0.0	0.0	0.0	0.0	1.0	0.0	0.0	0.0	0.0	0.0	0.0	0.0	0.0	0.0	0.0	0.0	0.0	0.0
Others	0.0	0.0	4.0	0.0	0.0	0.0	0.0	0.0	1.0	1.0	1.0	2.0	0.0	1.0	0.0	0.0	0.0	5.0	6.0	0.0	1.0	0.0	0.0
Others	0.0	0.0	0.0	0.0	0.0	0.0	0.0	0.0	0.0	1.0	0.0	0.0	0.0	0.0	0.0	0.0	0.0	0.0	0.0	0.0	0.0	0.0	0.0
Others	0.0	1.0	4.0	0.0	0.0	0.0	0.0	0.0	0.0	0.0	1.0	4.0	0.0	0.0	1.0	0.0	0.0	0.0	3.0	0.0	0.0	0.0	0.0
Others	0.0	0.0	1.0	0.0	0.0	0.0	0.0	0.0	0.0	5.0	4.0	5.0	0.0	0.0	6.0	0.0	0.0	4.0	3.0	0.0	0.0	0.0	0.0
Others	0.0	0.0	0.0	0.0	0.0	0.0	0.0	0.0	0.0	0.0	0.0	0.0	0.0	0.0	1.0	0.0	0.0	0.0	0.0	0.0	0.0	0.0	0.0
Others	0.0	0.0	2.0	0.0	0.0	0.0	0.0	0.0	5.0	16.0	0.0	1.0	0.0	0.0	1.0	0.0	0.0	3.0	1.0	0.0	0.0	0.0	0.0
Others	0.0	0.0	2.0	0.0	0.0	1.0	0.0	0.0	0.0	0.0	0.0	2.0	0.0	0.0	0.0	0.0	0.0	0.0	0.0	0.0	0.0	0.0	0.0
Others	0.0	0.0	0.0	0.0	0.0	0.0	0.0	0.0	0.0	0.0	0.0	0.0	0.0	0.0	0.0	0.0	0.0	0.0	0.0	0.0	0.0	0.0	0.0
Others	0.0	0.0	0.0	0.0	0.0	0.0	0.0	0.0	0.0	1.0	0.0	0.0	0.0	0.0	0.0	0.0	0.0	0.0	0.0	0.0	0.0	0.0	0.0
Others	0.0	0.0	6.0	0.0	0.0	0.0	0.0	0.0	0.0	21.0	1.0	1.0	0.0	0.0	3.0	0.0	0.0	7.0	3.0	0.0	0.0	0.0	0.0
Others	0.0	0.0	0.0	0.0	0.0	0.0	0.0	0.0	0.0	0.0	0.0	0.0	0.0	0.0	0.0	0.0	0.0	0.0	0.0	0.0	1.0	0.0	0.0
Others	0.0	1.0	6.0	0.0	0.0	1.0	0.0	0.0	10.0	138.0	0.0	2.0	0.0	0.0	3.0	0.0	0.0	8.0	2.0	0.0	0.0	0.0	0.0
Others	0.0	0.0	0.0	0.0	0.0	1.0	0.0	0.0	0.0	0.0	0.0	0.0	0.0	0.0	0.0	0.0	0.0	0.0	0.0	0.0	0.0	0.0	0.0
Others	0.0	0.0	0.0	0.0	0.0	0.0	0.0	0.0	0.0	0.0	0.0	0.0	0.0	0.0	0.0	0.0	0.0	0.0	0.0	0.0	0.0	0.0	0.0
Others	0.0	0.0	0.0	0.0	0.0	0.0	0.0	0.0	0.0	0.0	0.0	0.0	0.0	0.0	0.0	0.0	0.0	0.0	0.0	0.0	0.0	0.0	0.0
Others	0.0	0.0	0.0	0.0	0.0	0.0	0.0	0.0	0.0	0.0	0.0	0.0	0.0	0.0	0.0	0.0	0.0	0.0	0.0	0.0	0.0	0.0	0.0
Others	0.0	0.0	2.0	0.0	0.0	4.0	0.0	0.0	0.0	0.0	1.0	1.0	0.0	0.0	0.0	0.0	0.0	0.0	1.0	0.0	0.0	0.0	0.0
Others	0.0	0.0	3.0	0.0	0.0	0.0	0.0	0.0	0.0	0.0	0.0	1.0	0.0	0.0	1.0	0.0	0.0	8.0	0.0	0.0	0.0	0.0	0.0
Others	0.0	1.0	0.0	0.0	0.0	1.0	0.0	0.0	0.0	0.0	0.0	1.0	0.0	0.0	3.0	0.0	0.0	1.0	1.0	0.0	3.0	0.0	0.0
Others	0.0	1.0	2.0	0.0	0.0	0.0	0.0	0.0	1.0	2.0	0.0	2.0	0.0	1.0	4.0	0.0	0.0	3.0	0.0	0.0	0.0	0.0	0.0
Others	0.0	0.0	2.0	0.0	0.0	0.0	0.0	0.0	0.0	0.0	1.0	2.0	0.0	0.0	1.0	0.0	0.0	1.0	4.0	0.0	0.0	0.0	0.0
Others	0.0	0.0	1.0	0.0	1.0	0.0	0.0	0.0	0.0	0.0	0.0	0.0	0.0	0.0	0.0	0.0	0.0	0.0	1.0	0.0	0.0	0.0	0.0
Others	0.0	0.0	1.0	0.0	0.0	0.0	0.0	0.0	2.0	0.0	1.0	0.0	0.0	0.0	1.0	0.0	0.0	3.0	2.0	0.0	0.0	0.0	0.0
Others	0.0	0.0	0.0	0.0	0.0	0.0	0.0	0.0	0.0	0.0	0.0	0.0	0.0	0.0	0.0	0.0	0.0	1.0	2.0	0.0	0.0	0.0	0.0
Others	0.0	0.0	0.0	0.0	0.0	0.0	0.0	0.0	0.0	0.0	0.0	0.0	0.0	0.0	0.0	0.0	0.0	0.0	0.0	0.0	0.0	0.0	0.0
Others	0.0	0.0	0.0	0.0	0.0	0.0	0.0	0.0	0.0	0.0	0.0	1.0	0.0	0.0	3.0	0.0	0.0	7.0	0.0	0.0	0.0	0.0	0.0
Others	0.0	0.0	0.0	0.0	0.0	0.0	0.0	0.0	0.0	0.0	0.0	0.0	0.0	0.0	0.0	0.0	0.0	0.0	0.0	0.0	0.0	0.0	0.0
Others	0.0	0.0	1.0	0.0	0.0	0.0	0.0	0.0	1.0	2.0	1.0	2.0	0.0	1.0	0.0	1.0	0.0	0.0	2.0	0.0	0.0	0.0	0.0
Others	0.0	0.0	0.0	0.0	0.0	0.0	0.0	0.0	0.0	0.0	0.0	0.0	0.0	0.0	0.0	0.0	0.0	2.0	0.0	0.0	1.0	0.0	0.0
Others	0.0	0.0	1.0	2.0	0.0	0.0	0.0	0.0	0.0	0.0	0.0	0.0	0.0	0.0	5.0	0.0	0.0	8.0	0.0	0.0	0.0	0.0	0.0
Others	0.0	0.0	0.0	0.0	0.0	0.0	0.0	0.0	0.0	0.0	0.0	1.0	0.0	0.0	0.0	0.0	0.0	0.0	0.0	0.0	0.0	0.0	0.0
Others	0.0	0.0	0.0	0.0	0.0	0.0	0.0	0.0	0.0	0.0	0.0	0.0	0.0	0.0	0.0	0.0	0.0	0.0	0.0	0.0	0.0	0.0	0.0
Others	0.0	0.0	0.0	0.0	0.0	0.0	0.0	0.0	0.0	0.0	0.0	2.0	0.0	0.0	0.0	0.0	0.0	0.0	0.0	0.0	0.0	0.0	0.0
Others	0.0	0.0	0.0	0.0	0.0	0.0	0.0	0.0	0.0	0.0	1.0	0.0	0.0	0.0	3.0	0.0	0.0	5.0	0.0	0.0	0.0	0.0	0.0
Others	0.0	0.0	0.0	0.0	0.0	0.0	0.0	0.0	0.0	0.0	0.0	1.0	0.0	0.0	0.0	0.0	0.0	1.0	0.0	0.0	0.0	0.0	0.0
Others	0.0	0.0	3.0	0.0	0.0	0.0	0.0	0.0	0.0	7.0	2.0	2.0	0.0	0.0	1.0	0.0	0.0	5.0	0.0	0.0	0.0	0.0	0.0
Others	0.0	0.0	0.0	0.0	0.0	0.0	0.0	0.0	0.0	0.0	0.0	0.0	0.0	0.0	0.0	0.0	0.0	1.0	0.0	0.0	1.0	0.0	0.0
Others	0.0	0.0	0.0	0.0	0.0	0.0	0.0	0.0	0.0	0.0	0.0	0.0	0.0	0.0	1.0	0.0	0.0	0.0	0.0	0.0	0.0	0.0	0.0
Others	0.0	0.0	1.0	0.0	0.0	2.0	0.0	0.0	0.0	0.0	1.0	0.0	0.0	0.0	0.0	1.0	0.0	3.0	1.0	0.0	0.0	0.0	0.0
Others	0.0	0.0	0.0	0.0	0.0	0.0	0.0	0.0	0.0	1.0	0.0	0.0	0.0	0.0	0.0	0.0	0.0	0.0	0.0	0.0	0.0	0.0	0.0
Others	0.0	0.0	2.0	0.0	0.0	0.0	0.0	0.0	1.0	1.0	1.0	1.0	0.0	0.0	2.0	0.0	0.0	0.0	1.0	0.0	0.0	0.0	0.0
Others	0.0	0.0	2.0	0.0	0.0	0.0	0.0	0.0	0.0	0.0	0.0	0.0	0.0	0.0	1.0	0.0	0.0	5.0	3.0	0.0	0.0	0.0	0.0
Others	0.0	0.0	0.0	0.0	0.0	0.0	0.0	0.0	0.0	0.0	0.0	0.0	0.0	0.0	0.0	0.0	0.0	0.0	1.0	0.0	0.0	0.0	0.0
Others	0.0	0.0	3.0	0.0	0.0	1.0	0.0	0.0	0.0	1.0	0.0	2.0	0.0	0.0	3.0	0.0	0.0	1.0	0.0	0.0	1.0	0.0	0.0
Others	0.0	0.0	1.0	0.0	0.0	3.0	0.0	0.0	0.0	0.0	0.0	2.0	0.0	0.0	0.0	1.0	0.0	0.0	0.0	0.0	0.0	0.0	0.0
Others	0.0	0.0	0.0	0.0	0.0	0.0	0.0	0.0	0.0	0.0	0.0	0.0	0.0	0.0	0.0	0.0	0.0	0.0	0.0	0.0	0.0	0.0	0.0
Others	0.0	0.0	1.0	0.0	0.0	0.0	0.0	0.0	0.0	0.0	0.0	2.0	0.0	0.0	3.0	0.0	0.0	3.0	0.0	0.0	2.0	0.0	0.0
Others	0.0	0.0	0.0	0.0	0.0	0.0	0.0	0.0	0.0	0.0	0.0	0.0	0.0	0.0	0.0	0.0	0.0	0.0	0.0	0.0	0.0	0.0	0.0
Others	0.0	0.0	0.0	0.0	0.0	0.0	0.0	0.0	0.0	0.0	0.0	1.0	0.0	0.0	0.0	0.0	0.0	0.0	0.0	0.0	0.0	0.0	0.0
Others	0.0	0.0	2.0	0.0	0.0	0.0	0.0	0.0	0.0	0.0	0.0	2.0	0.0	0.0	2.0	0.0	0.0	0.0	0.0	0.0	0.0	0.0	0.0
Others	0.0	0.0	2.0	0.0	0.0	1.0	0.0	0.0	1.0	3.0	0.0	2.0	0.0	0.0	2.0	0.0	0.0	3.0	0.0	0.0	0.0	0.0	0.0
Others	0.0	0.0	0.0	0.0	0.0	0.0	0.0	0.0	0.0	0.0	0.0	0.0	0.0	0.0	0.0	0.0	0.0	0.0	0.0	0.0	0.0	0.0	0.0
Others	0.0	0.0	1.0	0.0	0.0	0.0	0.0	0.0	1.0	2.0	0.0	0.0	0.0	0.0	6.0	0.0	0.0	1.0	2.0	0.0	5.0	0.0	0.0
Others	0.0	0.0	0.0	0.0	0.0	0.0	0.0	0.0	0.0	0.0	0.0	0.0	0.0	0.0	0.0	0.0	0.0	0.0	0.0	0.0	0.0	0.0	0.0
Others	0.0	0.0	0.0	0.0	0.0	0.0	0.0	0.0	0.0	0.0	0.0	0.0	0.0	0.0	0.0	0.0	0.0	0.0	0.0	0.0	0.0	0.0	0.0
Others	0.0	0.0	0.0	0.0	0.0	0.0	0.0	0.0	0.0	0.0	0.0	0.0	0.0	0.0	0.0	0.0	0.0	0.0	0.0	0.0	0.0	0.0	0.0
Others	0.0	0.0	2.0	0.0	0.0	0.0	0.0	0.0	1.0	1.0	1.0	3.0	0.0	0.0	2.0	0.0	0.0	0.0	3.0	0.0	0.0	0.0	0.0
Others	0.0	0.0	0.0	0.0	0.0	0.0	0.0	0.0	0.0	0.0	0.0	2.0	0.0	1.0	0.0	0.0	0.0	1.0	1.0	1.0	0.0	0.0	0.0
Others	0.0	0.0	0.0	0.0	0.0	0.0	0.0	0.0	0.0	0.0	0.0	0.0	0.0	0.0	0.0	0.0	0.0	0.0	0.0	0.0	0.0	0.0	0.0
Others	0.0	0.0	0.0	0.0	0.0	0.0	0.0	0.0	0.0	0.0	0.0	0.0	0.0	0.0	0.0	0.0	0.0	0.0	0.0	0.0	0.0	0.0	0.0
Others	0.0	0.0	0.0	0.0	0.0	0.0	0.0	0.0	0.0	0.0	0.0	0.0	0.0	0.0	3.0	0.0	0.0	0.0	0.0	0.0	4.0	0.0	0.0
Others	0.0	0.0	0.0	0.0	0.0	0.0	0.0	0.0	0.0	0.0	0.0	0.0	0.0	0.0	0.0	0.0	0.0	0.0	0.0	0.0	0.0	0.0	0.0
Others	0.0	0.0	0.0	0.0	0.0	0.0	0.0	0.0	0.0	0.0	0.0	1.0	0.0	0.0	0.0	0.0	0.0	0.0	0.0	0.0	0.0	0.0	0.0
Others	0.0	0.0	2.0	0.0	0.0	0.0	0.0	0.0	0.0	0.0	1.0	0.0	0.0	0.0	0.0	0.0	0.0	0.0	0.0	0.0	1.0	0.0	0.0
Others	0.0	0.0	0.0	0.0	0.0	0.0	0.0	0.0	0.0	0.0	0.0	0.0	0.0	0.0	0.0	0.0	0.0	0.0	0.0	0.0	0.0	0.0	0.0
Others	0.0	0.0	0.0	0.0	0.0	0.0	0.0	0.0	0.0	0.0	0.0	0.0	0.0	0.0	0.0	0.0	0.0	0.0	0.0	0.0	0.0	0.0	0.0
Others	0.0	0.0	0.0	0.0	0.0	0.0	0.0	0.0	0.0	0.0	0.0	0.0	0.0	0.0	0.0	0.0	0.0	0.0	0.0	0.0	0.0	0.0	0.0
Others	0.0	0.0	1.0	0.0	0.0	0.0	0.0	0.0	0.0	0.0	0.0	0.0	0.0	0.0	0.0	0.0	0.0	0.0	1.0	0.0	0.0	0.0	0.0
Others	0.0	0.0	0.0	0.0	0.0	0.0	0.0	0.0	0.0	0.0	0.0	1.0	0.0	0.0	0.0	0.0	0.0	0.0	1.0	0.0	0.0	0.0	0.0
Others	0.0	0.0	0.0	0.0	0.0	0.0	0.0	0.0	0.0	0.0	0.0	2.0	0.0	0.0	0.0	0.0	0.0	0.0	2.0	0.0	1.0	0.0	0.0
Others	0.0	0.0	0.0	0.0	0.0	0.0	0.0	0.0	0.0	0.0	0.0	1.0	0.0	1.0	0.0	0.0	0.0	0.0	0.0	0.0	0.0	0.0	0.0
Others	0.0	0.0	0.0	0.0	0.0	0.0	0.0	0.0	0.0	0.0	0.0	0.0	0.0	0.0	0.0	0.0	0.0	0.0	0.0	0.0	0.0	0.0	0.0
Others	0.0	0.0	0.0	0.0	0.0	0.0	0.0	0.0	0.0	0.0	0.0	0.0	0.0	0.0	2.0	0.0	0.0	0.0	3.0	0.0	0.0	0.0	0.0
Others	0.0	0.0	0.0	0.0	0.0	0.0	0.0	0.0	0.0	0.0	0.0	0.0	0.0	0.0	1.0	0.0	0.0	0.0	0.0	0.0	0.0	0.0	0.0
Others	0.0	0.0	1.0	0.0	0.0	1.0	0.0	0.0	1.0	0.0	0.0	2.0	0.0	0.0	0.0	1.0	0.0	1.0	0.0	0.0	0.0	0.0	0.0
Others	0.0	0.0	0.0	0.0	0.0	0.0	0.0	0.0	0.0	1.0	0.0	0.0	0.0	0.0	0.0	0.0	0.0	0.0	1.0	0.0	0.0	0.0	0.0
Others	0.0	0.0	0.0	0.0	0.0	0.0	0.0	0.0	0.0	2.0	0.0	1.0	0.0	0.0	0.0	0.0	0.0	0.0	1.0	0.0	0.0	0.0	0.0
Others	0.0	0.0	0.0	0.0	0.0	0.0	0.0	0.0	0.0	0.0	0.0	0.0	0.0	0.0	0.0	0.0	0.0	1.0	0.0	0.0	0.0	0.0	0.0
Others	0.0	0.0	0.0	0.0	0.0	0.0	0.0	0.0	0.0	0.0	0.0	0.0	0.0	0.0	0.0	0.0	0.0	1.0	0.0	0.0	0.0	0.0	0.0
Others	0.0	0.0	0.0	0.0	0.0	0.0	0.0	0.0	0.0	0.0	2.0	1.0	0.0	0.0	0.0	0.0	0.0	0.0	0.0	0.0	0.0	0.0	0.0
Others	0.0	0.0	0.0	0.0	0.0	1.0	0.0	0.0	0.0	0.0	2.0	0.0	0.0	0.0	3.0	0.0	0.0	2.0	1.0	0.0	2.0	0.0	0.0
Others	0.0	0.0	0.0	0.0	0.0	0.0	0.0	0.0	0.0	0.0	0.0	0.0	0.0	0.0	0.0	0.0	0.0	0.0	0.0	0.0	0.0	0.0	0.0
Others	0.0	1.0	1.0	0.0	0.0	0.0	0.0	1.0	0.0	0.0	2.0	0.0	0.0	0.0	0.0	0.0	0.0	1.0	5.0	0.0	0.0	0.0	0.0
Others	0.0	0.0	0.0	0.0	0.0	0.0	0.0	0.0	0.0	0.0	0.0	0.0	0.0	0.0	0.0	0.0	0.0	0.0	0.0	0.0	0.0	0.0	0.0
Others	0.0	0.0	0.0	0.0	0.0	0.0	0.0	0.0	0.0	0.0	0.0	0.0	0.0	0.0	0.0	0.0	0.0	0.0	0.0	0.0	0.0	0.0	0.0
Others	0.0	0.0	0.0	0.0	0.0	0.0	0.0	0.0	0.0	0.0	0.0	0.0	0.0	0.0	0.0	0.0	0.0	0.0	0.0	0.0	0.0	0.0	0.0
Others	0.0	0.0	0.0	1.0	0.0	0.0	0.0	0.0	1.0	1.0	0.0	0.0	0.0	0.0	1.0	0.0	0.0	0.0	0.0	0.0	0.0	0.0	0.0
Others	0.0	0.0	2.0	0.0	0.0	2.0	0.0	0.0	0.0	0.0	0.0	1.0	0.0	0.0	1.0	0.0	0.0	0.0	0.0	0.0	0.0	0.0	0.0
Others	0.0	0.0	0.0	0.0	0.0	0.0	0.0	0.0	0.0	0.0	1.0	0.0	0.0	0.0	1.0	0.0	0.0	0.0	2.0	0.0	0.0	0.0	0.0
Others	0.0	0.0	3.0	0.0	0.0	0.0	0.0	0.0	0.0	1.0	0.0	2.0	0.0	0.0	0.0	0.0	0.0	10.0	2.0	0.0	0.0	0.0	0.0
Others	0.0	0.0	0.0	0.0	0.0	0.0	0.0	0.0	0.0	0.0	0.0	0.0	0.0	0.0	0.0	0.0	0.0	0.0	0.0	0.0	1.0	0.0	0.0
Others	0.0	0.0	0.0	0.0	0.0	1.0	0.0	0.0	0.0	1.0	0.0	0.0	0.0	0.0	1.0	0.0	0.0	0.0	0.0	0.0	0.0	0.0	0.0
Others	0.0	0.0	0.0	0.0	0.0	0.0	0.0	0.0	0.0	0.0	0.0	0.0	0.0	0.0	0.0	0.0	0.0	0.0	0.0	0.0	0.0	0.0	0.0
Others	0.0	0.0	1.0	0.0	0.0	0.0	0.0	0.0	0.0	1.0	3.0	1.0	0.0	0.0	0.0	0.0	0.0	3.0	0.0	0.0	0.0	0.0	0.0
Others	0.0	0.0	1.0	0.0	1.0	0.0	0.0	0.0	0.0	0.0	0.0	0.0	0.0	0.0	0.0	0.0	0.0	0.0	1.0	0.0	0.0	0.0	0.0
Others	0.0	0.0	0.0	0.0	0.0	0.0	0.0	0.0	0.0	0.0	0.0	0.0	0.0	0.0	0.0	0.0	0.0	0.0	0.0	0.0	0.0	0.0	0.0
Others	0.0	0.0	0.0	0.0	0.0	0.0	0.0	0.0	2.0	0.0	0.0	0.0	0.0	0.0	1.0	0.0	0.0	0.0	1.0	0.0	0.0	0.0	0.0
Others	1.0	0.0	0.0	0.0	0.0	0.0	0.0	0.0	0.0	0.0	0.0	1.0	0.0	0.0	0.0	0.0	0.0	1.0	1.0	0.0	0.0	0.0	0.0
Others	0.0	0.0	0.0	0.0	0.0	0.0	0.0	0.0	0.0	0.0	0.0	0.0	0.0	0.0	1.0	0.0	0.0	0.0	0.0	0.0	0.0	0.0	0.0
Others	0.0	0.0	2.0	0.0	0.0	1.0	0.0	0.0	0.0	0.0	0.0	2.0	0.0	0.0	0.0	0.0	0.0	0.0	1.0	0.0	0.0	0.0	0.0
Others	0.0	0.0	0.0	0.0	0.0	0.0	0.0	0.0	0.0	0.0	0.0	1.0	0.0	0.0	0.0	0.0	0.0	0.0	0.0	0.0	1.0	0.0	0.0
Others	0.0	0.0	0.0	0.0	0.0	0.0	0.0	0.0	0.0	0.0	0.0	0.0	0.0	0.0	1.0	0.0	0.0	1.0	2.0	0.0	0.0	0.0	0.0
Others	0.0	0.0	0.0	0.0	0.0	0.0	0.0	0.0	0.0	0.0	0.0	0.0	0.0	0.0	0.0	0.0	0.0	0.0	0.0	0.0	0.0	0.0	0.0
Others	0.0	0.0	0.0	0.0	0.0	0.0	0.0	0.0	0.0	0.0	0.0	0.0	0.0	0.0	0.0	0.0	0.0	0.0	0.0	0.0	0.0	0.0	0.0
Others	0.0	0.0	0.0	0.0	0.0	0.0	0.0	0.0	0.0	0.0	0.0	0.0	0.0	0.0	0.0	0.0	0.0	0.0	0.0	0.0	0.0	0.0	0.0
Others	0.0	0.0	0.0	0.0	0.0	0.0	0.0	0.0	0.0	0.0	0.0	0.0	0.0	0.0	0.0	0.0	0.0	2.0	0.0	0.0	0.0	0.0	0.0
Others	0.0	0.0	0.0	0.0	0.0	1.0	0.0	0.0	0.0	0.0	1.0	1.0	0.0	0.0	1.0	0.0	0.0	0.0	0.0	0.0	0.0	0.0	0.0
Others	0.0	0.0	0.0	0.0	0.0	0.0	0.0	0.0	0.0	0.0	0.0	0.0	0.0	0.0	0.0	0.0	0.0	0.0	0.0	0.0	0.0	0.0	0.0
Others	0.0	1.0	0.0	0.0	0.0	0.0	0.0	0.0	0.0	0.0	1.0	1.0	0.0	0.0	1.0	0.0	0.0	0.0	1.0	0.0	0.0	0.0	0.0
Others	0.0	0.0	0.0	0.0	0.0	0.0	0.0	0.0	0.0	0.0	0.0	0.0	0.0	0.0	0.0	0.0	0.0	0.0	0.0	0.0	0.0	0.0	0.0
Others	0.0	0.0	0.0	0.0	0.0	0.0	0.0	0.0	0.0	0.0	0.0	0.0	0.0	0.0	0.0	0.0	0.0	0.0	1.0	0.0	0.0	0.0	0.0
Others	0.0	0.0	5.0	0.0	0.0	0.0	0.0	0.0	2.0	6.0	1.0	1.0	0.0	0.0	4.0	0.0	0.0	2.0	0.0	0.0	0.0	0.0	0.0
Others	0.0	0.0	0.0	0.0	0.0	0.0	0.0	0.0	0.0	0.0	0.0	0.0	0.0	1.0	0.0	0.0	0.0	0.0	0.0	0.0	0.0	0.0	0.0
Others	0.0	0.0	7.0	0.0	0.0	0.0	0.0	0.0	0.0	0.0	1.0	1.0	0.0	0.0	8.0	0.0	0.0	18.0	0.0	0.0	0.0	0.0	0.0
Others	0.0	0.0	1.0	0.0	0.0	0.0	0.0	0.0	0.0	0.0	1.0	1.0	0.0	0.0	0.0	0.0	0.0	0.0	0.0	0.0	0.0	0.0	0.0
Others	0.0	0.0	1.0	0.0	0.0	1.0	0.0	0.0	0.0	1.0	0.0	3.0	0.0	0.0	0.0	0.0	0.0	1.0	3.0	0.0	1.0	0.0	0.0
Others	0.0	1.0	2.0	0.0	0.0	1.0	0.0	0.0	0.0	0.0	2.0	5.0	0.0	3.0	0.0	0.0	0.0	1.0	2.0	0.0	0.0	0.0	0.0
Others	0.0	0.0	0.0	0.0	0.0	0.0	0.0	0.0	0.0	0.0	0.0	0.0	0.0	0.0	0.0	0.0	0.0	0.0	0.0	0.0	0.0	0.0	0.0
Others	0.0	1.0	1.0	0.0	0.0	0.0	0.0	0.0	0.0	0.0	0.0	0.0	0.0	0.0	3.0	0.0	0.0	12.0	0.0	0.0	2.0	0.0	0.0
Others	0.0	0.0	0.0	0.0	0.0	0.0	0.0	0.0	0.0	0.0	0.0	0.0	0.0	1.0	0.0	0.0	0.0	2.0	0.0	0.0	0.0	0.0	0.0
Others	0.0	0.0	5.0	0.0	0.0	0.0	0.0	0.0	5.0	39.0	2.0	2.0	0.0	0.0	2.0	0.0	0.0	8.0	2.0	0.0	1.0	0.0	0.0
Others	0.0	0.0	1.0	0.0	0.0	0.0	0.0	0.0	0.0	9.0	0.0	0.0	0.0	0.0	4.0	0.0	0.0	9.0	3.0	0.0	0.0	0.0	0.0
Others	0.0	0.0	0.0	0.0	0.0	0.0	0.0	0.0	0.0	0.0	0.0	0.0	0.0	0.0	0.0	0.0	0.0	0.0	0.0	0.0	0.0	0.0	0.0
Others	0.0	0.0	1.0	0.0	0.0	0.0	0.0	0.0	0.0	0.0	0.0	0.0	0.0	1.0	1.0	0.0	0.0	1.0	1.0	0.0	0.0	0.0	0.0
Others	0.0	0.0	1.0	0.0	0.0	0.0	0.0	0.0	0.0	0.0	2.0	0.0	0.0	0.0	1.0	0.0	0.0	7.0	2.0	0.0	1.0	0.0	0.0
Others	0.0	0.0	2.0	0.0	0.0	1.0	0.0	0.0	0.0	1.0	0.0	4.0	0.0	2.0	1.0	0.0	0.0	0.0	1.0	0.0	0.0	0.0	0.0
Others	0.0	0.0	1.0	0.0	0.0	0.0	0.0	0.0	0.0	0.0	0.0	0.0	0.0	0.0	0.0	0.0	0.0	0.0	3.0	0.0	0.0	0.0	0.0
Others	0.0	0.0	0.0	0.0	0.0	0.0	0.0	0.0	0.0	0.0	0.0	0.0	0.0	0.0	0.0	0.0	0.0	0.0	0.0	0.0	0.0	0.0	0.0
Others	0.0	0.0	1.0	0.0	1.0	0.0	0.0	0.0	0.0	0.0	0.0	0.0	0.0	0.0	3.0	0.0	0.0	0.0	0.0	0.0	0.0	0.0	0.0
Others	0.0	0.0	2.0	0.0	0.0	0.0	0.0	0.0	0.0	0.0	0.0	0.0	0.0	0.0	4.0	0.0	0.0	6.0	0.0	0.0	0.0	0.0	0.0
Others	0.0	0.0	0.0	0.0	0.0	0.0	0.0	0.0	0.0	0.0	0.0	0.0	0.0	0.0	0.0	0.0	0.0	0.0	0.0	0.0	0.0	0.0	0.0
Others	0.0	0.0	0.0	0.0	0.0	0.0	0.0	0.0	0.0	0.0	0.0	0.0	0.0	0.0	0.0	0.0	0.0	0.0	0.0	0.0	0.0	0.0	0.0
Others	0.0	0.0	2.0	0.0	0.0	0.0	0.0	0.0	0.0	0.0	0.0	2.0	0.0	0.0	5.0	0.0	0.0	13.0	2.0	0.0	0.0	0.0	0.0
Others	0.0	0.0	0.0	0.0	0.0	0.0	0.0	0.0	0.0	0.0	0.0	0.0	0.0	0.0	0.0	0.0	0.0	0.0	0.0	0.0	0.0	0.0	0.0
Others	0.0	0.0	8.0	0.0	0.0	0.0	0.0	0.0	0.0	1.0	0.0	0.0	0.0	0.0	3.0	0.0	0.0	10.0	0.0	0.0	0.0	0.0	0.0
Others	0.0	0.0	3.0	2.0	1.0	1.0	0.0	0.0	0.0	1.0	0.0	2.0	0.0	0.0	1.0	0.0	0.0	0.0	2.0	0.0	1.0	0.0	0.0
Others	0.0	1.0	5.0	0.0	1.0	0.0	0.0	0.0	2.0	20.0	0.0	4.0	0.0	0.0	11.0	0.0	0.0	9.0	2.0	0.0	3.0	0.0	0.0
Others	0.0	0.0	0.0	0.0	0.0	0.0	0.0	0.0	0.0	0.0	0.0	1.0	0.0	0.0	0.0	0.0	0.0	0.0	0.0	0.0	0.0	0.0	0.0
Others	0.0	0.0	1.0	0.0	0.0	0.0	0.0	0.0	0.0	0.0	0.0	0.0	0.0	0.0	0.0	0.0	0.0	0.0	0.0	0.0	0.0	0.0	0.0
Others	0.0	0.0	8.0	0.0	0.0	0.0	0.0	0.0	0.0	0.0	3.0	2.0	0.0	0.0	2.0	0.0	0.0	2.0	1.0	0.0	0.0	0.0	0.0
Others	0.0	0.0	0.0	0.0	0.0	0.0	0.0	0.0	0.0	0.0	0.0	0.0	0.0	0.0	0.0	0.0	0.0	0.0	0.0	0.0	0.0	0.0	0.0
Others	0.0	0.0	3.0	4.0	1.0	0.0	0.0	0.0	0.0	0.0	0.0	4.0	0.0	0.0	0.0	0.0	0.0	0.0	1.0	0.0	0.0	0.0	0.0
Others	0.0	0.0	1.0	0.0	0.0	0.0	0.0	0.0	0.0	3.0	0.0	0.0	0.0	1.0	6.0	0.0	0.0	0.0	0.0	0.0	5.0	0.0	0.0
Others	0.0	0.0	1.0	0.0	0.0	0.0	0.0	0.0	0.0	0.0	0.0	1.0	0.0	0.0	0.0	0.0	0.0	0.0	3.0	0.0	0.0	0.0	0.0
Others	0.0	0.0	0.0	0.0	0.0	0.0	0.0	0.0	0.0	0.0	0.0	0.0	0.0	0.0	0.0	0.0	0.0	0.0	0.0	0.0	0.0	0.0	0.0
Others	0.0	0.0	5.0	0.0	0.0	0.0	0.0	0.0	0.0	1.0	1.0	2.0	0.0	0.0	0.0	0.0	0.0	4.0	0.0	0.0	0.0	0.0	0.0
Others	0.0	0.0	0.0	0.0	0.0	0.0	0.0	0.0	0.0	0.0	0.0	0.0	0.0	0.0	0.0	0.0	0.0	0.0	1.0	0.0	0.0	0.0	0.0
Others	0.0	0.0	1.0	0.0	0.0	0.0	0.0	0.0	0.0	5.0	0.0	1.0	0.0	0.0	4.0	0.0	0.0	1.0	0.0	0.0	3.0	0.0	0.0
Others	0.0	2.0	4.0	0.0	1.0	0.0	0.0	0.0	0.0	0.0	0.0	0.0	0.0	0.0	1.0	0.0	0.0	1.0	1.0	0.0	0.0	0.0	0.0
Others	0.0	0.0	2.0	0.0	0.0	0.0	0.0	0.0	0.0	2.0	2.0	2.0	0.0	1.0	0.0	0.0	0.0	5.0	1.0	0.0	2.0	0.0	0.0
Others	0.0	0.0	3.0	0.0	0.0	1.0	0.0	0.0	6.0	1.0	1.0	1.0	0.0	2.0	1.0	0.0	0.0	6.0	1.0	0.0	1.0	0.0	0.0
Others	0.0	0.0	1.0	0.0	0.0	0.0	0.0	0.0	0.0	0.0	0.0	2.0	0.0	0.0	0.0	0.0	0.0	0.0	0.0	0.0	0.0	0.0	0.0
Others	0.0	0.0	1.0	0.0	0.0	2.0	0.0	0.0	0.0	0.0	0.0	1.0	0.0	0.0	0.0	0.0	0.0	0.0	3.0	0.0	0.0	0.0	0.0
Others	0.0	0.0	0.0	0.0	0.0	0.0	0.0	0.0	0.0	0.0	0.0	0.0	0.0	0.0	0.0	0.0	0.0	0.0	0.0	0.0	0.0	0.0	0.0
Others	0.0	0.0	1.0	0.0	0.0	1.0	0.0	0.0	0.0	0.0	0.0	1.0	0.0	0.0	0.0	0.0	0.0	0.0	1.0	0.0	0.0	0.0	0.0
Others	0.0	0.0	5.0	0.0	0.0	0.0	0.0	0.0	0.0	0.0	0.0	1.0	0.0	0.0	10.0	0.0	0.0	15.0	1.0	0.0	0.0	0.0	0.0
Others	0.0	0.0	0.0	0.0	0.0	0.0	0.0	0.0	0.0	0.0	0.0	0.0	0.0	0.0	0.0	0.0	0.0	0.0	0.0	0.0	0.0	0.0	0.0
Others	0.0	0.0	0.0	0.0	0.0	1.0	0.0	0.0	0.0	0.0	0.0	1.0	0.0	1.0	1.0	0.0	0.0	1.0	2.0	0.0	0.0	0.0	0.0
Others	0.0	0.0	0.0	0.0	0.0	0.0	0.0	0.0	0.0	0.0	0.0	0.0	0.0	0.0	0.0	0.0	0.0	0.0	0.0	0.0	0.0	0.0	0.0
Others	0.0	0.0	0.0	0.0	0.0	0.0	0.0	0.0	2.0	2.0	0.0	2.0	0.0	0.0	0.0	0.0	0.0	0.0	1.0	0.0	0.0	0.0	0.0
Others	0.0	0.0	2.0	0.0	0.0	0.0	0.0	0.0	0.0	0.0	0.0	0.0	0.0	3.0	0.0	0.0	0.0	0.0	2.0	0.0	1.0	0.0	0.0
Others	0.0	1.0	2.0	0.0	0.0	3.0	0.0	0.0	0.0	0.0	0.0	1.0	0.0	0.0	1.0	0.0	0.0	0.0	1.0	0.0	0.0	0.0	0.0
Others	0.0	0.0	4.0	0.0	0.0	0.0	0.0	0.0	1.0	4.0	2.0	1.0	0.0	0.0	3.0	0.0	0.0	1.0	4.0	0.0	0.0	0.0	0.0
Others	0.0	0.0	0.0	0.0	0.0	0.0	0.0	0.0	0.0	0.0	0.0	0.0	0.0	0.0	0.0	0.0	0.0	0.0	0.0	0.0	0.0	0.0	0.0
Others	0.0	0.0	1.0	0.0	0.0	0.0	0.0	0.0	0.0	0.0	1.0	1.0	0.0	1.0	2.0	0.0	0.0	1.0	0.0	0.0	0.0	0.0	0.0
Others	0.0	0.0	3.0	0.0	1.0	0.0	0.0	0.0	1.0	0.0	1.0	2.0	0.0	0.0	0.0	0.0	0.0	0.0	2.0	0.0	0.0	0.0	0.0
Others	0.0	0.0	1.0	0.0	0.0	1.0	0.0	0.0	0.0	0.0	0.0	0.0	0.0	1.0	0.0	0.0	0.0	0.0	3.0	0.0	0.0	0.0	0.0
Others	0.0	0.0	1.0	0.0	0.0	0.0	0.0	0.0	1.0	1.0	0.0	2.0	0.0	1.0	0.0	0.0	0.0	2.0	1.0	0.0	0.0	0.0	0.0
Others	0.0	0.0	1.0	0.0	0.0	0.0	0.0	0.0	0.0	1.0	0.0	0.0	0.0	1.0	0.0	0.0	0.0	1.0	0.0	0.0	0.0	0.0	0.0
Others	0.0	0.0	0.0	0.0	1.0	0.0	0.0	0.0	0.0	0.0	0.0	0.0	0.0	0.0	0.0	0.0	0.0	0.0	1.0	0.0	0.0	0.0	0.0
Others	0.0	0.0	0.0	0.0	0.0	0.0	0.0	0.0	0.0	0.0	0.0	1.0	0.0	0.0	2.0	0.0	0.0	0.0	0.0	0.0	0.0	0.0	0.0
Others	0.0	0.0	0.0	0.0	0.0	0.0	0.0	0.0	0.0	0.0	0.0	0.0	0.0	0.0	0.0	0.0	0.0	0.0	0.0	0.0	0.0	0.0	0.0
Others	0.0	0.0	0.0	0.0	0.0	1.0	0.0	0.0	0.0	0.0	1.0	1.0	0.0	0.0	0.0	0.0	0.0	0.0	2.0	0.0	0.0	0.0	0.0
Others	0.0	0.0	0.0	0.0	0.0	0.0	0.0	0.0	0.0	3.0	0.0	0.0	0.0	1.0	0.0	0.0	0.0	0.0	0.0	0.0	0.0	0.0	0.0
Others	0.0	0.0	2.0	0.0	0.0	0.0	0.0	0.0	0.0	2.0	1.0	1.0	0.0	0.0	0.0	0.0	0.0	3.0	0.0	0.0	0.0	0.0	0.0
Others	0.0	0.0	0.0	0.0	0.0	0.0	0.0	0.0	0.0	0.0	0.0	0.0	0.0	0.0	0.0	0.0	0.0	0.0	0.0	0.0	0.0	0.0	0.0
Others	0.0	0.0	0.0	0.0	0.0	0.0	0.0	0.0	0.0	0.0	0.0	1.0	0.0	0.0	0.0	0.0	0.0	0.0	2.0	0.0	0.0	0.0	0.0
Others	0.0	0.0	3.0	0.0	1.0	0.0	0.0	0.0	1.0	14.0	0.0	1.0	0.0	0.0	0.0	0.0	0.0	4.0	0.0	0.0	1.0	0.0	0.0
Others	0.0	0.0	0.0	0.0	0.0	0.0	0.0	0.0	0.0	0.0	0.0	0.0	0.0	0.0	0.0	0.0	0.0	0.0	0.0	0.0	0.0	0.0	0.0
Others	0.0	1.0	3.0	0.0	2.0	0.0	0.0	0.0	3.0	21.0	1.0	2.0	0.0	1.0	2.0	0.0	0.0	4.0	3.0	0.0	0.0	0.0	0.0
Others	0.0	0.0	0.0	0.0	0.0	1.0	1.0	0.0	0.0	1.0	0.0	1.0	0.0	0.0	2.0	0.0	0.0	0.0	3.0	0.0	0.0	0.0	0.0
Others	0.0	0.0	0.0	0.0	0.0	0.0	0.0	0.0	0.0	2.0	0.0	0.0	0.0	0.0	0.0	0.0	0.0	0.0	0.0	0.0	0.0	0.0	0.0
Others	0.0	0.0	1.0	0.0	0.0	0.0	0.0	0.0	0.0	1.0	1.0	1.0	0.0	0.0	0.0	0.0	0.0	0.0	0.0	0.0	0.0	0.0	0.0
Others	0.0	0.0	0.0	0.0	0.0	0.0	0.0	0.0	0.0	0.0	0.0	0.0	0.0	0.0	0.0	0.0	0.0	0.0	0.0	0.0	0.0	0.0	0.0
Others	0.0	0.0	0.0	0.0	1.0	0.0	0.0	0.0	0.0	0.0	0.0	0.0	0.0	1.0	1.0	0.0	0.0	0.0	3.0	0.0	0.0	0.0	0.0
Others	0.0	0.0	1.0	0.0	0.0	1.0	0.0	0.0	0.0	0.0	0.0	1.0	0.0	0.0	0.0	0.0	0.0	0.0	1.0	0.0	0.0	0.0	0.0
Others	0.0	0.0	0.0	0.0	0.0	0.0	0.0	0.0	0.0	0.0	0.0	0.0	0.0	0.0	0.0	0.0	0.0	0.0	0.0	0.0	0.0	0.0	0.0
Others	0.0	0.0	1.0	0.0	0.0	0.0	0.0	0.0	0.0	0.0	0.0	0.0	0.0	0.0	0.0	0.0	0.0	0.0	0.0	0.0	0.0	0.0	0.0
Others	0.0	0.0	0.0	0.0	0.0	0.0	0.0	0.0	0.0	0.0	0.0	0.0	0.0	1.0	1.0	0.0	0.0	2.0	0.0	0.0	0.0	0.0	0.0
Others	0.0	0.0	0.0	0.0	0.0	0.0	0.0	0.0	0.0	0.0	0.0	0.0	0.0	0.0	0.0	0.0	0.0	0.0	0.0	0.0	0.0	0.0	0.0
Others	0.0	0.0	0.0	0.0	0.0	0.0	0.0	0.0	0.0	0.0	2.0	1.0	0.0	0.0	2.0	0.0	0.0	1.0	0.0	0.0	0.0	0.0	0.0
Others	0.0	0.0	1.0	0.0	0.0	0.0	0.0	0.0	0.0	0.0	0.0	0.0	0.0	0.0	0.0	0.0	0.0	5.0	0.0	0.0	0.0	0.0	0.0
Others	0.0	0.0	0.0	0.0	0.0	0.0	0.0	0.0	0.0	0.0	0.0	0.0	0.0	0.0	0.0	0.0	0.0	1.0	0.0	0.0	0.0	0.0	0.0
Others	0.0	0.0	1.0	0.0	0.0	1.0	0.0	0.0	0.0	0.0	0.0	0.0	0.0	0.0	0.0	0.0	0.0	0.0	0.0	0.0	0.0	0.0	0.0
Others	0.0	0.0	0.0	0.0	0.0	0.0	0.0	0.0	0.0	1.0	0.0	0.0	0.0	0.0	1.0	0.0	0.0	0.0	0.0	0.0	0.0	0.0	0.0
Others	0.0	0.0	1.0	0.0	0.0	0.0	0.0	0.0	0.0	0.0	0.0	2.0	0.0	0.0	2.0	0.0	0.0	0.0	2.0	0.0	0.0	0.0	0.0
Others	0.0	0.0	1.0	0.0	0.0	0.0	0.0	0.0	0.0	0.0	0.0	0.0	0.0	0.0	3.0	0.0	0.0	2.0	1.0	0.0	0.0	0.0	0.0
Others	0.0	0.0	0.0	0.0	0.0	0.0	0.0	0.0	0.0	0.0	0.0	0.0	0.0	0.0	0.0	0.0	0.0	0.0	0.0	0.0	0.0	0.0	0.0
Others	0.0	0.0	1.0	0.0	0.0	0.0	0.0	0.0	0.0	1.0	0.0	2.0	0.0	1.0	0.0	0.0	0.0	0.0	1.0	0.0	0.0	0.0	0.0
Others	0.0	0.0	0.0	0.0	0.0	0.0	0.0	0.0	0.0	0.0	1.0	0.0	0.0	0.0	0.0	0.0	0.0	0.0	0.0	0.0	0.0	0.0	0.0
Others	0.0	0.0	3.0	0.0	2.0	3.0	0.0	0.0	1.0	2.0	0.0	1.0	0.0	0.0	2.0	0.0	0.0	0.0	0.0	0.0	0.0	0.0	0.0
Others	0.0	0.0	0.0	0.0	1.0	0.0	0.0	0.0	0.0	0.0	0.0	2.0	1.0	0.0	0.0	0.0	0.0	0.0	2.0	0.0	0.0	0.0	0.0
Others	0.0	0.0	3.0	0.0	0.0	0.0	0.0	0.0	0.0	0.0	0.0	2.0	0.0	0.0	1.0	0.0	0.0	0.0	0.0	0.0	0.0	0.0	0.0
Others	0.0	0.0	8.0	0.0	0.0	0.0	0.0	0.0	0.0	0.0	0.0	0.0	0.0	0.0	1.0	0.0	0.0	1.0	2.0	0.0	0.0	0.0	0.0
Others	0.0	0.0	0.0	0.0	0.0	0.0	0.0	0.0	0.0	0.0	0.0	0.0	0.0	0.0	0.0	0.0	0.0	0.0	0.0	0.0	0.0	0.0	0.0
Others	0.0	0.0	1.0	0.0	0.0	0.0	0.0	0.0	0.0	1.0	0.0	0.0	0.0	0.0	2.0	0.0	0.0	7.0	0.0	0.0	0.0	0.0	0.0
Others	0.0	0.0	0.0	0.0	0.0	1.0	0.0	0.0	0.0	0.0	0.0	0.0	0.0	0.0	0.0	0.0	0.0	0.0	0.0	0.0	0.0	0.0	0.0
Others	0.0	0.0	0.0	0.0	0.0	0.0	0.0	0.0	0.0	0.0	0.0	0.0	0.0	0.0	0.0	0.0	0.0	0.0	0.0	0.0	0.0	0.0	0.0
Others	0.0	0.0	0.0	0.0	0.0	1.0	0.0	0.0	0.0	0.0	0.0	0.0	0.0	0.0	0.0	0.0	0.0	1.0	1.0	0.0	0.0	0.0	0.0
Others	0.0	1.0	6.0	0.0	0.0	0.0	0.0	0.0	4.0	35.0	0.0	2.0	0.0	1.0	2.0	0.0	0.0	8.0	2.0	0.0	0.0	0.0	0.0
Others	0.0	0.0	0.0	0.0	0.0	0.0	0.0	0.0	0.0	0.0	0.0	0.0	0.0	0.0	0.0	0.0	0.0	0.0	0.0	0.0	0.0	0.0	0.0
Others	0.0	0.0	2.0	5.0	0.0	0.0	0.0	0.0	0.0	0.0	0.0	0.0	0.0	0.0	2.0	0.0	0.0	0.0	5.0	0.0	1.0	0.0	0.0
Others	0.0	0.0	0.0	0.0	0.0	2.0	0.0	0.0	1.0	1.0	0.0	1.0	0.0	0.0	1.0	1.0	0.0	3.0	1.0	0.0	0.0	0.0	0.0
Others	0.0	0.0	1.0	0.0	0.0	2.0	0.0	0.0	1.0	4.0	0.0	0.0	0.0	0.0	0.0	0.0	0.0	0.0	0.0	0.0	0.0	0.0	0.0
Others	0.0	0.0	0.0	0.0	0.0	0.0	0.0	0.0	0.0	0.0	0.0	0.0	0.0	0.0	0.0	0.0	0.0	0.0	0.0	0.0	0.0	0.0	0.0
Others	0.0	0.0	1.0	0.0	1.0	1.0	0.0	0.0	0.0	0.0	0.0	0.0	0.0	0.0	0.0	0.0	0.0	0.0	4.0	0.0	0.0	0.0	0.0
Others	0.0	0.0	0.0	0.0	0.0	0.0	0.0	0.0	0.0	0.0	0.0	0.0	0.0	0.0	0.0	0.0	0.0	0.0	0.0	0.0	0.0	0.0	0.0
Others	0.0	0.0	2.0	0.0	0.0	1.0	0.0	0.0	0.0	0.0	0.0	1.0	0.0	0.0	1.0	0.0	0.0	0.0	1.0	0.0	0.0	0.0	0.0
Others	0.0	0.0	2.0	0.0	0.0	1.0	0.0	0.0	0.0	0.0	0.0	1.0	0.0	0.0	0.0	0.0	0.0	0.0	0.0	0.0	0.0	0.0	0.0
Others	0.0	0.0	0.0	0.0	0.0	2.0	0.0	0.0	0.0	0.0	0.0	1.0	0.0	0.0	2.0	0.0	0.0	0.0	0.0	0.0	0.0	0.0	0.0
Others	0.0	0.0	1.0	0.0	0.0	0.0	0.0	0.0	0.0	0.0	1.0	0.0	0.0	0.0	0.0	0.0	0.0	0.0	0.0	0.0	0.0	0.0	0.0
Others	0.0	0.0	0.0	0.0	1.0	0.0	0.0	0.0	0.0	0.0	0.0	0.0	0.0	0.0	1.0	0.0	0.0	0.0	1.0	0.0	0.0	0.0	0.0
Others	0.0	0.0	0.0	0.0	0.0	0.0	0.0	0.0	0.0	1.0	0.0	1.0	0.0	0.0	0.0	0.0	0.0	0.0	0.0	0.0	0.0	0.0	0.0
Others	0.0	0.0	0.0	0.0	1.0	2.0	0.0	0.0	0.0	0.0	0.0	0.0	0.0	0.0	0.0	0.0	0.0	0.0	0.0	0.0	0.0	0.0	0.0
Others	0.0	0.0	0.0	0.0	0.0	0.0	0.0	0.0	0.0	0.0	0.0	2.0	0.0	0.0	0.0	0.0	0.0	0.0	0.0	0.0	0.0	0.0	0.0
Others	0.0	0.0	0.0	0.0	1.0	4.0	0.0	0.0	0.0	0.0	0.0	2.0	0.0	0.0	2.0	0.0	0.0	0.0	0.0	0.0	0.0	0.0	0.0
Others	0.0	0.0	1.0	0.0	0.0	2.0	0.0	0.0	0.0	0.0	0.0	2.0	0.0	0.0	1.0	0.0	0.0	12.0	2.0	0.0	0.0	0.0	0.0
Others	0.0	0.0	0.0	0.0	0.0	2.0	0.0	0.0	0.0	0.0	0.0	1.0	0.0	0.0	0.0	0.0	0.0	0.0	2.0	0.0	0.0	0.0	0.0
Others	0.0	0.0	0.0	0.0	0.0	0.0	0.0	0.0	0.0	0.0	0.0	0.0	0.0	0.0	0.0	0.0	0.0	0.0	1.0	0.0	0.0	0.0	0.0
Others	0.0	0.0	0.0	0.0	0.0	0.0	0.0	0.0	0.0	0.0	0.0	1.0	0.0	0.0	0.0	0.0	0.0	0.0	1.0	0.0	0.0	0.0	0.0
Others	0.0	0.0	2.0	0.0	0.0	0.0	0.0	0.0	0.0	0.0	0.0	3.0	0.0	0.0	0.0	0.0	0.0	6.0	1.0	0.0	0.0	0.0	0.0
Others	0.0	0.0	0.0	0.0	1.0	0.0	0.0	0.0	0.0	0.0	0.0	0.0	0.0	0.0	1.0	0.0	0.0	0.0	1.0	0.0	0.0	0.0	0.0
Others	0.0	0.0	0.0	0.0	0.0	0.0	0.0	0.0	0.0	0.0	0.0	0.0	0.0	0.0	1.0	0.0	0.0	0.0	0.0	0.0	0.0	0.0	0.0
Others	0.0	0.0	0.0	0.0	0.0	0.0	0.0	0.0	1.0	2.0	0.0	0.0	0.0	0.0	2.0	0.0	0.0	0.0	0.0	0.0	0.0	0.0	0.0
Others	0.0	0.0	0.0	0.0	0.0	0.0	0.0	0.0	0.0	0.0	0.0	0.0	0.0	0.0	0.0	0.0	0.0	0.0	0.0	0.0	0.0	0.0	0.0
Others	0.0	0.0	0.0	0.0	0.0	0.0	0.0	0.0	0.0	0.0	0.0	1.0	0.0	0.0	0.0	0.0	0.0	0.0	0.0	0.0	0.0	0.0	0.0
Others	0.0	0.0	0.0	0.0	0.0	1.0	0.0	0.0	2.0	10.0	0.0	0.0	0.0	1.0	2.0	0.0	0.0	3.0	1.0	0.0	0.0	0.0	0.0
Others	0.0	0.0	0.0	0.0	0.0	0.0	0.0	0.0	1.0	5.0	0.0	1.0	0.0	0.0	2.0	0.0	0.0	5.0	0.0	0.0	0.0	0.0	0.0
Others	0.0	1.0	0.0	0.0	0.0	0.0	0.0	0.0	0.0	0.0	0.0	0.0	0.0	1.0	2.0	0.0	0.0	0.0	8.0	0.0	0.0	0.0	0.0
Others	0.0	0.0	0.0	0.0	0.0	0.0	0.0	0.0	0.0	1.0	0.0	0.0	0.0	0.0	0.0	0.0	0.0	0.0	0.0	0.0	0.0	0.0	0.0
Others	0.0	0.0	0.0	0.0	0.0	0.0	0.0	0.0	0.0	0.0	0.0	0.0	0.0	0.0	1.0	0.0	0.0	0.0	0.0	0.0	0.0	0.0	0.0
Others	1.0	0.0	0.0	0.0	1.0	0.0	0.0	0.0	0.0	0.0	0.0	0.0	0.0	0.0	0.0	0.0	0.0	0.0	0.0	0.0	0.0	0.0	0.0
Others	0.0	0.0	0.0	0.0	0.0	0.0	0.0	0.0	0.0	0.0	0.0	1.0	0.0	0.0	0.0	0.0	0.0	0.0	0.0	0.0	0.0	0.0	0.0
Others	0.0	0.0	1.0	0.0	0.0	1.0	0.0	0.0	0.0	3.0	1.0	2.0	0.0	1.0	1.0	0.0	0.0	0.0	1.0	0.0	0.0	0.0	0.0
Others	0.0	0.0	1.0	0.0	0.0	0.0	0.0	0.0	0.0	0.0	2.0	0.0	0.0	0.0	0.0	0.0	0.0	1.0	3.0	0.0	0.0	0.0	0.0
Others	0.0	0.0	0.0	0.0	0.0	0.0	0.0	0.0	0.0	3.0	0.0	0.0	0.0	0.0	0.0	0.0	0.0	0.0	0.0	0.0	0.0	0.0	0.0
Others	0.0	0.0	0.0	0.0	0.0	0.0	0.0	0.0	0.0	0.0	0.0	0.0	0.0	0.0	0.0	0.0	0.0	1.0	0.0	0.0	0.0	0.0	0.0
Others	0.0	0.0	0.0	0.0	1.0	0.0	0.0	0.0	0.0	0.0	1.0	1.0	0.0	0.0	0.0	0.0	0.0	1.0	4.0	0.0	0.0	0.0	0.0
Others	0.0	0.0	0.0	0.0	1.0	2.0	0.0	0.0	0.0	0.0	1.0	0.0	0.0	0.0	0.0	0.0	0.0	1.0	2.0	0.0	0.0	1.0	0.0
Others	0.0	0.0	0.0	0.0	0.0	0.0	0.0	0.0	1.0	0.0	0.0	0.0	0.0	0.0	0.0	0.0	0.0	1.0	0.0	0.0	0.0	0.0	0.0
Others	0.0	0.0	0.0	0.0	0.0	3.0	0.0	0.0	0.0	0.0	0.0	1.0	0.0	0.0	0.0	0.0	0.0	0.0	0.0	0.0	0.0	0.0	0.0
Others	0.0	0.0	0.0	0.0	0.0	0.0	0.0	0.0	0.0	0.0	0.0	0.0	0.0	0.0	0.0	0.0	0.0	0.0	0.0	0.0	0.0	0.0	0.0
Others	0.0	0.0	0.0	0.0	0.0	1.0	0.0	0.0	0.0	0.0	0.0	0.0	0.0	0.0	0.0	0.0	0.0	0.0	1.0	0.0	0.0	0.0	0.0
Others	0.0	0.0	0.0	0.0	0.0	0.0	0.0	0.0	0.0	0.0	0.0	0.0	0.0	0.0	0.0	0.0	0.0	0.0	0.0	0.0	0.0	0.0	0.0
Others	0.0	0.0	0.0	0.0	0.0	0.0	0.0	0.0	0.0	0.0	0.0	0.0	0.0	0.0	0.0	0.0	0.0	0.0	0.0	0.0	0.0	0.0	0.0
Others	0.0	0.0	1.0	0.0	0.0	2.0	0.0	0.0	0.0	3.0	0.0	4.0	0.0	0.0	0.0	0.0	0.0	0.0	0.0	0.0	1.0	0.0	0.0
Others	0.0	0.0	0.0	0.0	0.0	1.0	0.0	0.0	0.0	0.0	0.0	0.0	0.0	1.0	0.0	0.0	0.0	0.0	0.0	0.0	0.0	0.0	0.0
Others	0.0	0.0	0.0	0.0	0.0	0.0	0.0	0.0	0.0	0.0	0.0	0.0	0.0	0.0	0.0	0.0	0.0	0.0	0.0	0.0	0.0	0.0	0.0
Others	0.0	0.0	1.0	0.0	1.0	6.0	0.0	0.0	0.0	2.0	0.0	0.0	0.0	0.0	0.0	0.0	0.0	2.0	1.0	0.0	0.0	0.0	0.0
Others	0.0	0.0	1.0	0.0	0.0	0.0	0.0	0.0	0.0	1.0	0.0	0.0	0.0	0.0	0.0	0.0	0.0	0.0	0.0	0.0	0.0	0.0	0.0
Others	0.0	1.0	2.0	0.0	0.0	0.0	0.0	0.0	1.0	2.0	1.0	2.0	0.0	0.0	2.0	0.0	0.0	7.0	1.0	0.0	0.0	0.0	0.0
Others	0.0	0.0	0.0	0.0	0.0	2.0	0.0	0.0	0.0	0.0	0.0	1.0	0.0	1.0	0.0	0.0	0.0	0.0	0.0	0.0	0.0	0.0	0.0
Others	0.0	0.0	0.0	0.0	0.0	0.0	0.0	0.0	0.0	0.0	0.0	0.0	0.0	0.0	0.0	0.0	0.0	0.0	0.0	0.0	0.0	0.0	0.0
Others	0.0	0.0	3.0	0.0	0.0	0.0	0.0	0.0	0.0	0.0	0.0	2.0	0.0	0.0	0.0	0.0	0.0	0.0	1.0	0.0	0.0	0.0	0.0
Others	0.0	0.0	0.0	0.0	0.0	0.0	0.0	0.0	0.0	0.0	0.0	0.0	0.0	0.0	0.0	0.0	0.0	0.0	2.0	0.0	0.0	0.0	0.0
Others	0.0	0.0	0.0	0.0	2.0	0.0	0.0	0.0	0.0	0.0	0.0	0.0	0.0	0.0	0.0	0.0	0.0	0.0	5.0	0.0	0.0	0.0	0.0
Others	0.0	0.0	0.0	0.0	0.0	0.0	0.0	0.0	0.0	1.0	0.0	0.0	0.0	1.0	0.0	0.0	0.0	0.0	0.0	0.0	0.0	0.0	0.0
Others	0.0	0.0	0.0	3.0	0.0	1.0	0.0	0.0	0.0	0.0	1.0	0.0	0.0	0.0	2.0	0.0	0.0	0.0	2.0	0.0	0.0	0.0	0.0
Others	0.0	0.0	1.0	0.0	0.0	0.0	0.0	0.0	0.0	0.0	0.0	1.0	0.0	0.0	0.0	0.0	0.0	0.0	0.0	0.0	0.0	0.0	0.0
Others	0.0	0.0	0.0	0.0	0.0	0.0	0.0	0.0	0.0	0.0	0.0	0.0	0.0	0.0	0.0	0.0	0.0	0.0	0.0	0.0	0.0	0.0	0.0
Others	0.0	0.0	1.0	0.0	0.0	0.0	0.0	0.0	2.0	19.0	0.0	1.0	0.0	0.0	1.0	0.0	0.0	9.0	0.0	0.0	2.0	0.0	0.0
Others	0.0	0.0	0.0	0.0	0.0	0.0	0.0	0.0	0.0	0.0	0.0	0.0	0.0	0.0	1.0	0.0	0.0	0.0	0.0	0.0	0.0	0.0	0.0
Others	0.0	0.0	0.0	0.0	0.0	0.0	0.0	0.0	1.0	1.0	0.0	0.0	0.0	1.0	1.0	0.0	0.0	0.0	0.0	0.0	0.0	0.0	0.0
Others	0.0	0.0	0.0	0.0	0.0	1.0	0.0	0.0	0.0	0.0	0.0	0.0	0.0	0.0	0.0	0.0	0.0	0.0	0.0	0.0	0.0	0.0	0.0
Others	0.0	0.0	1.0	0.0	0.0	0.0	0.0	0.0	0.0	0.0	0.0	0.0	0.0	0.0	1.0	0.0	0.0	0.0	1.0	0.0	0.0	0.0	0.0
Others	0.0	0.0	1.0	0.0	0.0	3.0	0.0	0.0	0.0	0.0	0.0	0.0	0.0	0.0	0.0	0.0	0.0	0.0	3.0	0.0	0.0	0.0	0.0
Others	0.0	0.0	0.0	0.0	0.0	0.0	0.0	0.0	0.0	0.0	0.0	0.0	0.0	0.0	0.0	0.0	0.0	0.0	0.0	0.0	0.0	0.0	0.0
Others	0.0	0.0	3.0	0.0	0.0	0.0	0.0	1.0	0.0	0.0	0.0	0.0	0.0	1.0	1.0	0.0	0.0	0.0	2.0	0.0	0.0	0.0	0.0
Others	0.0	0.0	0.0	0.0	2.0	0.0	0.0	0.0	0.0	0.0	0.0	1.0	0.0	0.0	0.0	0.0	0.0	1.0	2.0	0.0	0.0	0.0	0.0
Others	0.0	0.0	0.0	0.0	0.0	0.0	0.0	0.0	0.0	0.0	0.0	0.0	0.0	0.0	0.0	0.0	0.0	0.0	0.0	0.0	0.0	0.0	0.0
Others	0.0	0.0	0.0	0.0	0.0	3.0	0.0	0.0	0.0	0.0	0.0	2.0	0.0	0.0	0.0	0.0	0.0	0.0	1.0	0.0	0.0	0.0	0.0
Others	0.0	0.0	0.0	0.0	0.0	0.0	0.0	0.0	0.0	0.0	0.0	0.0	0.0	0.0	0.0	0.0	0.0	0.0	1.0	0.0	0.0	0.0	0.0
Others	0.0	0.0	1.0	0.0	0.0	0.0	0.0	0.0	0.0	0.0	0.0	0.0	0.0	0.0	0.0	0.0	0.0	2.0	0.0	0.0	1.0	0.0	0.0
Others	0.0	0.0	0.0	0.0	0.0	0.0	0.0	0.0	0.0	0.0	0.0	0.0	0.0	0.0	1.0	0.0	0.0	0.0	1.0	0.0	0.0	0.0	0.0
Others	0.0	0.0	1.0	0.0	0.0	3.0	0.0	0.0	1.0	2.0	0.0	2.0	0.0	2.0	1.0	0.0	0.0	0.0	1.0	0.0	0.0	0.0	0.0
Others	0.0	0.0	1.0	0.0	0.0	2.0	0.0	0.0	0.0	1.0	0.0	1.0	0.0	1.0	0.0	0.0	0.0	0.0	3.0	0.0	0.0	0.0	0.0
Others	0.0	0.0	1.0	0.0	0.0	0.0	0.0	0.0	2.0	0.0	0.0	0.0	0.0	0.0	0.0	0.0	0.0	0.0	2.0	0.0	0.0	0.0	0.0
Others	0.0	0.0	0.0	0.0	0.0	0.0	0.0	0.0	0.0	0.0	0.0	0.0	0.0	0.0	2.0	0.0	0.0	0.0	0.0	0.0	0.0	0.0	0.0
Others	0.0	0.0	0.0	0.0	0.0	0.0	0.0	0.0	0.0	0.0	0.0	0.0	0.0	0.0	0.0	0.0	0.0	0.0	0.0	0.0	0.0	0.0	0.0
Others	0.0	0.0	5.0	0.0	0.0	0.0	0.0	0.0	1.0	4.0	2.0	0.0	0.0	0.0	1.0	0.0	0.0	1.0	4.0	0.0	0.0	0.0	0.0
Others	0.0	0.0	2.0	0.0	0.0	0.0	0.0	0.0	0.0	0.0	0.0	1.0	0.0	0.0	2.0	0.0	0.0	0.0	0.0	0.0	1.0	0.0	0.0
Others	0.0	0.0	0.0	0.0	0.0	0.0	0.0	0.0	0.0	1.0	0.0	2.0	0.0	0.0	0.0	0.0	0.0	0.0	0.0	0.0	0.0	0.0	0.0
Others	0.0	0.0	2.0	0.0	0.0	0.0	0.0	0.0	1.0	0.0	0.0	2.0	0.0	0.0	0.0	0.0	0.0	2.0	0.0	0.0	0.0	0.0	0.0
Others	0.0	0.0	0.0	0.0	0.0	0.0	0.0	0.0	0.0	0.0	0.0	0.0	0.0	0.0	1.0	0.0	0.0	1.0	1.0	0.0	1.0	0.0	0.0
Others	0.0	0.0	2.0	0.0	0.0	0.0	0.0	0.0	0.0	0.0	1.0	0.0	0.0	0.0	4.0	0.0	0.0	7.0	1.0	0.0	1.0	0.0	0.0
Others	0.0	0.0	0.0	0.0	0.0	0.0	0.0	0.0	0.0	0.0	0.0	0.0	0.0	0.0	0.0	0.0	0.0	1.0	0.0	0.0	0.0	0.0	0.0
Others	0.0	0.0	0.0	0.0	0.0	3.0	0.0	0.0	0.0	0.0	0.0	0.0	0.0	1.0	0.0	0.0	0.0	0.0	3.0	0.0	0.0	0.0	0.0
Others	0.0	0.0	0.0	0.0	0.0	1.0	0.0	0.0	0.0	0.0	0.0	1.0	0.0	0.0	0.0	0.0	0.0	0.0	1.0	0.0	0.0	0.0	0.0
Others	0.0	0.0	1.0	0.0	0.0	0.0	0.0	0.0	1.0	31.0	0.0	1.0	0.0	1.0	1.0	0.0	0.0	12.0	0.0	0.0	0.0	0.0	0.0
Others	0.0	0.0	3.0	0.0	0.0	0.0	0.0	0.0	0.0	0.0	0.0	2.0	0.0	0.0	0.0	0.0	0.0	0.0	0.0	0.0	0.0	0.0	0.0
Others	0.0	0.0	1.0	0.0	2.0	0.0	0.0	0.0	1.0	0.0	1.0	1.0	0.0	0.0	1.0	0.0	0.0	3.0	2.0	0.0	0.0	0.0	0.0
Others	0.0	0.0	0.0	0.0	0.0	0.0	0.0	0.0	0.0	0.0	0.0	0.0	0.0	0.0	2.0	0.0	0.0	0.0	0.0	0.0	0.0	0.0	0.0
Others	0.0	0.0	0.0	0.0	0.0	0.0	0.0	0.0	0.0	0.0	0.0	0.0	0.0	1.0	2.0	0.0	0.0	8.0	3.0	0.0	0.0	0.0	0.0
Others	0.0	0.0	0.0	0.0	0.0	0.0	0.0	0.0	0.0	0.0	0.0	0.0	0.0	0.0	0.0	0.0	0.0	0.0	1.0	0.0	0.0	0.0	0.0
Others	0.0	0.0	0.0	0.0	0.0	0.0	0.0	0.0	0.0	0.0	0.0	1.0	0.0	0.0	0.0	0.0	0.0	0.0	1.0	0.0	0.0	0.0	0.0
Others	0.0	0.0	0.0	0.0	0.0	0.0	0.0	0.0	0.0	0.0	0.0	0.0	0.0	0.0	0.0	0.0	0.0	0.0	0.0	0.0	0.0	0.0	0.0
Others	0.0	0.0	0.0	0.0	0.0	0.0	0.0	0.0	0.0	0.0	0.0	0.0	0.0	0.0	0.0	0.0	0.0	0.0	0.0	0.0	0.0	0.0	0.0
Others	0.0	1.0	1.0	0.0	0.0	0.0	0.0	0.0	0.0	0.0	0.0	0.0	0.0	0.0	1.0	0.0	0.0	0.0	3.0	0.0	0.0	0.0	0.0
Others	0.0	0.0	0.0	0.0	2.0	0.0	0.0	0.0	0.0	0.0	0.0	1.0	0.0	0.0	1.0	0.0	0.0	0.0	2.0	0.0	0.0	0.0	0.0
Others	0.0	0.0	0.0	0.0	0.0	0.0	0.0	0.0	0.0	0.0	0.0	0.0	0.0	0.0	0.0	0.0	0.0	0.0	1.0	0.0	0.0	0.0	0.0
Others	0.0	0.0	0.0	0.0	0.0	0.0	0.0	0.0	0.0	0.0	0.0	0.0	0.0	0.0	0.0	0.0	0.0	0.0	0.0	0.0	0.0	0.0	0.0
Others	0.0	1.0	2.0	0.0	0.0	0.0	0.0	0.0	1.0	0.0	0.0	0.0	0.0	0.0	1.0	0.0	0.0	6.0	1.0	0.0	0.0	0.0	0.0
Others	0.0	0.0	0.0	0.0	0.0	0.0	0.0	0.0	0.0	0.0	0.0	2.0	0.0	0.0	0.0	0.0	0.0	0.0	0.0	0.0	0.0	0.0	0.0
Others	0.0	0.0	2.0	0.0	0.0	2.0	0.0	0.0	0.0	0.0	0.0	1.0	0.0	0.0	1.0	0.0	0.0	0.0	0.0	0.0	1.0	0.0	0.0
Others	0.0	0.0	0.0	0.0	1.0	0.0	0.0	0.0	0.0	0.0	0.0	0.0	0.0	0.0	0.0	0.0	0.0	0.0	0.0	0.0	0.0	0.0	0.0
Others	0.0	0.0	0.0	0.0	0.0	0.0	0.0	0.0	0.0	0.0	0.0	0.0	0.0	0.0	1.0	0.0	0.0	0.0	0.0	0.0	0.0	0.0	0.0
Others	0.0	0.0	1.0	0.0	0.0	2.0	0.0	0.0	0.0	0.0	1.0	0.0	0.0	2.0	0.0	0.0	0.0	0.0	2.0	0.0	0.0	0.0	0.0
Others	0.0	0.0	0.0	0.0	0.0	1.0	0.0	0.0	0.0	0.0	0.0	0.0	0.0	0.0	0.0	0.0	0.0	0.0	0.0	0.0	0.0	0.0	0.0
Others	0.0	0.0	1.0	0.0	0.0	0.0	0.0	0.0	0.0	0.0	1.0	2.0	0.0	2.0	0.0	0.0	0.0	0.0	0.0	0.0	0.0	0.0	0.0
Others	0.0	0.0	0.0	0.0	0.0	0.0	0.0	0.0	0.0	1.0	0.0	0.0	0.0	0.0	0.0	0.0	0.0	0.0	0.0	0.0	1.0	0.0	0.0
Others	0.0	0.0	0.0	0.0	0.0	0.0	0.0	0.0	0.0	1.0	0.0	0.0	0.0	0.0	0.0	0.0	0.0	0.0	2.0	0.0	0.0	0.0	0.0
Others	0.0	0.0	1.0	0.0	0.0	0.0	0.0	0.0	0.0	0.0	0.0	2.0	0.0	0.0	0.0	0.0	0.0	0.0	1.0	0.0	0.0	0.0	0.0
Others	0.0	0.0	3.0	0.0	0.0	1.0	0.0	0.0	0.0	0.0	0.0	0.0	0.0	0.0	0.0	0.0	0.0	0.0	1.0	0.0	1.0	0.0	0.0
Others	0.0	0.0	0.0	0.0	0.0	0.0	0.0	0.0	0.0	0.0	0.0	1.0	0.0	0.0	0.0	0.0	0.0	0.0	1.0	0.0	0.0	0.0	0.0
Others	0.0	0.0	0.0	0.0	0.0	0.0	0.0	0.0	0.0	0.0	0.0	0.0	0.0	0.0	0.0	0.0	0.0	2.0	0.0	0.0	0.0	0.0	0.0
Others	0.0	0.0	0.0	0.0	0.0	1.0	0.0	0.0	0.0	0.0	0.0	0.0	0.0	0.0	2.0	0.0	0.0	6.0	0.0	0.0	0.0	0.0	0.0
Others	0.0	0.0	0.0	0.0	0.0	0.0	0.0	0.0	0.0	0.0	1.0	4.0	0.0	1.0	2.0	0.0	0.0	0.0	0.0	0.0	0.0	0.0	0.0
Others	0.0	0.0	0.0	0.0	1.0	0.0	0.0	0.0	1.0	1.0	0.0	0.0	0.0	0.0	0.0	0.0	0.0	0.0	0.0	0.0	0.0	0.0	0.0
Others	0.0	0.0	1.0	0.0	0.0	0.0	0.0	0.0	0.0	0.0	0.0	0.0	0.0	0.0	0.0	0.0	0.0	0.0	0.0	0.0	0.0	0.0	0.0
Others	0.0	0.0	0.0	0.0	0.0	0.0	0.0	0.0	0.0	0.0	0.0	0.0	0.0	0.0	0.0	0.0	0.0	0.0	0.0	0.0	0.0	0.0	0.0
Others	0.0	0.0	0.0	0.0	0.0	1.0	0.0	0.0	0.0	0.0	0.0	0.0	0.0	0.0	0.0	0.0	0.0	0.0	1.0	0.0	0.0	0.0	0.0
Others	0.0	0.0	1.0	0.0	0.0	0.0	0.0	0.0	0.0	1.0	0.0	1.0	0.0	0.0	0.0	0.0	0.0	0.0	0.0	0.0	0.0	0.0	0.0
Others	0.0	0.0	0.0	0.0	0.0	0.0	0.0	0.0	0.0	0.0	0.0	0.0	0.0	0.0	0.0	0.0	0.0	0.0	0.0	0.0	0.0	0.0	0.0
Others	0.0	0.0	1.0	0.0	1.0	0.0	0.0	0.0	0.0	0.0	0.0	0.0	0.0	0.0	0.0	0.0	0.0	3.0	0.0	0.0	0.0	0.0	0.0
Others	0.0	0.0	5.0	1.0	0.0	0.0	0.0	0.0	0.0	0.0	1.0	2.0	0.0	1.0	2.0	0.0	0.0	1.0	1.0	0.0	0.0	0.0	0.0
Others	0.0	0.0	0.0	0.0	0.0	0.0	0.0	0.0	0.0	0.0	0.0	0.0	0.0	0.0	0.0	0.0	0.0	0.0	2.0	0.0	0.0	0.0	0.0
Others	0.0	0.0	2.0	0.0	0.0	0.0	0.0	0.0	1.0	12.0	1.0	1.0	0.0	0.0	1.0	0.0	0.0	7.0	2.0	0.0	0.0	0.0	0.0
Others	0.0	0.0	0.0	0.0	0.0	0.0	0.0	0.0	0.0	0.0	0.0	0.0	0.0	0.0	0.0	0.0	0.0	0.0	0.0	0.0	0.0	0.0	0.0
Others	0.0	0.0	1.0	1.0	1.0	2.0	0.0	0.0	0.0	1.0	0.0	0.0	0.0	0.0	1.0	0.0	0.0	1.0	2.0	0.0	0.0	0.0	0.0
Others	0.0	0.0	0.0	0.0	0.0	0.0	0.0	0.0	0.0	0.0	0.0	0.0	0.0	0.0	1.0	0.0	0.0	0.0	0.0	0.0	0.0	0.0	0.0
Others	0.0	0.0	0.0	0.0	1.0	0.0	0.0	0.0	1.0	1.0	0.0	2.0	0.0	0.0	0.0	0.0	0.0	0.0	1.0	1.0	0.0	0.0	0.0
Others	0.0	0.0	2.0	0.0	0.0	3.0	0.0	0.0	0.0	1.0	0.0	1.0	0.0	0.0	0.0	0.0	0.0	1.0	0.0	0.0	0.0	0.0	0.0
Others	0.0	0.0	0.0	0.0	0.0	0.0	0.0	0.0	0.0	0.0	0.0	0.0	0.0	1.0	0.0	0.0	0.0	0.0	0.0	0.0	0.0	0.0	0.0
Others	0.0	0.0	0.0	0.0	0.0	0.0	0.0	0.0	1.0	1.0	0.0	1.0	0.0	0.0	1.0	0.0	0.0	1.0	0.0	0.0	0.0	0.0	0.0
Others	0.0	0.0	0.0	0.0	0.0	1.0	0.0	0.0	0.0	0.0	0.0	3.0	0.0	0.0	0.0	0.0	0.0	1.0	2.0	0.0	0.0	0.0	0.0
Others	0.0	0.0	0.0	0.0	0.0	2.0	0.0	0.0	0.0	0.0	0.0	0.0	0.0	0.0	0.0	0.0	0.0	0.0	0.0	0.0	0.0	0.0	0.0
Others	1.0	0.0	0.0	0.0	2.0	6.0	0.0	0.0	0.0	0.0	0.0	0.0	0.0	0.0	0.0	0.0	0.0	0.0	0.0	0.0	0.0	0.0	0.0
Others	0.0	0.0	1.0	1.0	0.0	3.0	0.0	0.0	0.0	2.0	0.0	0.0	0.0	0.0	0.0	0.0	0.0	0.0	0.0	0.0	0.0	0.0	0.0
Others	0.0	0.0	0.0	0.0	1.0	0.0	0.0	0.0	0.0	1.0	0.0	0.0	0.0	0.0	0.0	0.0	0.0	0.0	1.0	0.0	0.0	0.0	0.0
Others	0.0	0.0	1.0	0.0	0.0	0.0	0.0	0.0	2.0	6.0	0.0	0.0	0.0	0.0	2.0	0.0	0.0	1.0	3.0	0.0	0.0	0.0	0.0
Others	0.0	0.0	1.0	0.0	0.0	1.0	0.0	0.0	0.0	0.0	0.0	0.0	0.0	0.0	0.0	0.0	0.0	0.0	0.0	0.0	0.0	0.0	0.0
Others	0.0	0.0	0.0	0.0	0.0	0.0	0.0	0.0	0.0	0.0	0.0	1.0	0.0	0.0	0.0	0.0	0.0	1.0	2.0	0.0	1.0	0.0	0.0
Others	0.0	0.0	0.0	0.0	0.0	1.0	0.0	0.0	0.0	0.0	1.0	2.0	1.0	0.0	0.0	0.0	0.0	0.0	0.0	0.0	0.0	0.0	0.0
Others	0.0	0.0	0.0	0.0	0.0	0.0	0.0	0.0	0.0	0.0	0.0	0.0	0.0	0.0	0.0	0.0	0.0	0.0	0.0	0.0	0.0	0.0	0.0
Others	0.0	0.0	1.0	0.0	0.0	0.0	0.0	0.0	0.0	1.0	0.0	0.0	0.0	0.0	1.0	0.0	0.0	0.0	0.0	0.0	0.0	0.0	0.0
Others	1.0	0.0	1.0	1.0	0.0	4.0	0.0	0.0	0.0	0.0	0.0	0.0	0.0	0.0	0.0	0.0	0.0	0.0	0.0	0.0	0.0	0.0	0.0
Others	0.0	1.0	0.0	0.0	0.0	0.0	0.0	0.0	0.0	1.0	0.0	0.0	0.0	0.0	0.0	0.0	0.0	0.0	0.0	0.0	0.0	0.0	0.0
Others	0.0	0.0	0.0	0.0	0.0	0.0	0.0	0.0	0.0	0.0	0.0	0.0	0.0	0.0	0.0	0.0	0.0	0.0	0.0	0.0	0.0	0.0	0.0
Others	0.0	0.0	0.0	0.0	0.0	0.0	0.0	0.0	0.0	0.0	0.0	0.0	0.0	0.0	0.0	0.0	0.0	1.0	0.0	0.0	0.0	0.0	0.0
Others	0.0	0.0	0.0	0.0	0.0	0.0	0.0	0.0	0.0	0.0	0.0	0.0	0.0	0.0	0.0	0.0	0.0	0.0	0.0	0.0	0.0	0.0	0.0
Others	0.0	0.0	0.0	0.0	0.0	0.0	0.0	0.0	0.0	0.0	0.0	0.0	0.0	0.0	0.0	0.0	0.0	0.0	0.0	0.0	0.0	0.0	0.0
[truncated: 12,227 more rows]

## Sheet: Fig. 3e
Fig. 3
e
[truncated: 296 more rows]

## Sheet: Fig. 4a
Fig. 4
a
[truncated: 2,188 more rows]

## Sheet: Fig. 4b
Fig. 4
[truncated: 1,596 more rows]

## Sheet: Fig. 4c
Fig. 4
[truncated: 13,304 more rows]

[truncated: 45 more sheets: Fig. 5a, Fig. 5b, Fig. 5c, Fig. 5e, Fig. 5f, Fig. 5g, Fig. 5h, Suppl. Fig. 1a, Suppl. Fig. 1b, Suppl. Fig. 1c, Suppl. Fig. 1d, Suppl. Fig. 1e, Suppl. Fig. 2b, Suppl. Fig. 2c, Suppl. Fig. 2d, Suppl. Fig. 3A, Suppl. Fig. 3B, Suppl. Fig. 4A, Suppl. Fig. 4B, Suppl. Fig. 4C …]
